# Supplementary material for: Hydrophobic liquid electrolyte interphases for efficient aqueous zinc batteries
Source: Nat Nanotechnol. 2026 Jun 1;21(7):967–75. doi: 10.1038/s41565-026-02187-0 (PMC13379314; doi:10.1038/s41565-026-02187-0)
Supplement: Supplementary file 3 — Statistical source data for Fig. 2. [file 41565_2026_2187_MOESM3_ESM.xlsx]

## Sheet: Figure 2
Figure 2a				Figure 2b
Contact angle / deg	log P(oct/wat)	Solvents			Donor number	Solvents
89.75	/	Water		1	13.2	1,2-Diethoxyethane (DEE)
85.85	-0.77	2-Methoxyethanol (ME)		2	16	Diethyl carbonate (DEC)
70.74	-0.21	1,2-Dimethoxyethane (DME)		3	19.5	1-Butanol (n-BuOH)
54.28	0.66	1,2-Diethoxyethane (DEE)		4	20	1,2-Dimethoxyethane (DME)
74.97	-0.36	Diglyme (G2)		5	19.7	2-Methoxyethanol (ME)
83.47	-0.42	1,4-Dioxane (1,4-DX)
88.05	-0.37	1,3-Dioxolane (DOL)
88.94	-0.82	Methanol (MeOH)
85.59	-0.32	Ethanol (EtOH)
43.96	0.88	1-Butanol (n-BuOH)
86.95	0.23	Dimethyl carbonate (DMC)
58.57	1.21	Diethyl carbonate (DEC)
83.87	0.11	Ethylene carbonate (EC)
87.85	-0.41	Propylene carbonate (PC)
81.4	-0.64	γ-Butyrolactone (GBL)
81.97	-0.74	N,N-Dimethylformamide (DMF)
86.88	-0.34	Acetonitrile (AN)
76.55	-0.78	Trimethyl phosphate (TMP)
58.57	0.8	Dimethyl sulfoxide (DMSO)
77.51	-1.35	Sulfolane (SL)
