# Supplementary material for: Hydrophobic liquid electrolyte interphases for efficient aqueous zinc batteries
Source: Nat Nanotechnol. 2026 Jun 1;21(7):967–75. doi: 10.1038/s41565-026-02187-0 (PMC13379314; doi:10.1038/s41565-026-02187-0)
Supplement: Supplementary file 4 — Statistical source data for Fig. 3. [file 41565_2026_2187_MOESM4_ESM.xlsx]

## Sheet: Figure 3
Figure 3b							Figure 3c				Figure 3d
	x axis		y axis		z axis			DEE-adsorption	DEE bulk			0 min	1 min	2 min	3 min	4 min	5 min	6 min	7 min	8 min	9 min	10 min
Position / nm	DEE density / kg m-3	Position / nm	DEE density / kg m-3	Position / nm	DEE density / kg m-3		Wavebumber / cm−1	Absorbance / arb. units	Absorbance / arb. units		Wavenumber / cm−1	Absorbance / arb. units	Absorbance / arb. units	Absorbance / arb. units	Absorbance / arb. units	Absorbance / arb. units	Absorbance / arb. units	Absorbance / arb. units	Absorbance / arb. units	Absorbance / arb. units	Absorbance / arb. units	Absorbance / arb. units
0.04798	70	0	82.8095	0.04798	366.6		998.962	-0.03156	0.00391		2503.19	0	0.00299	0.00973	0.02591	0.03515	0.04153	0.0514	0.06077	0.06963	0.07653	0.08524
0.14393	56	0	73.0558	0.14393	361.455		1002.82	-0.03392	0.00474		2507.05	0	0.003	0.00974	0.0259	0.03515	0.04153	0.05141	0.06077	0.06962	0.07652	0.08522
0.23989	77	0	75.2961	0.23989	352.392		1006.68	-0.03525	0.00583		2510.91	0	0.003	0.00976	0.02589	0.03513	0.04154	0.0514	0.06076	0.06959	0.0765	0.08518
0.33585	137	0	88.1141	0.33585	426.05		1010.53	-0.03675	0.00709		2514.76	0	0.00299	0.00976	0.02588	0.03511	0.04152	0.05139	0.06075	0.06957	0.07646	0.08515
0.4318	189	0	56.4488	0.4318	434.476		1014.39	-0.03714	0.00886		2518.62	0	0.00301	0.00976	0.02588	0.0351	0.04152	0.05138	0.06075	0.06956	0.07646	0.08512
0.52776	231	1	90.3243	0.52776	386.206		1018.25	-0.0367	0.01155		2522.48	0	0.00303	0.00978	0.02589	0.0351	0.04152	0.05139	0.06076	0.06956	0.07646	0.0851
0.62371	185	1	60.2363	0.62371	442.591		1022.1	-0.03174	0.01872		2526.33	0	0.00304	0.0098	0.02587	0.03509	0.04152	0.05139	0.06075	0.06954	0.07643	0.08507
0.71967	257	1	51.2088	0.71967	326.032		1025.96	-0.01224	0.03542		2530.19	0	0.00303	0.00981	0.02586	0.03508	0.04153	0.05138	0.06074	0.06953	0.07641	0.08505
0.81562	262	1	66.9933	0.81562	292.125		1029.82	0.02739	0.05031		2534.05	0	0.00302	0.00983	0.02586	0.03506	0.04152	0.05137	0.06073	0.06951	0.07637	0.08501
0.91158	330	1	109.203	0.91158	252.187		1033.67	0.05195	0.04376		2537.9	0	0.00303	0.00983	0.02585	0.03504	0.04151	0.05136	0.06072	0.0695	0.07634	0.08497
1.00754	156	1	120.442	1.00754	246.979		1037.53	0.02599	0.02675		2541.76	0	0.00305	0.00983	0.02584	0.03503	0.04151	0.05135	0.06071	0.06948	0.07631	0.08494
1.10349	258	1	155.013	1.10349	170.987		1041.39	-0.0088	0.01636		2545.62	0	0.00305	0.00985	0.02583	0.03502	0.04151	0.05135	0.0607	0.06947	0.07628	0.0849
1.19945	247	1	108.477	1.19945	204.706		1045.25	-0.0234	0.01291		2549.47	0	0.00305	0.00987	0.02581	0.035	0.0415	0.05135	0.06068	0.06945	0.07627	0.08486
1.2954	272	1	40.7274	1.2954	90.3875		1049.1	-0.0278	0.01175		2553.33	0	0.00307	0.00988	0.02581	0.035	0.04149	0.05135	0.06068	0.06943	0.07625	0.08485
1.39136	169	1	140.016	1.39136	142.289		1052.96	-0.02931	0.01113		2557.19	0	0.00308	0.0099	0.02581	0.035	0.04148	0.05134	0.06067	0.06942	0.07622	0.08484
1.48731	286	1	129.473	1.48731	117.413		1056.82	-0.02901	0.01085		2561.05	0	0.00307	0.00991	0.0258	0.03498	0.04148	0.05133	0.06066	0.06939	0.07619	0.08479
1.58327	251	2	233.372	1.58327	109.961		1060.67	-0.02631	0.01113		2564.9	0	0.00309	0.00993	0.02579	0.03496	0.04147	0.05131	0.06067	0.06936	0.07618	0.08474
1.67923	351	2	257.49	1.67923	182.163		1064.53	-0.02251	0.01139		2568.76	0	0.0031	0.00994	0.02579	0.03495	0.04144	0.05131	0.06066	0.06935	0.07616	0.08473
1.77518	410	2	249.252	1.77518	78.3589		1068.39	-0.01875	0.01111		2572.62	0	0.00309	0.00994	0.02577	0.03493	0.04144	0.05129	0.06064	0.06933	0.07612	0.08469
1.87114	280	2	249.221	1.87114	101.595		1072.24	-0.0163	0.00997		2576.47	0	0.00309	0.00994	0.02576	0.0349	0.04143	0.05128	0.06064	0.0693	0.07609	0.08464
1.96709	314	2	381.596	1.96709	80.6007		1076.1	-0.0151	0.00856		2580.33	0	0.00311	0.00996	0.02576	0.03487	0.04142	0.05129	0.06063	0.06928	0.07607	0.0846
2.06305	317	2	238.708	2.06305	95.6274		1079.96	-0.01477	0.00713		2584.19	0	0.00311	0.00998	0.02576	0.03487	0.04141	0.05127	0.06061	0.06927	0.07602	0.08457
2.15901	461	2	340.301	2.15901	71.5401		1083.82	-0.01351	0.00616		2588.05	0	0.00311	0.00998	0.02573	0.03484	0.04139	0.05124	0.06058	0.06923	0.07597	0.08452
2.25496	467	2	319.275	2.25496	119.685		1087.67	-0.01136	0.00561		2591.9	0	0.00311	0.00998	0.02571	0.03482	0.0414	0.05123	0.06056	0.0692	0.07594	0.08449
2.35092	299	2	429.805	2.35092	79.0219		1091.53	-0.00861	0.00538		2595.76	0	0.00312	0.00998	0.02569	0.03481	0.04139	0.0512	0.06054	0.06916	0.07591	0.08445
2.44687	266	2	286.821	2.44687	95.6274		1095.39	-0.00599	0.00479		2599.62	0	0.00313	0.00999	0.02567	0.03478	0.04137	0.05119	0.06053	0.06914	0.07588	0.0844
2.54283	370	3	301.186	2.54283	70.7823		1099.24	-0.00365	0.0041		2603.47	0	0.00314	0.01	0.02567	0.03476	0.04135	0.05119	0.06052	0.06911	0.07584	0.08435
2.63878	377	3	288.432	2.63878	87.3247		1103.1	-0.00229	0.00297		2607.33	0	0.00314	0.00999	0.02564	0.03475	0.04132	0.05117	0.06049	0.06907	0.07581	0.08429
2.73474	304	3	350.814	2.73474	74.5383		1106.96	-0.00146	0.00194		2611.19	0	0.00315	0.01	0.02562	0.03474	0.0413	0.05115	0.06047	0.06903	0.07577	0.08425
2.8307	308	3	357.665	2.8307	47.4198		1110.82	-0.000888276	0.00115		2615.04	0	0.00316	0.01001	0.02563	0.03471	0.0413	0.05113	0.06046	0.069	0.07573	0.08422
2.92665	346	3	355.331	2.92665	77.5063		1114.67	-0.000208231	0.000944985		2618.9	0	0.00314	0.01003	0.02561	0.03468	0.04129	0.05111	0.06042	0.06897	0.07569	0.08415
3.02261	217	3	367.358	3.02261	50.4826		1118.53	-4.04879e-05	0.000571083		2622.76	0	0.00316	0.01007	0.02563	0.03469	0.04132	0.05113	0.06043	0.06897	0.07567	0.08413
3.11856	250	3	333.543	3.11856	104.656		1122.39	6.77313e-05	0.000301029		2626.61	0	0.00317	0.01009	0.02563	0.03469	0.04133	0.05112	0.06044	0.06897	0.07564	0.08411
3.21452	141	3	304.157	3.21452	99.3849		1126.24	-0.000126653	-0.000125167		2630.47	0	0.00317	0.01009	0.02562	0.03467	0.04131	0.05111	0.06044	0.06894	0.07561	0.08406
3.31048	157	3	336.544	3.31048	93.3555		1130.1	-0.00108	-0.000115591		2634.33	0	0.00319	0.01009	0.02562	0.03467	0.04131	0.05112	0.06044	0.06894	0.07559	0.08404
3.40643	174	3	299.733	3.40643	104.656		1133.96	-0.00287	2.6508e-05		2638.19	0	0.0032	0.01011	0.02562	0.03467	0.04131	0.05112	0.06043	0.06892	0.07558	0.08401
3.50239	209	4	319.149	3.50239	69.2983		1137.81	-0.0037	0.000679131		2642.04	0	0.00319	0.01012	0.0256	0.03466	0.04129	0.05112	0.06043	0.06889	0.07556	0.08397
3.59834	120	4	251.494	3.59834	118.895		1141.67	-0.00443	0.00166		2645.9	0	0.00319	0.01012	0.02558	0.03463	0.04128	0.0511	0.06042	0.06886	0.07552	0.08394
3.6943	47	4	295.817	3.6943	67.8474		1145.53	-0.00398	0.00299		2649.76	0	0.00321	0.01012	0.02558	0.03462	0.04129	0.05109	0.0604	0.06884	0.0755	0.08391
3.79025	54	4	207.832	3.79025	137.837		1149.38	-0.00358	0.00425		2653.61	0	0.00322	0.01015	0.02559	0.03463	0.04131	0.05112	0.06042	0.06886	0.07551	0.0839
3.88621	18	4	231.856	3.88621	271.006		1153.24	-0.00227	0.00606		2657.47	0	0.00325	0.01018	0.02561	0.03464	0.04133	0.05115	0.06045	0.06889	0.07551	0.08391
3.98217	71	4	180.743	3.98217	261.246		1157.1	4.57252e-06	0.00846		2661.33	0	0.00326	0.0102	0.02559	0.03464	0.04132	0.05115	0.06046	0.06887	0.07548	0.08387
4.07812	110	4	163.41	4.07812	322.18		1160.96	0.00383	0.01183		2665.18	0	0.00324	0.0102	0.02558	0.03463	0.04132	0.05113	0.06043	0.06884	0.07544	0.08383
4.17408	49	4	112.866	4.17408	348.478		1164.81	0.00953	0.01654		2669.04	0	0.00324	0.01022	0.02559	0.03461	0.04133	0.05113	0.06041	0.06882	0.07543	0.08381
4.27003	23	4	137.807	4.27003	238.708		1168.67	0.0176	0.02269		2672.9	0	0.00325	0.01023	0.02559	0.0346	0.04132	0.05112	0.06042	0.06881	0.07543	0.08379
4.36599	29	4	103.141	4.36599	276.371		1172.53	0.02844	0.02898		2676.76	0	0.00326	0.01024	0.02558	0.03458	0.04133	0.05113	0.06044	0.06881	0.07541	0.08377
4.46195	27	4	106.174	4.46195	264.312		1176.38	0.03976	0.03336		2680.61	0	0.00327	0.01026	0.02557	0.03459	0.04135	0.05113	0.06044	0.06881	0.0754	0.08376
4.5579	33	5	116.685	4.5579	436.625		1180.24	0.04826	0.03452		2684.47	0	0.00328	0.01027	0.02558	0.0346	0.04135	0.05113	0.06044	0.06881	0.07538	0.08375
4.65386	44	5	100.111	4.65386	462.258		1184.1	0.05039	0.0327		2688.33	0	0.0033	0.01027	0.02557	0.03458	0.04134	0.05112	0.06043	0.06879	0.07534	0.0837
4.74981	52	5	72.2664	4.74981	415.567		1187.95	0.04633	0.02936		2692.18	0	0.00329	0.01026	0.02554	0.03455	0.04131	0.05109	0.0604	0.06874	0.07529	0.08362
							1191.81	0.03871	0.02577		2696.04	0	0.00328	0.01026	0.02553	0.03452	0.04128	0.05106	0.06035	0.06867	0.07523	0.08356
							1195.67	0.03126	0.02296		2699.9	0	0.00328	0.01028	0.02553	0.03451	0.04128	0.05106	0.06034	0.06865	0.0752	0.08352
							1199.53	0.02537	0.02156		2703.76	0	0.0033	0.0103	0.02552	0.03451	0.04129	0.05106	0.06036	0.06865	0.07519	0.0835
							1203.38	0.02168	0.02154		2707.61	0	0.00332	0.01032	0.02551	0.0345	0.04131	0.05106	0.06036	0.06865	0.07517	0.08348
							1207.24	0.02005	0.02293		2711.47	0	0.00333	0.01033	0.02549	0.03449	0.04129	0.05105	0.06034	0.06863	0.07513	0.08344
							1211.1	0.02045	0.02591		2715.33	0	0.00332	0.01033	0.02549	0.03447	0.04127	0.05105	0.06033	0.0686	0.0751	0.08339
							1214.95	0.02294	0.0309		2719.18	0	0.00333	0.01034	0.0255	0.03446	0.04127	0.05105	0.06032	0.06857	0.07507	0.08334
							1218.81	0.02919	0.03935		2723.04	0	0.00335	0.01036	0.02549	0.03446	0.04126	0.05104	0.06031	0.06855	0.07504	0.0833
							1222.67	0.04304	0.05209		2726.9	0	0.00336	0.01037	0.02549	0.03445	0.04126	0.05103	0.0603	0.06853	0.075	0.08326
							1226.53	0.06286	0.06231		2730.75	0	0.00338	0.01037	0.02548	0.03443	0.04125	0.05103	0.06029	0.06852	0.07498	0.08323
							1230.38	0.0736	0.06192		2734.61	0	0.00336	0.01036	0.02544	0.0344	0.04122	0.051	0.06025	0.06847	0.07493	0.08316
							1234.24	0.07651	0.06093		2738.47	0	0.00335	0.01036	0.02542	0.03438	0.0412	0.05096	0.06022	0.06843	0.07489	0.08312
							1238.1	0.0848	0.06701		2742.32	0	0.00336	0.01037	0.02542	0.03436	0.0412	0.05095	0.06021	0.06839	0.07485	0.08307
							1241.95	0.09828	0.07546		2746.18	0	0.00336	0.01039	0.02542	0.03434	0.04119	0.05095	0.06019	0.06836	0.07481	0.08303
							1245.81	0.11182	0.08067		2750.04	0	0.00336	0.0104	0.0254	0.03432	0.04119	0.05094	0.06017	0.06834	0.07476	0.08299
							1249.67	0.12357	0.08135		2753.9	0	0.00336	0.01042	0.02541	0.03432	0.04119	0.05094	0.06018	0.06834	0.07475	0.08296
							1253.52	0.13154	0.07809		2757.75	0	0.00338	0.01043	0.02542	0.03433	0.0412	0.05096	0.06018	0.06834	0.07475	0.08293
							1257.38	0.13551	0.07273		2761.61	0	0.00339	0.01042	0.02541	0.03432	0.0412	0.05097	0.06018	0.06833	0.07474	0.08291
							1261.24	0.13561	0.067		2765.47	0	0.00338	0.01041	0.02539	0.0343	0.0412	0.05095	0.06018	0.06831	0.07472	0.08289
							1265.1	0.13469	0.06259		2769.32	0	0.00338	0.01041	0.02537	0.03429	0.04117	0.05093	0.06017	0.06828	0.07467	0.08284
							1268.95	0.13464	0.05928		2773.18	0	0.00338	0.01041	0.02535	0.03426	0.04115	0.0509	0.06014	0.06824	0.07461	0.08278
							1272.81	0.13658	0.05638		2777.04	0	0.00337	0.0104	0.02533	0.03424	0.04114	0.05088	0.06011	0.06821	0.07458	0.08274
							1276.67	0.13859	0.05297		2780.89	0	0.00336	0.01039	0.02531	0.03422	0.04112	0.05087	0.06009	0.06817	0.07452	0.0827
							1280.52	0.13932	0.04875		2784.75	0	0.00334	0.01038	0.02528	0.03419	0.04112	0.05086	0.06008	0.06815	0.07449	0.08265
							1284.38	0.13587	0.04352		2788.61	0	0.00333	0.01036	0.02526	0.03415	0.04111	0.05083	0.06004	0.06811	0.07445	0.08257
							1288.24	0.12621	0.03747		2792.47	0	0.00332	0.01034	0.02523	0.03414	0.04108	0.05078	0.06002	0.06807	0.0744	0.08251
							1292.09	0.10863	0.03087		2796.32	0	0.00331	0.01031	0.0252	0.03411	0.04104	0.05074	0.05998	0.06802	0.07433	0.08245
							1295.95	0.0865	0.02454		2800.18	0	0.00332	0.0103	0.02518	0.03405	0.04101	0.05072	0.05994	0.06797	0.07427	0.0824
							1299.81	0.06447	0.01914		2804.04	0	0.00333	0.01031	0.02517	0.03402	0.041	0.0507	0.05991	0.0679	0.07422	0.08235
							1303.66	0.04679	0.01494		2807.89	0	0.00331	0.01028	0.02512	0.03398	0.04095	0.05065	0.05986	0.06783	0.07414	0.08226
							1307.52	0.03347	0.01183		2811.75	0	0.00328	0.01023	0.02507	0.03394	0.0409	0.0506	0.0598	0.06777	0.07406	0.08215
							1311.38	0.02365	0.00948		2815.61	0	0.00329	0.01023	0.02505	0.03392	0.04089	0.05059	0.05977	0.06774	0.07402	0.0821
							1315.24	0.01663	0.00785		2819.47	0	0.00333	0.01025	0.02505	0.03392	0.0409	0.0506	0.05977	0.06773	0.074	0.08209
							1319.09	0.01193	0.00676		2823.32	0	0.00335	0.01027	0.02506	0.03393	0.04094	0.05062	0.05978	0.06773	0.07399	0.08208
							1322.95	0.00879	0.00623		2827.18	0	0.00331	0.01024	0.02504	0.03392	0.04094	0.05061	0.05978	0.06773	0.07398	0.08205
							1326.81	0.00652	0.00592		2831.04	0	0.00328	0.01019	0.02501	0.0339	0.04091	0.05059	0.05978	0.06772	0.07396	0.08202
							1330.66	0.00481	0.00576		2834.89	0	0.00326	0.01015	0.02499	0.03389	0.04089	0.05058	0.05977	0.06769	0.07391	0.08198
							1334.52	0.00326	0.00556		2838.75	0	0.00319	0.01008	0.02492	0.03384	0.04085	0.05052	0.0597	0.0676	0.07384	0.08189
							1338.38	0.00197	0.00545		2842.61	0	0.00313	0.00995	0.02484	0.03375	0.04075	0.0504	0.05957	0.06746	0.0737	0.08175
							1342.23	0.00138	0.00546		2846.46	0	0.00306	0.0098	0.0247	0.0336	0.0406	0.05022	0.05938	0.06724	0.07345	0.08151
							1346.09	0.00235	0.0058		2850.32	0	0.00297	0.00962	0.02447	0.03335	0.04032	0.04993	0.05906	0.06689	0.07308	0.0811
							1349.95	0.00546	0.00645		2854.18	0	0.00288	0.00942	0.02419	0.03302	0.03996	0.04953	0.05861	0.06641	0.0726	0.08058
							1353.81	0.00804	0.00672		2858.03	0	0.00282	0.00923	0.02387	0.03264	0.0395	0.04904	0.05806	0.06582	0.07198	0.07994
							1357.66	0.00744	0.00591		2861.89	0	0.00282	0.00906	0.02352	0.0322	0.03899	0.04849	0.05743	0.06514	0.07126	0.07923
							1361.52	0.00479	0.00505		2865.75	0	0.00284	0.00893	0.02314	0.0317	0.03841	0.04786	0.05671	0.06436	0.07047	0.07843
							1365.38	0.0012	0.00473		2869.61	0	0.00288	0.00886	0.02278	0.03122	0.03786	0.04724	0.05603	0.0636	0.0697	0.07763
							1369.23	-0.00165	0.00483		2873.46	0	0.00298	0.00889	0.02253	0.03086	0.03746	0.04678	0.05553	0.06305	0.0691	0.077
							1373.09	-0.00279	0.00516		2877.32	0	0.00308	0.00899	0.02243	0.03068	0.03726	0.04652	0.05524	0.06273	0.06873	0.07663
							1376.95	-0.00265	0.00592		2881.18	0	0.00316	0.00909	0.0224	0.03059	0.03719	0.04643	0.0551	0.06256	0.06853	0.07642
							1380.81	-0.00303	0.00624		2885.03	0	0.00322	0.00919	0.02241	0.03057	0.03719	0.04643	0.05507	0.06249	0.06846	0.07632
							1384.66	-0.00406	0.00621		2888.89	0	0.00322	0.00925	0.02243	0.03058	0.03718	0.04643	0.05506	0.06245	0.06842	0.07624
							1388.52	-0.00555	0.00608		2892.75	0	0.00321	0.00927	0.02244	0.03057	0.03717	0.0464	0.05502	0.06241	0.06834	0.07617
							1392.38	-0.00747	0.00578		2896.61	0	0.00321	0.00928	0.02243	0.03052	0.03714	0.04635	0.05497	0.06233	0.06824	0.07607
							1396.23	-0.00995	0.00523		2900.46	0	0.00325	0.00935	0.02244	0.0305	0.03712	0.04635	0.05495	0.0623	0.0682	0.07601
							1400.09	-0.0122	0.00505		2904.32	0	0.00331	0.00948	0.0225	0.03055	0.03717	0.04641	0.05501	0.06234	0.06824	0.07604
							1403.95	-0.01411	0.00485		2908.18	0	0.00337	0.00958	0.02259	0.03067	0.03729	0.04652	0.05513	0.06246	0.06835	0.07615
							1407.8	-0.01561	0.00463		2912.03	0	0.0034	0.00964	0.02265	0.03074	0.03738	0.04661	0.05523	0.06256	0.06844	0.07623
							1411.66	-0.01679	0.00433		2915.89	0	0.00341	0.00967	0.02268	0.03077	0.03743	0.04665	0.05527	0.06261	0.06849	0.07628
							1415.52	-0.01729	0.00394		2919.75	0	0.00343	0.00967	0.02269	0.03078	0.03745	0.04666	0.0553	0.06263	0.0685	0.07627
							1419.38	-0.01731	0.00349		2923.6	0	0.00345	0.00967	0.02268	0.03075	0.03743	0.04665	0.05527	0.06257	0.06843	0.0762
							1423.23	-0.01663	0.00354		2927.46	0	0.00345	0.00965	0.02261	0.03066	0.03732	0.04654	0.05515	0.06238	0.06823	0.07603
							1427.09	-0.01578	0.00345		2931.32	0	0.00347	0.00965	0.02251	0.03053	0.03717	0.04637	0.05495	0.06217	0.06802	0.07577
							1430.95	-0.01473	0.00335		2935.18	0	0.00355	0.00972	0.02251	0.03049	0.03713	0.0463	0.05487	0.06208	0.06792	0.07564
							1434.8	-0.01406	0.00302		2939.03	0	0.00366	0.00986	0.02261	0.03058	0.03724	0.0464	0.05497	0.06216	0.068	0.07573
							1438.66	-0.01315	0.00317		2942.89	0	0.00371	0.00999	0.02273	0.0307	0.03736	0.04654	0.05513	0.06231	0.06813	0.07585
							1442.52	-0.01184	0.00371		2946.75	0	0.00376	0.0101	0.02283	0.0308	0.03749	0.04668	0.05528	0.06245	0.06826	0.07598
							1446.37	-0.00983	0.00432		2950.6	0	0.00378	0.01016	0.02291	0.03088	0.0376	0.0468	0.05541	0.06257	0.06837	0.07608
							1450.23	-0.00836	0.00469		2954.46	0	0.00379	0.01019	0.02298	0.03098	0.03772	0.04694	0.05553	0.06271	0.0685	0.0762
							1454.09	-0.00789	0.00453		2958.32	0	0.00377	0.01019	0.02304	0.03107	0.03783	0.04705	0.05566	0.06284	0.06862	0.0763
							1457.94	-0.00777	0.00437		2962.17	0	0.00372	0.01009	0.02302	0.03108	0.03786	0.04707	0.0557	0.06287	0.06863	0.0763
							1461.8	-0.00805	0.00485		2966.03	0	0.00362	0.0099	0.02285	0.03093	0.0377	0.04689	0.0555	0.06266	0.0684	0.07607
							1465.66	-0.00922	0.00476		2969.89	0	0.00349	0.00958	0.02245	0.03049	0.03721	0.04633	0.05488	0.06199	0.06773	0.07538
							1469.52	-0.01007	0.00467		2973.74	0	0.00341	0.00926	0.02186	0.02976	0.03636	0.0454	0.05383	0.06085	0.06656	0.07421
							1473.37	-0.01032	0.0047		2977.6	0	0.00351	0.00918	0.02136	0.02905	0.03554	0.04448	0.0528	0.05973	0.06539	0.07302
							1477.23	-0.01023	0.00533		2981.46	0	0.00378	0.00949	0.02127	0.02881	0.03527	0.04414	0.05241	0.05927	0.06491	0.07251
							1481.09	-0.01021	0.00573		2985.32	0	0.00405	0.00997	0.02158	0.02908	0.03556	0.04446	0.05272	0.05956	0.0652	0.07278
							1484.94	-0.00961	0.00607		2989.17	0	0.00424	0.01039	0.02202	0.02954	0.03607	0.04503	0.0533	0.06016	0.06578	0.07336
							1488.8	-0.00918	0.00612		2993.03	0	0.00435	0.01072	0.02241	0.02995	0.03655	0.04556	0.05384	0.06073	0.06634	0.07391
							1492.66	-0.00951	0.00601		2996.89	0	0.00442	0.01093	0.02272	0.03029	0.03695	0.04596	0.05427	0.06117	0.06679	0.07435
							1496.52	-0.01002	0.00569		3000.74	0	0.00447	0.01108	0.02295	0.03054	0.03725	0.04628	0.05464	0.06152	0.06714	0.0747
							1500.37	-0.01004	0.00568		3004.6	0	0.00447	0.01117	0.02309	0.03072	0.03745	0.0465	0.05489	0.06176	0.06739	0.07493
							1504.23	-0.00992	0.00534		3008.46	0	0.00447	0.0112	0.02316	0.03082	0.03756	0.04662	0.05504	0.06192	0.06753	0.07506
							1508.09	-0.00959	0.0052		3012.32	0	0.00448	0.01122	0.0232	0.03088	0.03765	0.04671	0.05514	0.06202	0.06761	0.07515
							1511.94	-0.00923	0.00563		3016.17	0	0.0045	0.01125	0.02327	0.03095	0.03774	0.04682	0.05524	0.0621	0.0677	0.07523
							1515.8	-0.0089	0.00566		3020.03	0	0.00453	0.01128	0.02331	0.03102	0.03782	0.04691	0.05532	0.06218	0.06778	0.07529
							1519.66	-0.00864	0.00542		3023.89	0	0.00454	0.01128	0.02332	0.03106	0.03786	0.04696	0.05536	0.06223	0.06781	0.07531
							1523.51	-0.00834	0.00558		3027.74	0	0.00456	0.0113	0.02334	0.03108	0.0379	0.04699	0.05541	0.06225	0.06783	0.0753
							1527.37	-0.00819	0.00597		3031.6	0	0.00457	0.01133	0.02335	0.03109	0.03793	0.04702	0.05545	0.06226	0.06785	0.0753
							1531.23	-0.00812	0.00613		3035.46	0	0.00457	0.01135	0.02334	0.03107	0.03793	0.04702	0.05544	0.06225	0.06782	0.07528
							1535.09	-0.00823	0.00601		3039.31	0	0.00459	0.01135	0.02335	0.03106	0.03794	0.04701	0.05543	0.06223	0.06778	0.07526
							1538.94	-0.00836	0.00568		3043.17	0	0.0046	0.01133	0.02333	0.03104	0.0379	0.04698	0.05541	0.0622	0.06773	0.07519
							1542.8	-0.00866	0.00581		3047.03	0	0.0046	0.01134	0.02333	0.03104	0.0379	0.04698	0.05539	0.06216	0.06771	0.07516
							1546.66	-0.0088	0.00656		3050.89	0	0.00461	0.01134	0.02331	0.03101	0.03791	0.04697	0.05537	0.06213	0.06766	0.07512
							1550.51	-0.00899	0.0068		3054.74	0	0.00464	0.01134	0.02328	0.03099	0.0379	0.04693	0.05536	0.06211	0.06761	0.07506
							1554.37	-0.00903	0.00666		3058.6	0	0.00465	0.01136	0.02327	0.031	0.0379	0.04691	0.05535	0.06207	0.06758	0.07501
							1558.23	-0.00892	0.00634		3062.46	0	0.00465	0.01138	0.02326	0.031	0.03789	0.04691	0.05532	0.06203	0.06753	0.07496
							1562.08	-0.00841	0.00718		3066.31	0	0.00466	0.01138	0.02324	0.03098	0.03787	0.04691	0.05528	0.06199	0.06747	0.07487
							1565.94	-0.00798	0.0078		3070.17	0	0.00469	0.01139	0.02325	0.03096	0.03786	0.04688	0.05525	0.06196	0.06741	0.0748
							1569.8	-0.00729	0.00812		3074.03	0	0.00471	0.01139	0.02321	0.0309	0.03781	0.04684	0.05521	0.0619	0.06734	0.07474
							1573.65	-0.00662	0.00843		3077.88	0	0.00471	0.01138	0.02317	0.03086	0.03778	0.04681	0.05516	0.06184	0.06727	0.07466
							1577.51	-0.00567	0.00898		3081.74	0	0.00474	0.01138	0.02316	0.03087	0.03777	0.04678	0.05513	0.06178	0.0672	0.07458
							1581.37	-0.00478	0.00976		3085.6	0	0.00478	0.0114	0.02316	0.03085	0.03777	0.04676	0.05511	0.06175	0.06715	0.07451
							1585.23	-0.00378	0.01048		3089.45	0	0.0048	0.01142	0.02315	0.03083	0.03776	0.04673	0.05508	0.0617	0.0671	0.07445
							1589.08	-0.00277	0.01121		3093.31	0	0.00481	0.01144	0.02313	0.0308	0.03774	0.04671	0.05506	0.06166	0.06707	0.07441
							1592.94	-0.00157	0.01218		3097.17	0	0.00482	0.01145	0.02312	0.03078	0.03773	0.04669	0.05504	0.06163	0.06703	0.07436
							1596.8	-0.000390607	0.01328		3101.03	0	0.00484	0.01144	0.0231	0.03075	0.03771	0.04666	0.05499	0.06156	0.06698	0.0743
							1600.65	0.0011	0.01462		3104.88	0	0.00486	0.01144	0.02307	0.0307	0.03768	0.04663	0.05493	0.06149	0.06691	0.07423
							1604.51	0.00273	0.01605		3108.74	0	0.00489	0.01144	0.02304	0.03066	0.03765	0.04659	0.05489	0.06144	0.06683	0.07414
							1608.37	0.00476	0.01779		3112.6	0	0.0049	0.01146	0.02301	0.03062	0.03761	0.04655	0.05484	0.06137	0.06675	0.07405
							1612.22	0.0069	0.01949		3116.45	0	0.00493	0.01149	0.023	0.03061	0.03761	0.04653	0.05481	0.06131	0.06669	0.07399
							1616.08	0.00957	0.02133		3120.31	0	0.00494	0.01146	0.02298	0.03059	0.0376	0.04651	0.05477	0.06126	0.06662	0.07392
							1619.94	0.0124	0.0234		3124.17	0	0.00497	0.01148	0.02297	0.03057	0.03759	0.04651	0.05476	0.06122	0.06659	0.07385
							1623.8	0.01523	0.02534		3128.03	0	0.005	0.01151	0.02296	0.03054	0.03755	0.04647	0.05471	0.06117	0.06653	0.07375
							1627.65	0.01792	0.02706		3131.88	0	0.00502	0.01152	0.02294	0.03049	0.03752	0.04641	0.05465	0.06109	0.06642	0.07367
							1631.51	0.02014	0.02819		3135.74	0	0.00503	0.01151	0.02291	0.03046	0.03749	0.04636	0.05459	0.06102	0.06633	0.07359
							1635.37	0.02195	0.02859		3139.6	0	0.00503	0.01149	0.02286	0.03041	0.03745	0.04632	0.05451	0.06094	0.06625	0.0735
							1639.22	0.02339	0.02914		3143.45	0	0.00505	0.0115	0.02282	0.03037	0.03743	0.04629	0.05447	0.06087	0.06618	0.07341
							1643.08	0.02401	0.02898		3147.31	0	0.0051	0.01154	0.02281	0.03035	0.03738	0.04627	0.05443	0.06081	0.06611	0.07333
							1646.94	0.02424	0.02803		3151.17	0	0.00511	0.01155	0.02278	0.03032	0.03732	0.04621	0.05435	0.06072	0.06601	0.07323
							1650.8	0.02403	0.02682		3155.02	0	0.00513	0.01153	0.02274	0.03027	0.03728	0.04613	0.05427	0.06063	0.06592	0.07311
							1654.65	0.02346	0.02574		3158.88	0	0.00515	0.01152	0.0227	0.03022	0.03722	0.04604	0.0542	0.06053	0.06581	0.07299
							1658.51	0.02267	0.02518		3162.74	0	0.00517	0.01152	0.02266	0.03015	0.03716	0.04598	0.05413	0.06042	0.06567	0.07286
							1662.37	0.02156	0.02389		3166.59	0	0.00517	0.01153	0.02261	0.03008	0.03711	0.04592	0.05404	0.06033	0.06556	0.07274
							1666.22	0.02019	0.0223		3170.45	0	0.00518	0.01153	0.02259	0.03005	0.03707	0.04587	0.054	0.06025	0.06548	0.07265
							1670.08	0.01866	0.02055		3174.31	0	0.00522	0.01153	0.02256	0.03	0.037	0.04579	0.05394	0.06016	0.06536	0.07253
							1673.94	0.01701	0.01898		3178.17	0	0.00523	0.01151	0.0225	0.02994	0.03692	0.04571	0.05383	0.06006	0.06525	0.07239
							1677.79	0.01538	0.01756		3182.02	0	0.00523	0.0115	0.02246	0.02988	0.03688	0.04565	0.05373	0.05995	0.06512	0.07225
							1681.65	0.01387	0.01595		3185.88	0	0.00523	0.0115	0.02241	0.02981	0.03683	0.04557	0.05363	0.05983	0.06499	0.07211
							1685.51	0.01223	0.01424		3189.74	0	0.00525	0.01149	0.02234	0.02974	0.03676	0.04548	0.05352	0.0597	0.06486	0.07197
							1689.37	0.01092	0.01336		3193.59	0	0.00527	0.01147	0.02228	0.02967	0.03669	0.04539	0.05343	0.05958	0.06473	0.07183
							1693.22	0.00976	0.01211		3197.45	0	0.00526	0.01143	0.02224	0.02959	0.03658	0.04531	0.05334	0.05945	0.06457	0.07166
							1697.08	0.00867	0.0105		3201.31	0	0.00528	0.01144	0.0222	0.02956	0.03651	0.04523	0.05326	0.05935	0.06445	0.07154
							1700.94	0.00766	0.00932		3205.16	0	0.00533	0.01148	0.02217	0.02951	0.03648	0.04516	0.05318	0.05926	0.06436	0.07142
							1704.79	0.00697	0.00887		3209.02	0	0.00538	0.01148	0.02214	0.02943	0.03643	0.04508	0.05307	0.05915	0.06424	0.07128
							1708.65	0.0064	0.00831		3212.88	0	0.00538	0.01145	0.02208	0.02934	0.03635	0.04497	0.05295	0.05902	0.06407	0.0711
							1712.51	0.00595	0.00762		3216.74	0	0.00535	0.0114	0.02197	0.02926	0.03625	0.04488	0.05282	0.05885	0.06391	0.07095
							1716.36	0.0054	0.0066		3220.59	0	0.00533	0.01138	0.0219	0.02919	0.03616	0.0448	0.05271	0.05871	0.06374	0.07078
							1720.22	0.00486	0.00624		3224.45	0	0.00534	0.0114	0.02187	0.02912	0.03609	0.04471	0.0526	0.0586	0.06357	0.07061
							1724.08	0.00438	0.00598		3228.31	0	0.00536	0.01142	0.02183	0.02903	0.036	0.04461	0.05246	0.05844	0.06343	0.07042
							1727.93	0.0039	0.00549		3232.16	0	0.00541	0.01142	0.02176	0.02895	0.03588	0.04448	0.05231	0.05828	0.0633	0.07024
							1731.79	0.00341	0.00469		3236.02	0	0.00543	0.0114	0.02168	0.02888	0.03578	0.04435	0.05219	0.05812	0.06312	0.07004
							1735.65	0.0031	0.00426		3239.88	0	0.00541	0.01136	0.02161	0.02878	0.03569	0.04421	0.05207	0.05796	0.06294	0.06987
							1739.51	0.00281	0.00411		3243.74	0	0.0054	0.01131	0.02152	0.02867	0.03557	0.04407	0.05192	0.05778	0.06273	0.06967
							1743.36	0.00256	0.00393		3247.59	0	0.00539	0.01128	0.02145	0.02855	0.03546	0.04397	0.05176	0.05761	0.06253	0.06944
							1747.22	0.00234	0.0036		3251.45	0	0.0054	0.01129	0.0214	0.02847	0.03538	0.04386	0.05163	0.05746	0.06237	0.06924
							1751.08	0.00223	0.00337		3255.3	0	0.00545	0.01129	0.02135	0.02843	0.03531	0.04376	0.05154	0.05734	0.06223	0.06912
							1754.93	0.00209	0.00331		3259.16	0	0.00547	0.01126	0.02129	0.02835	0.03522	0.04365	0.05144	0.05719	0.06205	0.06896
							1758.79	0.00195	0.00316		3263.02	0	0.00548	0.01126	0.02125	0.02829	0.03515	0.04358	0.05132	0.05705	0.0619	0.0688
							1762.65	0.00186	0.00299		3266.88	0	0.00549	0.01125	0.02118	0.0282	0.03506	0.04349	0.05116	0.05689	0.06173	0.0686
							1766.51	0.00179	0.00285		3270.73	0	0.00545	0.01123	0.02106	0.02808	0.03495	0.04335	0.051	0.05671	0.06153	0.06839
							1770.36	0.00167	0.00251		3274.59	0	0.00545	0.01119	0.021	0.02798	0.03483	0.04321	0.05088	0.05654	0.06136	0.0682
							1774.22	0.00163	0.00247		3278.45	0	0.00549	0.01118	0.02095	0.02791	0.03476	0.04309	0.05077	0.05641	0.06119	0.06802
							1778.08	0.00165	0.00257		3282.3	0	0.00552	0.01118	0.02089	0.02783	0.0347	0.04299	0.05066	0.05627	0.06103	0.06785
							1781.93	0.00166	0.00251		3286.16	0	0.00552	0.01117	0.02083	0.02774	0.03462	0.0429	0.05052	0.05611	0.06089	0.06767
							1785.79	0.00167	0.00242		3290.02	0	0.00551	0.01115	0.02077	0.02765	0.0345	0.0428	0.05038	0.05594	0.06072	0.06747
							1789.65	0.00165	0.00224		3293.88	0	0.0055	0.0111	0.02069	0.02757	0.03438	0.04269	0.05026	0.05576	0.06051	0.06729
							1793.5	0.00162	0.0021		3297.73	0	0.00553	0.0111	0.02063	0.0275	0.03429	0.04257	0.05014	0.05561	0.06034	0.06712
							1797.36	0.00167	0.00216		3301.59	0	0.00555	0.0111	0.02058	0.0274	0.03421	0.04244	0.04999	0.05546	0.06017	0.06692
							1801.22	0.00172	0.0021		3305.45	0	0.00554	0.01109	0.0205	0.02728	0.03409	0.04231	0.04983	0.05527	0.05999	0.0667
							1805.08	0.00174	0.00213		3309.3	0	0.00554	0.01107	0.02043	0.0272	0.03401	0.0422	0.0497	0.05512	0.05981	0.06651
							1808.93	0.00174	0.00208		3313.16	0	0.00557	0.01103	0.02036	0.02713	0.0339	0.04209	0.04955	0.05496	0.05959	0.06629
							1812.79	0.00179	0.00205		3317.02	0	0.00559	0.01102	0.0203	0.02704	0.03381	0.04201	0.04941	0.05482	0.05942	0.06611
							1816.65	0.00183	0.00202		3320.88	0	0.00558	0.01102	0.02024	0.02697	0.03369	0.04189	0.04929	0.05464	0.05925	0.06593
							1820.5	0.00185	0.00197		3324.73	0	0.00559	0.01101	0.02016	0.02688	0.0336	0.04175	0.04915	0.05447	0.05906	0.06571
							1824.36	0.00187	0.00184		3328.59	0	0.00563	0.01099	0.0201	0.02676	0.03352	0.04162	0.04899	0.0543	0.05887	0.0655
							1828.22	0.00196	0.00173		3332.45	0	0.00564	0.01098	0.02004	0.02664	0.03342	0.04149	0.04885	0.05411	0.05867	0.06531
							1832.07	0.00204	0.00177		3336.3	0	0.00564	0.01095	0.01996	0.02655	0.03329	0.04136	0.04868	0.05394	0.05847	0.0651
							1835.93	0.0021	0.00185		3340.16	0	0.00563	0.01092	0.01987	0.02646	0.03318	0.04122	0.04854	0.05376	0.05827	0.06489
							1839.79	0.00214	0.00176		3344.02	0	0.00564	0.01092	0.0198	0.02634	0.03309	0.04109	0.04841	0.05358	0.05807	0.06468
							1843.64	0.00219	0.00161		3347.87	0	0.00567	0.01093	0.01974	0.02625	0.03299	0.04096	0.04827	0.05342	0.05789	0.06447
							1847.5	0.00226	0.00165		3351.73	0	0.00568	0.01091	0.01967	0.02617	0.03284	0.04085	0.04811	0.05323	0.05768	0.06424
							1851.36	0.00235	0.00177		3355.59	0	0.00569	0.01089	0.01962	0.02609	0.03274	0.04075	0.04796	0.05305	0.05749	0.06403
							1855.22	0.00241	0.00177		3359.45	0	0.00572	0.01089	0.01954	0.02601	0.03265	0.0406	0.04782	0.05287	0.05728	0.06381
							1859.07	0.00252	0.00175		3363.3	0	0.00572	0.01089	0.01946	0.02591	0.03251	0.04045	0.04765	0.0527	0.0571	0.06359
							1862.93	0.0026	0.0017		3367.16	0	0.00567	0.01086	0.0194	0.02579	0.03238	0.04031	0.04745	0.05249	0.05687	0.06335
							1866.79	0.00265	0.00159		3371.01	0	0.00568	0.01083	0.01931	0.02569	0.03228	0.04019	0.0473	0.05229	0.05664	0.06313
							1870.64	0.00269	0.00157		3374.87	0	0.00572	0.01082	0.01925	0.02561	0.03219	0.04006	0.04717	0.05213	0.05645	0.06292
							1874.5	0.00277	0.00169		3378.73	0	0.00571	0.0108	0.0192	0.02551	0.03208	0.03993	0.04703	0.05195	0.05626	0.06271
							1878.36	0.00285	0.0017		3382.59	0	0.00569	0.0108	0.01911	0.02539	0.03196	0.0398	0.04687	0.05177	0.05604	0.06248
							1882.21	0.00292	0.0017		3386.44	0	0.00568	0.0108	0.01903	0.02531	0.03185	0.03967	0.04671	0.0516	0.05583	0.06226
							1886.07	0.00299	0.00164		3390.3	0	0.00567	0.01077	0.01894	0.02516	0.03171	0.0395	0.04649	0.05137	0.05559	0.06202
							1889.93	0.00304	0.00162		3394.16	0	0.00566	0.01072	0.01884	0.02501	0.03158	0.03935	0.04629	0.05116	0.05537	0.06177
							1893.79	0.0031	0.00165		3398.01	0	0.00565	0.0107	0.01877	0.02491	0.03145	0.0392	0.04613	0.05095	0.05516	0.06151
							1897.64	0.00318	0.0017		3401.87	0	0.00563	0.01068	0.01869	0.02483	0.03132	0.03906	0.04599	0.05076	0.05495	0.0613
							1901.5	0.00328	0.00171		3405.73	0	0.00562	0.01063	0.01859	0.02471	0.0312	0.03891	0.04585	0.05059	0.05474	0.06108
							1905.36	0.00334	0.00171		3409.59	0	0.0056	0.01061	0.01852	0.02459	0.03109	0.03876	0.04568	0.0504	0.05453	0.06085
							1909.21	0.0034	0.00169		3413.44	0	0.00559	0.01059	0.01843	0.02449	0.03096	0.03863	0.0455	0.0502	0.0543	0.06061
							1913.07	0.00349	0.0017		3417.3	0	0.00561	0.01056	0.01836	0.02442	0.03085	0.03851	0.04535	0.05003	0.05411	0.06041
							1916.93	0.00362	0.00166		3421.16	0	0.00559	0.01056	0.01833	0.02436	0.03077	0.03839	0.04523	0.04985	0.05393	0.06018
							1920.78	0.00372	0.00168		3425.01	0	0.00557	0.01054	0.01824	0.02424	0.03066	0.03825	0.04503	0.04965	0.0537	0.05993
							1924.64	0.00379	0.00175		3428.87	0	0.00556	0.01051	0.01814	0.02411	0.03054	0.03809	0.04485	0.04944	0.05348	0.05969
							1928.5	0.00389	0.00183		3432.73	0	0.00556	0.01049	0.01809	0.02402	0.03041	0.03797	0.04471	0.04925	0.05328	0.05947
							1932.36	0.00399	0.00186		3436.58	0	0.00553	0.01045	0.01797	0.02391	0.03027	0.0378	0.04454	0.04904	0.05305	0.05923
							1936.21	0.00411	0.0019		3440.44	0	0.00551	0.01042	0.01788	0.02381	0.03018	0.03766	0.0444	0.04888	0.05284	0.05905
							1940.07	0.0042	0.00186		3444.3	0	0.00548	0.01041	0.01782	0.02372	0.03009	0.03756	0.04429	0.04872	0.05265	0.05887
							1943.93	0.00424	0.00185		3448.16	0	0.00545	0.01037	0.01776	0.02362	0.02998	0.03744	0.04417	0.04852	0.05246	0.05864
							1947.78	0.00428	0.00188		3452.01	0	0.00543	0.01033	0.01768	0.02351	0.02984	0.03728	0.04399	0.04831	0.05222	0.05836
							1951.64	0.00433	0.00188		3455.87	0	0.00539	0.01032	0.01759	0.0234	0.02972	0.03712	0.0438	0.04813	0.05202	0.05814
							1955.5	0.00436	0.00188		3459.73	0	0.00536	0.01031	0.01752	0.02327	0.02961	0.03699	0.04364	0.04795	0.05183	0.05793
							1959.35	0.0044	0.0019		3463.58	0	0.00533	0.01028	0.01743	0.02317	0.02949	0.03685	0.04348	0.04776	0.05162	0.05773
							1963.21	0.00445	0.00188		3467.44	0	0.00528	0.0102	0.01732	0.02306	0.02934	0.03669	0.04329	0.04752	0.05137	0.05748
							1967.07	0.00451	0.00187		3471.3	0	0.00523	0.01014	0.01724	0.02293	0.02921	0.03654	0.04314	0.04734	0.05114	0.05724
							1970.93	0.00456	0.0019		3475.15	0	0.00518	0.01011	0.01715	0.02281	0.02909	0.0364	0.04299	0.04717	0.05092	0.05701
							1974.78	0.00463	0.00192		3479.01	0	0.00516	0.01008	0.01708	0.0227	0.02899	0.03626	0.04287	0.04701	0.05078	0.05685
							1978.64	0.00476	0.00193		3482.87	0	0.00513	0.01006	0.01701	0.02262	0.0289	0.03617	0.04274	0.04688	0.05063	0.05666
							1982.5	0.00486	0.00195		3486.72	0	0.0051	0.01005	0.01694	0.02254	0.02878	0.03607	0.04257	0.04674	0.05044	0.05644
							1986.35	0.00494	0.00198		3490.58	0	0.00505	0.01002	0.01686	0.02242	0.02866	0.03589	0.04241	0.04653	0.05021	0.0562
							1990.21	0.00503	0.00199		3494.44	0	0.00498	0.00996	0.01678	0.0223	0.02855	0.03573	0.04226	0.04634	0.05	0.05598
							1994.07	0.00508	0.002		3498.3	0	0.00496	0.00993	0.01669	0.02222	0.02846	0.03564	0.04213	0.04618	0.04985	0.0558
							1997.92	0.00508	0.00202		3502.15	0	0.00492	0.0099	0.01662	0.02213	0.02836	0.03554	0.04201	0.04602	0.04972	0.05564
							2001.78	0.00514	0.00202		3506.01	0	0.00487	0.00989	0.01656	0.02203	0.02824	0.03542	0.04188	0.04588	0.04953	0.05543
							2005.64	0.00523	0.00202		3509.87	0	0.00481	0.00985	0.01647	0.0219	0.02811	0.03528	0.04171	0.04572	0.04931	0.05521
							2009.49	0.0053	0.00203		3513.72	0	0.00477	0.00981	0.01641	0.0218	0.028	0.03514	0.04157	0.04552	0.0491	0.05499
							2013.35	0.00536	0.00205		3517.58	0	0.00475	0.00977	0.01633	0.0217	0.02787	0.03502	0.04145	0.04534	0.04894	0.05482
							2017.21	0.00542	0.00205		3521.44	0	0.00473	0.00973	0.01624	0.02161	0.02779	0.03493	0.04135	0.04524	0.04881	0.05472
							2021.07	0.00549	0.00208		3525.3	0	0.00469	0.00971	0.01618	0.02154	0.02775	0.03483	0.04126	0.04516	0.04871	0.05463
							2024.92	0.00559	0.0021		3529.15	0	0.00465	0.0097	0.01613	0.02148	0.02769	0.03474	0.04112	0.045	0.04851	0.05443
							2028.78	0.00569	0.00212		3533.01	0	0.00461	0.00967	0.01604	0.02137	0.02755	0.03459	0.04095	0.04481	0.04829	0.05416
							2032.64	0.00577	0.00213		3536.87	0	0.00458	0.00964	0.01597	0.02126	0.0274	0.03444	0.04081	0.04463	0.04812	0.05395
							2036.49	0.00581	0.00215		3540.72	0	0.00454	0.00959	0.01589	0.02117	0.02727	0.03431	0.04066	0.04448	0.04797	0.0538
							2040.35	0.00589	0.00218		3544.58	0	0.00452	0.00958	0.01586	0.02112	0.02725	0.03425	0.04061	0.04441	0.0479	0.05374
							2044.21	0.00599	0.0022		3548.44	0	0.00452	0.00956	0.01583	0.02106	0.0272	0.0342	0.04052	0.04429	0.04776	0.05357
							2048.07	0.00607	0.00222		3552.29	0	0.00447	0.00952	0.01576	0.02096	0.02709	0.03409	0.04037	0.0441	0.04753	0.0533
							2051.92	0.00615	0.00223		3556.15	0	0.00444	0.00949	0.01566	0.02087	0.02697	0.03396	0.04024	0.04393	0.04736	0.05307
							2055.78	0.00625	0.00223		3560.01	0	0.00439	0.00945	0.01553	0.0207	0.02683	0.03381	0.04013	0.0438	0.04722	0.05292
							2059.64	0.00637	0.00225		3563.86	0	0.00439	0.00944	0.01548	0.02059	0.0268	0.03373	0.04006	0.04378	0.0472	0.05294
							2063.49	0.00648	0.00226		3567.72	0	0.00445	0.00951	0.01558	0.02067	0.02689	0.03376	0.04008	0.04379	0.04715	0.05291
							2067.35	0.00655	0.00226		3571.58	0	0.00443	0.00947	0.01553	0.02064	0.02675	0.03363	0.03993	0.04358	0.04685	0.0526
							2071.21	0.00661	0.00226		3575.44	0	0.00438	0.00939	0.01536	0.02047	0.02656	0.03347	0.0397	0.04335	0.04663	0.05235
							2075.06	0.00671	0.00227		3579.29	0	0.00433	0.00934	0.01527	0.02036	0.02646	0.03336	0.03956	0.04318	0.0465	0.05217
							2078.92	0.00678	0.00228		3583.15	0	0.00431	0.00928	0.01515	0.0202	0.02632	0.03321	0.03944	0.04301	0.04635	0.05205
							2082.78	0.00684	0.00228		3587.01	0	0.00436	0.00933	0.01521	0.0202	0.02637	0.0332	0.03946	0.043	0.04636	0.05205
							2086.64	0.0069	0.00228		3590.86	0	0.00432	0.00934	0.01523	0.02022	0.02634	0.03316	0.03939	0.04289	0.0462	0.05183
							2090.49	0.007	0.00229		3594.72	0	0.00433	0.00931	0.01515	0.02011	0.02623	0.03307	0.03927	0.04277	0.04603	0.05164
							2094.35	0.00708	0.00228		3598.58	0	0.00437	0.00935	0.01511	0.02004	0.02616	0.03303	0.03919	0.04266	0.04592	0.0515
							2098.21	0.00715	0.00228		3602.43	0	0.0043	0.00927	0.015	0.01992	0.02602	0.03287	0.039	0.04246	0.0457	0.05128
							2102.06	0.00725	0.00226		3606.29	0	0.00422	0.00917	0.01489	0.01978	0.02591	0.03273	0.03887	0.04234	0.04555	0.05115
							2105.92	0.00733	0.00225		3610.15	0	0.00422	0.00918	0.01489	0.01975	0.02592	0.0327	0.03889	0.04233	0.04556	0.05116
							2109.78	0.00742	0.00225		3614.01	0	0.00424	0.00921	0.01484	0.01975	0.02589	0.03266	0.03887	0.04229	0.0455	0.05106
							2113.63	0.00751	0.00226		3617.86	0	0.00431	0.00925	0.01487	0.01975	0.02587	0.03264	0.03882	0.04222	0.04541	0.051
							2117.49	0.00759	0.00224		3621.72	0	0.00427	0.00921	0.01481	0.01968	0.0258	0.03253	0.03864	0.04204	0.04519	0.05078
							2121.35	0.00767	0.00222		3625.58	0	0.00423	0.00906	0.01457	0.01942	0.02554	0.03227	0.03844	0.04179	0.04499	0.05056
							2125.2	0.00777	0.00221		3629.43	0	0.00429	0.00916	0.0147	0.01947	0.02562	0.03229	0.03853	0.04182	0.04504	0.05059
							2129.06	0.00788	0.00221		3633.29	0	0.0043	0.00926	0.0148	0.01963	0.02574	0.03241	0.03856	0.04184	0.04498	0.05053
							2132.92	0.00797	0.00219		3637.15	0	0.00425	0.00916	0.01467	0.01953	0.0256	0.03235	0.03844	0.04172	0.04483	0.05034
							2136.78	0.00803	0.00217		3641.01	0	0.00419	0.00907	0.01451	0.01938	0.02544	0.03221	0.03829	0.04159	0.04471	0.05018
							2140.63	0.00808	0.00214		3644.86	0	0.00417	0.00899	0.01429	0.01908	0.02526	0.03195	0.03816	0.04149	0.04469	0.05014
							2144.49	0.0082	0.00214		3648.72	0	0.00433	0.00914	0.01448	0.01911	0.02548	0.03201	0.03833	0.04161	0.04492	0.05035
							2148.35	0.00831	0.00212		3652.58	0	0.00432	0.00924	0.01466	0.01936	0.02561	0.0322	0.03833	0.04158	0.0448	0.05021
							2152.2	0.00845	0.00208		3656.43	0	0.00428	0.00915	0.01451	0.01928	0.02542	0.03212	0.03817	0.04142	0.04453	0.04998
							2156.06	0.00856	0.00207		3660.29	0	0.00426	0.00912	0.01444	0.01926	0.02536	0.03208	0.0381	0.04133	0.04436	0.04981
							2159.92	0.00865	0.00206		3664.15	0	0.0042	0.00902	0.01425	0.01906	0.0252	0.03193	0.038	0.04118	0.0442	0.04964
							2163.78	0.00874	0.00204		3668	0	0.00422	0.00897	0.01415	0.01888	0.02514	0.03183	0.03798	0.04114	0.0442	0.04965
							2167.63	0.00885	0.00202		3671.86	0	0.00428	0.009	0.01422	0.01884	0.0252	0.03182	0.03797	0.04113	0.04428	0.04978
							2171.49	0.00895	0.00198		3675.72	0	0.00435	0.00913	0.01446	0.01906	0.02539	0.03195	0.03804	0.04117	0.04437	0.04981
							2175.35	0.00909	0.00196		3679.57	0	0.00434	0.00917	0.01446	0.01917	0.02542	0.03203	0.03803	0.04111	0.04422	0.04957
							2179.2	0.00922	0.00196		3683.43	0	0.00426	0.00904	0.01412	0.01887	0.0251	0.03179	0.03776	0.04086	0.04389	0.04923
							2183.06	0.00934	0.00197		3687.29	0	0.00432	0.00901	0.014	0.01865	0.02497	0.03161	0.03763	0.04074	0.0438	0.04916
							2186.92	0.00947	0.00195		3691.15	0	0.00447	0.00916	0.01432	0.0189	0.02519	0.03178	0.03779	0.04081	0.04384	0.04921
							2190.77	0.00959	0.00192		3695	0	0.00441	0.00914	0.01425	0.0189	0.02507	0.03168	0.03767	0.04066	0.04361	0.04894
							2194.63	0.00975	0.00191		3698.86	0	0.00437	0.00909	0.01406	0.01875	0.0249	0.03152	0.0375	0.04048	0.04342	0.04873
							2198.49	0.00992	0.00193		3702.72	0	0.00434	0.00904	0.014	0.01868	0.02487	0.03146	0.03739	0.04037	0.04331	0.04861
							2202.34	0.01009	0.00193		3706.57	0	0.00435	0.00898	0.01388	0.0185	0.02474	0.03135	0.03727	0.04024	0.04323	0.04853
							2206.2	0.01024	0.00193		3710.43	0	0.00444	0.00905	0.01392	0.01847	0.0248	0.03134	0.03731	0.04025	0.0433	0.04864
							2210.06	0.01042	0.00192		3714.29	0	0.00445	0.00913	0.01406	0.01863	0.02488	0.03138	0.03732	0.04019	0.04316	0.04853
							2213.92	0.01057	0.00191		3718.14	0	0.0044	0.00903	0.01386	0.01843	0.02463	0.03118	0.03711	0.03998	0.04289	0.04823
							2217.77	0.01067	0.00188		3722	0	0.00443	0.009	0.01377	0.01831	0.02455	0.03107	0.037	0.03984	0.04276	0.04803
							2221.63	0.01074	0.00185		3725.86	0	0.00446	0.00899	0.01376	0.01827	0.02454	0.03103	0.0369	0.03971	0.04261	0.04787
							2225.49	0.01085	0.0018		3729.72	0	0.00445	0.0089	0.01359	0.01804	0.02432	0.03084	0.03669	0.03949	0.04241	0.04768
							2229.34	0.01095	0.00176		3733.57	0	0.00454	0.0089	0.01357	0.01794	0.02427	0.03072	0.03662	0.03943	0.04243	0.04773
							2233.2	0.01107	0.00173		3737.43	0	0.00457	0.00903	0.01373	0.01819	0.02447	0.03086	0.03669	0.03952	0.0424	0.04766
							2237.06	0.01125	0.0017		3741.29	0	0.00451	0.00892	0.01344	0.01794	0.02418	0.03061	0.03643	0.03927	0.04213	0.04742
							2240.91	0.01144	0.00169		3745.14	0	0.00458	0.00892	0.01334	0.01775	0.02406	0.0304	0.03627	0.03906	0.04203	0.04732
							2244.77	0.01161	0.0017		3749	0	0.00461	0.00893	0.01341	0.01774	0.02414	0.0304	0.03627	0.03901	0.04201	0.04731
							2248.63	0.01182	0.00171		3752.86	0	0.00461	0.00902	0.01358	0.01788	0.02422	0.03053	0.0363	0.03904	0.0419	0.04715
							2252.49	0.01207	0.00172		3756.72	0	0.00455	0.00893	0.01341	0.01776	0.02405	0.03041	0.03613	0.03886	0.04163	0.04683
							2256.34	0.01225	0.00171		3760.57	0	0.00454	0.00888	0.01325	0.01767	0.02394	0.03027	0.03596	0.03865	0.04141	0.04658
							2260.2	0.01237	0.00168		3764.43	0	0.00453	0.00881	0.01312	0.01753	0.02381	0.03009	0.03581	0.03844	0.04123	0.04638
							2264.06	0.01248	0.00165		3768.29	0	0.00459	0.00881	0.01314	0.01746	0.02376	0.03001	0.0357	0.03832	0.04111	0.04625
							2267.91	0.01261	0.00164		3772.14	0	0.00454	0.00881	0.01313	0.01744	0.02368	0.02993	0.03558	0.03813	0.04089	0.04599
							2271.77	0.01276	0.00161		3776	0	0.0045	0.00873	0.01291	0.01723	0.02345	0.02974	0.03539	0.03789	0.04067	0.04573
							2275.63	0.01289	0.0016		3779.86	0	0.00452	0.00872	0.01285	0.01715	0.02338	0.02965	0.03528	0.03779	0.04054	0.04561
							2279.49	0.01303	0.00159		3783.71	0	0.00454	0.00875	0.01285	0.01717	0.02337	0.02962	0.03524	0.03772	0.0404	0.04544
							2283.34	0.01317	0.00157		3787.57	0	0.00454	0.00873	0.0128	0.01711	0.0233	0.02952	0.03511	0.03754	0.04019	0.04521
							2287.2	0.01329	0.00153		3791.43	0	0.00452	0.00869	0.01267	0.01696	0.02314	0.02935	0.03493	0.03735	0.03997	0.04501
							2291.06	0.01341	0.00147		3795.28	0	0.00451	0.00864	0.01251	0.01677	0.02296	0.02919	0.03481	0.03721	0.03988	0.04491
							2294.91	0.01354	0.0014		3799.14	0	0.00457	0.00865	0.01247	0.01663	0.02292	0.02908	0.03474	0.03711	0.03981	0.0449
							2298.77	0.01366	0.00131		3803	0	0.00462	0.00867	0.01254	0.01663	0.02292	0.02899	0.03466	0.03698	0.03964	0.04474
							2302.63	0.01377	0.00119		3806.86	0	0.00461	0.00868	0.01252	0.01667	0.02283	0.02895	0.03446	0.03681	0.0394	0.04443
							2306.48	0.0139	0.000995965		3810.71	0	0.00456	0.00857	0.01233	0.01651	0.0226	0.0288	0.03421	0.03659	0.03916	0.04415
							2310.34	0.01401	0.000714393		3814.57	0	0.00458	0.00842	0.01215	0.01623	0.0224	0.02857	0.03403	0.03642	0.03904	0.04401
							2314.2	0.01405	0.000322374		3818.43	0	0.00468	0.00845	0.01223	0.01617	0.02246	0.0285	0.03406	0.03638	0.03905	0.04403
							2318.05	0.01413	-0.000210919		3822.28	0	0.00472	0.00864	0.01237	0.01635	0.02261	0.0286	0.03414	0.03633	0.03897	0.04397
							2321.91	0.01421	-0.000869002		3826.14	0	0.00473	0.00868	0.01226	0.01635	0.02254	0.02853	0.03404	0.0362	0.03875	0.04375
							2325.77	0.0143	-0.00157		3830	0	0.00473	0.00857	0.01202	0.01611	0.02229	0.02832	0.03379	0.03599	0.03848	0.04348
							2329.63	0.01441	-0.00221		3833.86	0	0.00471	0.00845	0.01185	0.01589	0.02208	0.0281	0.0336	0.03578	0.03829	0.04331
							2333.48	0.01451	-0.00263		3837.71	0	0.00475	0.00846	0.01193	0.01583	0.0221	0.028	0.03348	0.03569	0.03827	0.04326
							2337.34	0.01464	-0.00275		3841.57	0	0.00472	0.00854	0.01203	0.01596	0.02215	0.02801	0.03345	0.03557	0.03814	0.04306
							2341.2	0.01479	-0.0024		3845.43	0	0.00461	0.00839	0.01177	0.01582	0.02191	0.02785	0.0332	0.03529	0.03781	0.04265
							2345.05	0.01492	-0.00136		3849.28	0	0.0046	0.00817	0.01145	0.01543	0.02156	0.02755	0.03289	0.03504	0.03756	0.04245
							2348.91	0.01507	-0.000648425		3853.14	0	0.00478	0.00823	0.0116	0.01532	0.02159	0.02748	0.03284	0.03504	0.03755	0.04252
							2352.77	0.01519	-0.00168		3857	0	0.00478	0.00842	0.0118	0.01566	0.02179	0.0277	0.03296	0.03505	0.03743	0.04232
							2356.62	0.01529	-0.00336		3860.85	0	0.00469	0.0083	0.01149	0.01542	0.02154	0.0275	0.03271	0.03475	0.03717	0.04203
							2360.48	0.01536	-0.00423		3864.71	0	0.00467	0.00822	0.0114	0.01525	0.02138	0.02729	0.03251	0.03451	0.037	0.04187
							2364.34	0.01545	-0.00405		3868.57	0	0.00463	0.00817	0.01136	0.01512	0.02127	0.02715	0.03238	0.03434	0.03683	0.04166
							2368.2	0.01553	-0.00306		3872.43	0	0.00468	0.00825	0.01141	0.01518	0.02133	0.02713	0.03232	0.03424	0.03669	0.04151
							2372.05	0.0157	-0.00169		3876.28	0	0.0047	0.00821	0.01129	0.01508	0.02121	0.02697	0.03218	0.03406	0.03642	0.04125
							2375.91	0.01588	-0.000437925		3880.14	0	0.00474	0.0082	0.01117	0.01491	0.02109	0.02681	0.03207	0.03396	0.03629	0.04114
							2379.77	0.016	0.000382504		3884	0	0.00479	0.00821	0.01117	0.01487	0.02103	0.02672	0.03195	0.03382	0.03618	0.04096
							2383.62	0.0161	0.000771491		3887.85	0	0.00477	0.00817	0.01109	0.0148	0.02088	0.02661	0.03179	0.03367	0.03596	0.04072
							2387.48	0.01621	0.000890847		3891.71	0	0.00473	0.00815	0.01098	0.01471	0.02079	0.02649	0.03163	0.0335	0.03576	0.04056
							2391.34	0.01635	0.000900211		3895.57	0	0.00466	0.00806	0.01083	0.01455	0.02061	0.02631	0.0314	0.03322	0.03555	0.04033
							2395.2	0.0165	0.000891443		3899.42	0	0.00465	0.00796	0.01071	0.01432	0.02046	0.02615	0.03126	0.03306	0.03549	0.04023
							2399.05	0.01664	0.000886774		3903.28	0	0.00478	0.00808	0.01088	0.01442	0.02062	0.02618	0.03133	0.0331	0.03544	0.04016
							2402.91	0.01675	0.000872404		3907.14	0	0.00476	0.00811	0.01081	0.01441	0.02053	0.02607	0.03118	0.03288	0.03507	0.03976
							2406.77	0.01684	0.000852485		3910.99	0	0.00469	0.00799	0.01054	0.01423	0.02026	0.02584	0.03092	0.03255	0.03474	0.03939
							2410.62	0.01691	0.000809795		3914.85	0	0.00471	0.00793	0.01044	0.01411	0.02015	0.02569	0.03076	0.03236	0.03463	0.03928
							2414.48	0.01699	0.000759796		3918.71	0	0.00476	0.00793	0.0105	0.0141	0.02018	0.02567	0.03068	0.03229	0.03457	0.03924
							2418.34	0.01707	0.000724816		3922.57	0	0.0048	0.00794	0.01048	0.01406	0.02008	0.02556	0.03057	0.03216	0.03443	0.03908
							2422.19	0.01717	0.000707159		3926.42	0	0.00478	0.00793	0.01039	0.01396	0.01996	0.02544	0.03043	0.032	0.03423	0.03884
							2426.05	0.01723	0.000666168		3930.28	0	0.00476	0.0079	0.01031	0.01382	0.01986	0.02533	0.03032	0.03184	0.03405	0.03863
							2429.91	0.01729	0.000617405		3934.14	0	0.00475	0.00789	0.01028	0.01374	0.01976	0.02521	0.03016	0.03166	0.03383	0.03837
							2433.76	0.01738	0.000576475		3937.99	0	0.00474	0.00782	0.01013	0.01359	0.01957	0.02502	0.02997	0.03143	0.03358	0.03814
							2437.62	0.01746	0.000550011		3941.85	0	0.00473	0.00778	0.01004	0.01346	0.01943	0.02491	0.02989	0.03129	0.03343	0.03802
							2441.48	0.01756	0.000523263		3945.71	0	0.00472	0.00774	0.00994	0.01336	0.01934	0.02479	0.02976	0.03113	0.03326	0.03785
							2445.34	0.01764	0.000487914		3949.57	0	0.00477	0.00773	0.0099	0.01331	0.01929	0.0247	0.0296	0.03098	0.03312	0.03764
							2449.19	0.01773	0.000463995		3953.42	0	0.0048	0.00772	0.00984	0.01323	0.01918	0.02457	0.0294	0.03073	0.03291	0.03738
							2453.05	0.0178	0.000447903		3957.28	0	0.00477	0.00765	0.00974	0.0131	0.01904	0.02442	0.02924	0.03056	0.03267	0.03716
							2456.91	0.01787	0.000429713		3961.14	0	0.00474	0.00759	0.00967	0.013	0.01894	0.02426	0.0291	0.03042	0.03246	0.03696
							2460.76	0.01799	0.000411445		3964.99	0	0.00473	0.00757	0.00957	0.0129	0.01884	0.02412	0.02896	0.03025	0.03227	0.03677
							2464.62	0.0181	0.000394345		3968.85	0	0.00473	0.00758	0.00948	0.01283	0.01874	0.02402	0.02881	0.03008	0.03209	0.03661
							2468.48	0.01824	0.000373773		3972.71	0	0.00476	0.00754	0.00941	0.01272	0.01865	0.02389	0.02864	0.02987	0.03191	0.0364
							2472.34	0.01833	0.000346726		3976.56	0	0.0048	0.00751	0.00931	0.01257	0.01852	0.02374	0.0285	0.02969	0.0317	0.03615
							2476.19	0.01838	0.000328151		3980.42	0	0.0048	0.00751	0.00922	0.01249	0.01841	0.02364	0.02836	0.02956	0.03155	0.03595
							2480.05	0.01847	0.000307842		3984.28	0	0.00478	0.00747	0.00916	0.01244	0.01829	0.02352	0.02821	0.02939	0.03136	0.03576
							2483.91	0.01855	0.000277457		3988.14	0	0.00477	0.00743	0.00909	0.01236	0.01817	0.02336	0.02806	0.02919	0.03116	0.03558
							2487.76	0.0186	0.000241842		3991.99	0	0.00479	0.00742	0.00901	0.01225	0.01808	0.02324	0.02794	0.02904	0.031	0.03541
							2491.62	0.01865	0.000213301		3995.85	0	0.0048	0.00742	0.00896	0.01215	0.01802	0.02315	0.02783	0.02892	0.03086	0.03524
							2495.48	0.01873	0.000192479		3999.71	0	0.0048	0.00741	0.0089	0.01207	0.01794	0.02305	0.02769	0.02875	0.03067	0.03505
							2499.33	0.01883	0.000169768		4003.56	0	-0.00042276	-0.01088	-0.022	-0.02346	-0.02476	-0.01792	-0.01279	-0.00513	0	0.00883
							2503.19	0.0189	0.000152987
							2507.05	0.01895	0.000129113
							2510.91	0.01898	8.92122e-05
							2514.76	0.01901	7.2435e-05
							2518.62	0.01912	6.27003e-05
							2522.48	0.01924	3.91931e-05
							2526.33	0.01931	1.62567e-05
							2530.19	0.01937	5.229e-06
							2534.05	0.01941	-2.07083e-05
							2537.9	0.01947	-3.9552e-05
							2541.76	0.01956	-5.13547e-05
							2545.62	0.01964	-7.11806e-05
							2549.47	0.01967	-9.17302e-05
							2553.33	0.01975	-0.000117713
							2557.19	0.01985	-0.000136812
							2561.05	0.01986	-0.000161447
							2564.9	0.01989	-0.000185666
							2568.76	0.02001	-0.000211851
							2572.62	0.02011	-0.000234412
							2576.47	0.02015	-0.000241915
							2580.33	0.02021	-0.000247917
							2584.19	0.0203	-0.000255989
							2588.05	0.02036	-0.000260024
							2591.9	0.02044	-0.000262301
							2595.76	0.02053	-0.000263284
							2599.62	0.0206	-0.000263439
							2603.47	0.02066	-0.000274201
							2607.33	0.02069	-0.000299967
							2611.19	0.02077	-0.000317815
							2615.04	0.02087	-0.000319109
							2618.9	0.02096	-0.000311452
							2622.76	0.02101	-0.000315332
							2626.61	0.02111	-0.000337888
							2630.47	0.0212	-0.00035708
							2634.33	0.02121	-0.000358166
							2638.19	0.02128	-0.000362563
							2642.04	0.0214	-0.000357493
							2645.9	0.02149	-0.000360701
							2649.76	0.02153	-0.000361011
							2653.61	0.02161	-0.000367839
							2657.47	0.02172	-0.000384857
							2661.33	0.02177	-0.000376529
							2665.18	0.02183	-0.000356304
							2669.04	0.02189	-0.000349786
							2672.9	0.02196	-0.000350406
							2676.76	0.02201	-0.000345647
							2680.61	0.02208	-0.000333439
							2684.47	0.02218	-0.000308141
							2688.33	0.02227	-0.000273063
							2692.18	0.02235	-0.000237775
							2696.04	0.02246	-0.000220751
							2699.9	0.0226	-0.000220182
							2703.76	0.02275	-0.000208384
							2707.61	0.02284	-0.000192601
							2711.47	0.02291	-0.000159584
							2715.33	0.02295	-0.000126512
							2719.18	0.02302	-0.000107931
							2723.04	0.0231	-8.12226e-05
							2726.9	0.02323	-4.54016e-05
							2730.75	0.02337	-1.55831e-05
							2734.61	0.02347	2.46441e-05
							2738.47	0.02357	5.60985e-05
							2742.32	0.02367	9.04809e-05
							2746.18	0.02382	0.00012976
							2750.04	0.02398	0.000172461
							2753.9	0.0241	0.000200274
							2757.75	0.02416	0.000217393
							2761.61	0.0242	0.00023674
							2765.47	0.02423	0.00026808
							2769.32	0.02433	0.000308334
							2773.18	0.02443	0.000349316
							2777.04	0.02455	0.000405538
							2780.89	0.02477	0.00046656
							2784.75	0.02492	0.000528706
							2788.61	0.02497	0.000611702
							2792.47	0.0251	0.000679287
							2796.32	0.02528	0.000737314
							2800.18	0.02546	0.000803311
							2804.04	0.0256	0.00089549
							2807.89	0.02575	0.000992592
							2811.75	0.02593	0.00108
							2815.61	0.02608	0.00119
							2819.47	0.0263	0.0013
							2823.32	0.02655	0.0014
							2827.18	0.02681	0.00147
							2831.04	0.027	0.00153
							2834.89	0.02717	0.00162
							2838.75	0.02733	0.00171
							2842.61	0.02754	0.00178
							2846.46	0.0279	0.00182
							2850.32	0.02834	0.00191
							2854.18	0.02881	0.00218
							2858.03	0.02942	0.00263
							2861.89	0.0301	0.00317
							2865.75	0.0309	0.00373
							2869.61	0.03192	0.0043
							2873.46	0.03311	0.00487
							2877.32	0.03424	0.00534
							2881.18	0.03495	0.00561
							2885.03	0.03521	0.00568
							2888.89	0.03516	0.00565
							2892.75	0.03507	0.00559
							2896.61	0.03502	0.00556
							2900.46	0.03514	0.00555
							2904.32	0.03528	0.00556
							2908.18	0.03528	0.0055
							2912.03	0.03521	0.00533
							2915.89	0.03515	0.00514
							2919.75	0.03516	0.00506
							2923.6	0.03517	0.00513
							2927.46	0.03528	0.00534
							2931.32	0.03558	0.00567
							2935.18	0.03593	0.00603
							2939.03	0.03613	0.00628
							2942.89	0.03611	0.00638
							2946.75	0.03594	0.00642
							2950.6	0.03579	0.00644
							2954.46	0.03562	0.00646
							2958.32	0.03544	0.00655
							2962.17	0.03542	0.00675
							2966.03	0.03564	0.00709
							2969.89	0.03615	0.00764
							2973.74	0.03718	0.00845
							2977.6	0.03884	0.0094
							2981.46	0.04055	0.01018
							2985.32	0.04144	0.01045
							2989.17	0.04122	0.01019
							2993.03	0.04018	0.00966
							2996.89	0.03886	0.00914
							3000.74	0.03774	0.00878
							3004.6	0.0369	0.00861
							3008.46	0.03638	0.00859
							3012.32	0.03608	0.0087
							3016.17	0.0359	0.00888
							3020.03	0.03584	0.00911
							3023.89	0.03588	0.00936
							3027.74	0.03593	0.00964
							3031.6	0.036	0.00994
							3035.46	0.03615	0.01027
							3039.31	0.03627	0.0106
							3043.17	0.03644	0.01092
							3047.03	0.03664	0.01127
							3050.89	0.03677	0.01166
							3054.74	0.03693	0.01204
							3058.6	0.03712	0.01242
							3062.46	0.0373	0.0128
							3066.31	0.03753	0.01319
							3070.17	0.03778	0.01361
							3074.03	0.03794	0.01404
							3077.88	0.03812	0.01446
							3081.74	0.03834	0.01489
							3085.6	0.0386	0.01534
							3089.45	0.0388	0.0158
							3093.31	0.03902	0.01628
							3097.17	0.03926	0.01672
							3101.03	0.03943	0.01718
							3104.88	0.0396	0.01766
							3108.74	0.0398	0.01814
							3112.6	0.03996	0.01862
							3116.45	0.04022	0.0191
							3120.31	0.04054	0.01961
							3124.17	0.04077	0.02016
							3128.02	0.04094	0.0207
							3131.88	0.04111	0.02121
							3135.74	0.04131	0.02172
							3139.59	0.04148	0.02226
							3143.45	0.04164	0.02281
							3147.31	0.04181	0.02334
							3151.17	0.04204	0.02387
							3155.02	0.04226	0.02445
							3158.88	0.0425	0.02501
							3162.74	0.04277	0.02558
							3166.59	0.04298	0.02613
							3170.45	0.04312	0.02667
							3174.31	0.04333	0.02722
							3178.17	0.04358	0.02777
							3182.02	0.04371	0.02829
							3185.88	0.0439	0.02882
							3189.74	0.04415	0.02934
							3193.59	0.04428	0.02985
							3197.45	0.04445	0.03033
							3201.31	0.04467	0.03078
							3205.16	0.04484	0.03122
							3209.02	0.04508	0.03167
							3212.88	0.0453	0.03207
							3216.74	0.04523	0.03247
							3220.59	0.04511	0.03288
							3224.45	0.04526	0.03329
							3228.31	0.04542	0.03366
							3232.16	0.04531	0.03401
							3236.02	0.04518	0.03433
							3239.88	0.04504	0.03463
							3243.73	0.04497	0.03491
							3247.59	0.04496	0.0352
							3251.45	0.04492	0.03545
							3255.3	0.04478	0.03566
							3259.16	0.04458	0.03587
							3263.02	0.04434	0.03606
							3266.88	0.04414	0.03625
							3270.73	0.04392	0.03644
							3274.59	0.04355	0.03661
							3278.45	0.04306	0.0368
							3282.3	0.04275	0.03699
							3286.16	0.04252	0.0372
							3290.02	0.04222	0.03742
							3293.88	0.042	0.03767
							3297.73	0.04175	0.03791
							3301.59	0.04132	0.03819
							3305.45	0.0411	0.03844
							3309.3	0.041	0.03872
							3313.16	0.04071	0.03904
							3317.02	0.0405	0.03939
							3320.87	0.04044	0.03971
							3324.73	0.04026	0.04005
							3328.59	0.04027	0.0404
							3332.45	0.04042	0.04077
							3336.3	0.04052	0.04114
							3340.16	0.04063	0.04151
							3344.02	0.04074	0.04187
							3347.87	0.04075	0.04224
							3351.73	0.04085	0.04259
							3355.59	0.04108	0.04298
							3359.44	0.04138	0.04332
							3363.3	0.04167	0.04363
							3367.16	0.04202	0.04391
							3371.01	0.04237	0.04425
							3374.87	0.04282	0.04457
							3378.73	0.04335	0.04483
							3382.59	0.04375	0.04503
							3386.44	0.04425	0.04522
							3390.3	0.0447	0.04536
							3394.16	0.04532	0.04551
							3398.01	0.04616	0.04561
							3401.87	0.04684	0.04568
							3405.73	0.04742	0.04574
							3409.59	0.04815	0.04579
							3413.44	0.04884	0.04578
							3417.3	0.0494	0.04574
							3421.16	0.05023	0.04566
							3425.01	0.0511	0.04558
							3428.87	0.05197	0.04545
							3432.73	0.05297	0.0453
							3436.58	0.05375	0.04513
							3440.44	0.05454	0.04494
							3444.3	0.05565	0.04469
							3448.16	0.05666	0.04447
							3452.01	0.05759	0.04426
							3455.87	0.05868	0.04399
							3459.73	0.05975	0.04366
							3463.58	0.0609	0.04335
							3467.44	0.06219	0.04302
							3471.3	0.06335	0.0427
							3475.15	0.0648	0.04236
							3479.01	0.06606	0.042
							3482.87	0.06723	0.0416
							3486.72	0.06873	0.04124
							3490.58	0.07033	0.04086
							3494.44	0.07167	0.04044
							3498.3	0.07302	0.03993
							3502.15	0.07471	0.03944
							3506.01	0.07633	0.03897
							3509.87	0.07779	0.0385
							3513.72	0.07921	0.038
							3517.58	0.08056	0.03748
							3521.44	0.08179	0.03682
							3525.3	0.08317	0.03615
							3529.15	0.08457	0.03555
							3533.01	0.08582	0.03497
							3536.87	0.08685	0.03425
							3540.72	0.08777	0.03349
							3544.58	0.0886	0.0326
							3548.44	0.08936	0.03184
							3552.29	0.08995	0.03113
							3556.15	0.09056	0.03038
							3560.01	0.09091	0.02947
							3563.86	0.09083	0.02838
							3567.72	0.09069	0.02735
							3571.58	0.0906	0.02672
							3575.44	0.09029	0.02593
							3579.29	0.08973	0.02502
							3583.15	0.08902	0.02395
							3587.01	0.08818	0.02275
							3590.86	0.08738	0.02185
							3594.72	0.08658	0.02099
							3598.58	0.08559	0.02003
							3602.43	0.08483	0.01911
							3606.29	0.08421	0.01797
							3610.15	0.08357	0.01678
							3614.01	0.08302	0.01581
							3617.86	0.08241	0.01481
							3621.72	0.08151	0.01398
							3625.58	0.08038	0.01298
							3629.43	0.07892	0.01172
							3633.29	0.07779	0.01111
							3637.15	0.07645	0.01045
							3641.01	0.07498	0.00957
							3644.86	0.07357	0.0084
							3648.72	0.07204	0.00711
							3652.58	0.07072	0.00643
							3656.43	0.06995	0.00592
							3660.29	0.06944	0.00529
							3664.15	0.06888	0.00459
							3668	0.06794	0.00353
							3671.86	0.06703	0.00251
							3675.72	0.06619	0.00179
							3679.57	0.06553	0.00151
							3683.43	0.06476	0.00108
							3687.29	0.06344	0.000232648
							3691.15	0.06228	-0.00038403
							3695	0.06165	-0.000557071
							3698.86	0.061	-0.000913951
							3702.72	0.06023	-0.00128
							3706.57	0.05966	-0.00159
							3710.43	0.05918	-0.00202
							3714.29	0.05883	-0.00211
							3718.14	0.05857	-0.00215
							3722	0.05825	-0.00241
							3725.86	0.05815	-0.00256
							3729.72	0.05802	-0.00273
							3733.57	0.0577	-0.00308
							3737.43	0.05779	-0.0031
							3741.29	0.05782	-0.00314
							3745.14	0.05747	-0.00345
							3749	0.05738	-0.00355
							3752.86	0.05748	-0.00341
							3756.72	0.05768	-0.00317
							3760.57	0.0577	-0.00315
							3764.43	0.05766	-0.00315
							3768.29	0.05779	-0.00327
							3772.14	0.0579	-0.00323
							3776	0.05785	-0.00324
							3779.86	0.05777	-0.00331
							3783.71	0.05786	-0.00332
							3787.57	0.05794	-0.0033
							3791.43	0.05796	-0.00337
							3795.28	0.05787	-0.00356
							3799.14	0.05759	-0.00381
							3803	0.05763	-0.00391
							3806.86	0.05783	-0.00383
							3810.71	0.058	-0.00372
							3814.57	0.0578	-0.00389
							3818.43	0.05761	-0.00413
							3822.28	0.05782	-0.0041
							3826.14	0.05817	-0.00393
							3830	0.05819	-0.00398
							3833.86	0.05807	-0.00416
							3837.71	0.05783	-0.00433
							3841.57	0.05796	-0.00422
							3845.43	0.05826	-0.00405
							3849.28	0.05815	-0.00423
							3853.14	0.05777	-0.00463
							3857	0.05819	-0.00435
							3860.85	0.05845	-0.00422
							3864.71	0.05839	-0.00436
							3868.57	0.05834	-0.00444
							3872.43	0.05837	-0.00439
							3876.28	0.05843	-0.00427
							3880.14	0.05846	-0.00436
							3884	0.05859	-0.00444
							3887.85	0.05868	-0.00442
							3891.71	0.05887	-0.00439
							3895.57	0.05898	-0.00437
							3899.42	0.05876	-0.00458
							3903.28	0.05861	-0.0047
							3907.14	0.05888	-0.00447
							3910.99	0.05908	-0.00433
							3914.85	0.05908	-0.00443
							3918.71	0.05915	-0.00451
							3922.57	0.05908	-0.00451
							3926.42	0.05911	-0.00452
							3930.28	0.05934	-0.00455
							3934.14	0.05949	-0.00454
							3937.99	0.05958	-0.00452
							3941.85	0.0596	-0.00459
							3945.71	0.05968	-0.00462
							3949.57	0.05976	-0.00462
							3953.42	0.05963	-0.00461
							3957.28	0.0596	-0.00464
							3961.14	0.05979	-0.00467
							3964.99	0.05992	-0.00467
							3968.85	0.05991	-0.00468
							3972.71	0.05982	-0.00472
							3976.56	0.05985	-0.00476
							3980.42	0.05999	-0.00477
							3984.28	0.06004	-0.00475
							3988.14	0.06002	-0.00478
							3991.99	0.06009	-0.00485
							3995.85	0.06012	-0.00488
							3999.71	0.06005	-0.0049
