# Supplementary material for: Hydrophobic liquid electrolyte interphases for efficient aqueous zinc batteries
Source: Nat Nanotechnol. 2026 Jun 1;21(7):967–75. doi: 10.1038/s41565-026-02187-0 (PMC13379314; doi:10.1038/s41565-026-02187-0)
Supplement: Supplementary file 5 — Statistical source data for Fig. 4. [file 41565_2026_2187_MOESM5_ESM.xlsx]

## Sheet: Figure 4
Figure 4a					Figure 4b									Figure 4c					Figure 3h
						1.8 mol% ME	1.8 mol% ME	1.8 mol% DME	1.8 mol% DME	1.8 mol% DEE	1.8 mol% DEE				1.8 mol% ME	1.8 mol% ME	1.8 mol% DME	1.8 mol% DME	1.8 mol% DEE	1.8 mol% DEE
wavenumber / cm-1	Potential / V, vs. Ag|AgCl	Potential / V, vs. Ag|AgCl			Concentration / mol%	Bulk ionic conductivity / mS cm−1	Standard deviation	Bulk ionic conductivity / mS cm−1	Standard deviation	Bulk ionic conductivity / mS cm−1	Standard deviation			Concentration / mol%	Self-extinguishing time / s	Standard deviation	Self-extinguishing time / s	Standard deviation	Self-extinguishing time / s	Standard deviation
1	-1.05	1.7	AE		0	68.67	1.34	68.67	1.34	68.67	1.34			0	0	0	0	0	0	0
2	-1.17	1.75	1.8 mol% ME		1.8	59.88	1.64	57.06	1.48	54.46	1.48			1.8	0	0	0	0	0	0
3	-1.19	1.77	1.8 mol% DME		5.4	46.71	1.48	42.22	1.44	34.43	1.44			5.4	0	0	0	0	0	0
4	-1.27	1.81	1.8 mol% DEE		9	36.74	1.46	32.73	1.45	24.25	1.43			9	0	0	0	0	0	0
					12.6	29.58	1.44	26.64	1.41	16.96	1.34			12.6	0	0	3.3	0.78	5.8	1.15
					16.2	23.86	1.36	21.33	1.39	16.47	1.35			16.2	4.6	1.17	7.6	1.26	8.4	1.3
