# Supplementary material for: Hydrophobic liquid electrolyte interphases for efficient aqueous zinc batteries
Source: Nat Nanotechnol. 2026 Jun 1;21(7):967–75. doi: 10.1038/s41565-026-02187-0 (PMC13379314; doi:10.1038/s41565-026-02187-0)
Supplement: Supplementary file 6 — Statistical source data for Fig. 5. [file 41565_2026_2187_MOESM6_ESM.xlsx]

## Sheet: Figure 5
Figure 5a					Figure 5b									Figure 5c									Figure 5d
	ME	DME	DEE			AE		1.8 mol% ME		1.8 mol DME		1.8 mol% DEE			AE		1.8 mol% ME		1.8 mol% DME		1.8 mol% DEE			AE	1.8 mol% ME	1.8 mol% DME	1.8 mol% DEE
Concentration / mol%	Lifespan / h	Lifespan / h	Lifespan / h		Time / h	Cell potential / V	Time / h	Cell potential / V	Time / h	Cell potential / V	Time / h	Cell potential / V		Time / h	Cell potential / V	Time / h	Cell potential / V	Time / h	Cell potential / V	Time / h	Cell potential / V		Cycle number	CE / %	CE / %	CE / %	CE / %
0	22	22	22		0	-0.0304	0	-0.0233	0	-0.0339	0	0.0008		0	-0.2258	0	-0.2317	0	-0.2535	0	-0.2871		1	92.45	92.89	89.39	94.51
1.8	38	146	2800		0.05	-0.0208	0.02	-0.0384	0.04	-0.0285	0.18	0.1085		0	-0.1708	0	-0.1731	0	-0.19	0.01	-0.1161		2	94.23	94.75	95.86	96.87
5.4	195	861	2353		0.09	-0.0197	0.04	-0.0401	0.08	-0.0246	0.21	0.1003		0	-0.1537	0	-0.1552	0	-0.1706	0.04	-0.1102		3	93.89	94.89	97.14	97.87
9	735	1925	780		0.13	-0.0198	0.05	-0.0409	0.12	-0.0239	0.24	0.0947		0	-0.1451	0	-0.147	0	-0.1624	0.07	-0.1051		4	93.14	94.86	97.69	98.29
12.6	850	2154	646		0.17	-0.0203	0.07	-0.0409	0.16	-0.0239	0.27	0.0915		0.01	-0.1401	0.01	-0.1421	0.01	-0.1572	0.1	-0.1017		5	92.75	95.14	97.89	98.54
16.2	2039	2099	495		0.21	-0.0212	0.09	-0.0408	0.21	-0.0245	0.31	0.0893		0.01	-0.1366	0.01	-0.1386	0.01	-0.1535	0.12	-0.0992		6	91.84	95.14	98.19	98.65
					0.25	-0.0222	0.11	-0.0397	0.25	-0.0253	0.34	0.0874		0.01	-0.134	0.01	-0.136	0.01	-0.1509	0.15	-0.0975		7	91.14	95.36	98.27	98.76
					0.3	-0.0229	0.12	-0.0384	0.29	-0.0262	0.37	0.086		0.01	-0.1321	0.01	-0.1337	0.01	-0.1488	0.18	-0.0963		8	89.39	95.19	98.41	98.87
					0.34	-0.0242	0.14	-0.0366	0.33	-0.0274	0.4	0.0851		0.01	-0.1305	0.01	-0.132	0.01	-0.147	0.21	-0.0952		9	88.17	94.94	98.44	98.93
					0.38	-0.0251	0.16	-0.0347	0.37	-0.0287	0.43	0.0842		0.01	-0.1292	0.01	-0.1303	0.01	-0.1457	0.23	-0.0942		10	87.7	95.3	98.5	99.01
					0.42	-0.0259	0.18	-0.0336	0.41	-0.0299	0.46	0.0837		0.01	-0.128	0.01	-0.1289	0.01	-0.1444	0.26	-0.0933		11	86.64	95.14	98.55	99.04
					0.46	-0.0268	0.2	-0.0329	0.46	-0.031	0.49	0.0832		0.02	-0.1271	0.02	-0.1278	0.02	-0.1435	0.29	-0.0925		12	87.34	95.14	98.64	99.1
					0.5	-0.0271	0.21	-0.0329	0.5	-0.0319	0.52	0.0828		0.02	-0.1263	0.02	-0.1268	0.02	-0.1427	0.32	-0.0919		13	85.06	94.92	98.55	99.12
					0.55	-0.0281	0.23	-0.0322	0.54	-0.0326	0.56	0.0825		0.02	-0.1255	0.02	-0.1257	0.02	-0.1419	0.35	-0.0913		14	84.23	94.39	98.61	99.15
					0.59	-0.0282	0.25	-0.0322	0.58	-0.0332	0.59	0.0822		0.02	-0.1248	0.02	-0.1249	0.02	-0.1411	0.37	-0.0907		15	83	93.92	98.64	99.18
					0.63	-0.0287	0.26	-0.0319	0.62	-0.0336	0.62	0.082		0.02	-0.124	0.02	-0.1242	0.02	-0.1404	0.4	-0.0902		16	81.56	93.72	98.61	99.21
					0.67	-0.0293	0.28	-0.0318	0.66	-0.0341	0.65	0.082		0.02	-0.1234	0.02	-0.1234	0.02	-0.1398	0.43	-0.0898		17	80.78	94.03	98.66	99.23
					0.71	-0.0296	0.3	-0.0316	0.71	-0.0346	0.68	0.0817		0.02	-0.1227	0.02	-0.1226	0.02	-0.1391	0.46	-0.0891		18	81.53	93.47	98.61	99.26
					0.75	-0.0298	0.32	-0.0316	0.75	-0.035	0.71	0.0815		0.02	-0.1222	0.02	-0.1218	0.02	-0.1388	0.48	-0.0888		19	78.06	92.97	98.63	99.29
					0.8	-0.0304	0.34	-0.0318	0.79	-0.0355	0.74	0.0814		0.03	-0.1218	0.03	-0.1213	0.03	-0.1383	0.51	-0.0884		20	77.23	92.55	98.66	99.32
					0.84	-0.0308	0.35	-0.0318	0.83	-0.0364	0.78	0.0814		0.03	-0.1213	0.03	-0.1207	0.03	-0.1378	0.54	-0.0879		21	78.73	92.33	98.58	99.32
					0.88	-0.0318	0.37	-0.0316	0.87	-0.0377	0.81	0.0809		0.03	-0.1208	0.03	-0.12	0.03	-0.1375	0.57	-0.0876		22	75.81	91.61	98.64	99.34
					0.92	-0.0333	0.39	-0.0316	0.91	-0.0395	0.84	0.0809		0.03	-0.1203	0.03	-0.1195	0.03	-0.1372	0.6	-0.0873		23	76.86	91.92	98.61	99.37
					0.96	-0.0367	0.41	-0.0319	0.96	-0.0423	0.87	0.0806		0.03	-0.12	0.03	-0.1189	0.03	-0.1369	0.62	-0.087		24	76.64	91.08	98.63	99.37
					1	0.0191	0.42	-0.0319	0.99	0.0364	0.9	0.0805		0.03	-0.1195	0.03	-0.1186	0.03	-0.1365	0.65	-0.0865		25	75.45	90.75	98.55	99.43
					1.04	0.0338	0.44	-0.0319	1.03	0.0405	0.93	0.0805		0.03	-0.119	0.03	-0.1181	0.03	-0.1362	0.68	-0.0862		26	75.2	90.11	98.64	99.4
					1.08	0.0226	0.46	-0.0321	1.08	0.0383	0.96	0.0803		0.04	-0.1187	0.04	-0.1174	0.04	-0.1357	0.71	-0.086		27	74	89.92	98.55	99.45
					1.12	0.0215	0.48	-0.0322	1.12	0.0363	0.99	0.0803		0.04	-0.1184	0.04	-0.1171	0.04	-0.1356	0.73	-0.0857		28	74.98	89.5	98.61	99.43
					1.16	0.0217	0.5	-0.0324	1.16	0.0344	1.03	0.0801		0.04	-0.1179	0.04	-0.1166	0.04	-0.1353	0.76	-0.0854		29	74.06	88.56	98.61	99.45
					1.21	0.022	0.52	-0.0322	1.2	0.0332	1.06	0.0801		0.04	-0.1176	0.04	-0.1163	0.04	-0.1351	0.79	-0.0853		30	74.2	87.25	98.63	99.45
					1.25	0.0226	0.53	-0.0324	1.24	0.0324	1.09	0.08		0.04	-0.1172	0.04	-0.1158	0.04	-0.1348	0.82	-0.0849		31	75.22	86.92	98.58	99.46
					1.29	0.0236	0.55	-0.0326	1.28	0.0319	1.12	0.08		0.04	-0.1169	0.04	-0.1153	0.04	-0.1346	0.85	-0.0848		32	75.28	86.28	98.64	99.48
					1.33	0.0245	0.56	-0.033	1.33	0.0316	1.15	0.0798		0.04	-0.1166	0.04	-0.1153	0.04	-0.1341	0.87	-0.0846		33	74.86	85.56	98.63	99.51
					1.37	0.0253	0.58	-0.0329	1.37	0.0316	1.18	-0.0465		0.05	-0.1163	0.05	-0.1147	0.05	-0.1341	0.9	-0.0845		34	72.84	86.42	98.58	99.48
					1.41	0.0265	0.6	-0.033	1.41	0.0319	1.21	-0.0527		0.05	-0.1161	0.05	-0.1144	0.05	-0.1338	0.93	-0.0843		35	71.75	85.67	98.57	99.51
					1.46	0.0273	0.62	-0.033	1.45	0.0326	1.24	-0.0555		0.05	-0.1158	0.05	-0.1141	0.05	-0.1336	0.96	-0.0842		36	73.89	85.08	98.52	99.48
					1.5	0.0284	0.63	-0.0333	1.49	0.0332	1.28	-0.0569		0.05	-0.1155	0.05	-0.1139	0.05	-0.1335	0.98	-0.084		37	73.03	83.92	98.61	99.54
					1.54	0.0291	0.65	-0.0335	1.53	0.0338	1.31	-0.0575		0.05	-0.1153	0.05	-0.1137	0.05	-0.1333	1.01	0.0488		38	71.03	82.97	98.58	99.51
					1.58	0.0298	0.67	-0.0336	1.58	0.0344	1.34	-0.058		0.05	-0.115	0.05	-0.1132	0.05	-0.1332	1.04	0.0577		39	68.59	82.3	98.61	99.51
					1.62	0.0302	0.69	-0.0338	1.62	0.0349	1.37	-0.0578		0.05	-0.1147	0.05	-0.1129	0.05	-0.133	1.07	0.0594		40	68.39	82.89	98.52	99.51
					1.66	0.0305	0.7	-0.0341	1.66	0.0352	1.4	-0.0577		0.06	-0.1145	0.06	-0.1128	0.06	-0.1328	1.09	0.06		41	69.78	83.58	98.58	99.54
					1.71	0.0308	0.72	-0.0343	1.7	0.0355	1.44	-0.0572		0.06	-0.1142	0.06	-0.1123	0.06	-0.1327	1.12	0.0601		42	67.84	83.11	98.52	99.54
					1.75	0.0312	0.74	-0.0347	1.74	0.0358	1.47	-0.0566		0.06	-0.114	0.06	-0.1123	0.06	-0.1325	1.15	0.0605		43	65.72	81.31	98.58	99.54
					1.79	0.0316	0.76	-0.0349	1.78	0.0364	1.5	-0.0556		0.06	-0.1139	0.06	-0.112	0.06	-0.1323	1.18	0.0606		44	71.59	81.72	98.52	99.51
					1.83	0.0324	0.77	-0.035	1.83	0.0372	1.53	-0.055		0.06	-0.1135	0.06	-0.1116	0.06	-0.1322	1.21	0.0609		45	67.14	80.97	98.55	99.57
					1.87	0.0335	0.79	-0.0355	1.87	0.0383	1.56	-0.0539		0.06	-0.1134	0.06	-0.1113	0.06	-0.1319	1.23	0.0614		46	69.56	81.64	98.58	99.54
					1.91	0.0343	0.81	-0.0358	1.91	0.0398	1.6	-0.0527		0.06	-0.113	0.06	-0.1111	0.06	-0.132	1.26	0.0617		47	66.34	80.86	98.49	99.32
					1.95	0.0367	0.82	-0.0363	1.95	0.0415	1.63	-0.0513		0.07	-0.1129	0.07	-0.1111	0.07	-0.1317	1.29	0.062		48	69.64	79.92	98.52	99.54
					2	0.0409	0.84	-0.0369	1.99	0.0429	1.66	-0.0499		0.07	-0.1127	0.07	-0.1107	0.07	-0.1317	1.32	0.0626		49	65.06	80.25	98.49	99.51
					2.03	-0.0219	0.86	-0.0377	2.03	-0.0304	1.69	-0.0484		0.07	-0.1124	0.07	-0.1105	0.07	-0.1315	1.34	0.0631		50	72.73	81.39	98.49	99.51
					2.07	-0.0198	0.87	-0.0384	2.07	-0.025	1.73	-0.0474		0.07	-0.1122	0.07	-0.1102	0.07	-0.1314	1.37	0.0637		51	66.78	78.89	98.49	99.48
					2.11	-0.0198	0.89	-0.0394	2.11	-0.0237	1.76	-0.0465		0.07	-0.1121	0.07	-0.11	0.07	-0.1312	1.4	0.0643		52	69.42	80.3	98.52	99.51
					2.16	-0.0202	0.91	-0.0403	2.15	-0.0236	1.79	-0.0462		0.07	-0.1119	0.07	-0.1099	0.07	-0.1312	1.43	0.0651		53	64.53	79.72	98.55	99.51
					2.2	-0.0208	0.92	-0.0414	2.19	-0.024	1.82	-0.0459		0.07	-0.1118	0.07	-0.1095	0.07	-0.1312	1.46	0.0657		54	70.22	79.03	98.49	99.51
					2.24	-0.0212	0.94	-0.0426	2.24	-0.0246	1.85	-0.046		0.07	-0.1114	0.07	-0.1095	0.07	-0.1312	1.48	0.0667		55		78.28	98.55	99.51
					2.28	-0.0222	0.96	-0.0439	2.28	-0.0256	1.89	-0.0463		0.08	-0.1114	0.08	-0.1094	0.08	-0.1309	1.51	0.0676		56		78.58	98.47	99.54
					2.32	-0.0231	0.98	-0.0445	2.32	-0.0265	1.92	-0.0465		0.08	-0.1111	0.08	-0.1092	0.08	-0.1307	1.54	0.0684		57		76.97	98.49	99.51
					2.36	-0.024	1	-0.0451	2.36	-0.0276	1.95	-0.0473		0.08	-0.1111	0.08	-0.1089	0.08	-0.1307	1.57	0.0693		58		77.08	98.44	99.54
					2.41	-0.025	1.01	0.04	2.4	-0.0285	1.98	-0.0479		0.08	-0.1109	0.08	-0.1087	0.08	-0.1307	1.59	0.0702		59		77.25	98.49	99.51
					2.45	-0.0259	1.03	0.0397	2.44	-0.0296	2.01	-0.049		0.08	-0.1108	0.08	-0.1086	0.08	-0.1306	1.62	0.0713		60		78	98.49	99.51
					2.49	-0.0264	1.05	0.0391	2.49	-0.0305	2.05	-0.0504		0.08	-0.1105	0.08	-0.1084	0.08	-0.1304	1.65	0.0724		61		78.36	98.49	99.51
					2.53	-0.0268	1.06	0.0383	2.53	-0.0312	2.08	-0.0522		0.08	-0.1105	0.08	-0.1084	0.08	-0.1302	1.68	0.0733		62		77.03	98.52	99.54
					2.57	-0.0276	1.08	0.0372	2.57	-0.0319	2.11	-0.0547		0.09	-0.1101	0.09	-0.1081	0.09	-0.1302	1.71	0.0747		63		80.2	98.44	99.51
					2.61	-0.0279	1.1	0.0361	2.61	-0.0326	2.14	-0.0564		0.09	-0.11	0.09	-0.1079	0.09	-0.1301	1.73	0.0761		64		81.67	98.5	99.51
					2.66	-0.0284	1.12	0.0347	2.65	-0.0332	2.17	0.0481		0.09	-0.11	0.09	-0.1079	0.09	-0.1299	1.76	0.0778		65		75.36	98.47	99.51
					2.7	-0.029	1.14	0.0335	2.69	-0.0339	2.2	0.0572		0.09	-0.1098	0.09	-0.1076	0.09	-0.1301	1.79	0.0797		66		76.36	98.47	99.51
					2.74	-0.0293	1.16	0.0322	2.74	-0.0347	2.24	0.0611		0.09	-0.1097	0.09	-0.1076	0.09	-0.1299	1.82	0.0818		67		76.42	98.49	99.51
					2.78	-0.0298	1.17	0.031	2.78	-0.0357	2.27	0.062		0.09	-0.1097	0.09	-0.1074	0.09	-0.1298	1.84	0.0843		68		77.58	98.41	99.51
					2.82	-0.0307	1.19	0.0302	2.82	-0.0367	2.3	0.0612		0.09	-0.1093	0.09	-0.1073	0.09	-0.1298	1.87	0.0868		69		75.64	98.44	99.54
					2.86	-0.0313	1.21	0.0295	2.86	-0.0383	2.33	0.0614		0.1	-0.1092	0.1	-0.107	0.1	-0.1298	1.9	0.0896		70		76.69	98.47	99.51
					2.91	-0.0327	1.22	0.0287	2.9	-0.0408	2.36	0.0623		0.1	-0.1092	0.1	-0.1068	0.1	-0.1296	1.93	0.0922		71		74.94	98.47	99.51
					2.95	-0.0347	1.24	0.0282	2.94	-0.044	2.4	0.0636		0.1	-0.1088	0.1	-0.1068	0.1	-0.1294	1.96	0.0947		72		75.33	98.44	99.51
					2.99	-0.0426	1.26	0.0282	2.99	-0.0479	2.43	0.0651		0.1	-0.1087	0.1	-0.1066	0.1	-0.1294	1.98	0.0967		73		71.78	98.41	99.54
					3.02	0.0375	1.28	0.0281	3.02	0.0415	2.46	0.0667		0.1	-0.1087	0.1	-0.1065	0.1	-0.1293	2.01	-0.0533		74		74.22	98.41	99.51
					3.07	0.0229	1.3	0.0282	3.06	0.0406	2.49	0.0682		0.1	-0.1085	0.1	-0.1063	0.1	-0.1293	2.04	-0.0566		75		72	98.44	99.54
					3.11	0.0217	1.32	0.0284	3.11	0.0398	2.52	0.0694		0.1	-0.1084	0.1	-0.1061	0.1	-0.1293	2.07	-0.0587		76		70.86	98.44	99.51
					3.15	0.0214	1.34	0.0288	3.15	0.0386	2.56	0.0707		0.11	-0.1082	0.11	-0.1061	0.11	-0.129	2.09	-0.0605		77		72.28	98.44	99.54
					3.19	0.0219	1.36	0.0288	3.19	0.0375	2.59	0.0715		0.11	-0.1082	0.11	-0.1058	0.11	-0.1288	2.12	-0.0622		78		69.17	98.36	99.51
					3.23	0.0222	1.37	0.0293	3.23	0.0367	2.62	0.0721		0.11	-0.108	0.11	-0.1057	0.11	-0.1288	2.15	-0.0637		79		72.25	98.44	99.51
					3.27	0.0228	1.39	0.0293	3.27	0.0361	2.65	0.073		0.11	-0.108	0.11	-0.1057	0.11	-0.1288	2.18	-0.0654		80		68	98.5	99.51
					3.32	0.0233	1.41	0.0299	3.31	0.035	2.69	0.0736		0.11	-0.1077	0.11	-0.1057	0.11	-0.1288	2.2	-0.067		81		70.64	98.41	99.54
					3.36	0.0242	1.42	0.0302	3.36	0.0349	2.72	0.0746		0.11	-0.1077	0.11	-0.1055	0.11	-0.1286	2.23	-0.0687		82		72.67	98.38	99.51
					3.4	0.0251	1.44	0.0304	3.4	0.0349	2.75	0.0753		0.11	-0.1076	0.11	-0.1053	0.11	-0.1285	2.26	-0.0704		83		70.67	98.38	99.51
					3.44	0.0265	1.46	0.0305	3.44	0.0352	2.78	0.0758		0.12	-0.1074	0.12	-0.1052	0.12	-0.1285	2.29	-0.0718		84		67.08	98.38	99.51
					3.48	0.0274	1.48	0.0308	3.48	0.0358	2.81	0.0764		0.12	-0.1072	0.12	-0.105	0.12	-0.1282	2.32	-0.073		85		68.78	98.39	99.51
					3.52	0.0285	1.49	0.031	3.52	0.0363	2.84	0.0773		0.12	-0.1072	0.12	-0.105	0.12	-0.1283	2.34	-0.0739		86		66.31	98.36	99.51
					3.57	0.0293	1.51	0.031	3.56	0.0369	2.88	0.0781		0.12	-0.1071	0.12	-0.1049	0.12	-0.1283	2.37	-0.0749		87		68.36	98.35	99.54
					3.61	0.0299	1.53	0.0315	3.61	0.0374	2.91	0.0792		0.12	-0.1069	0.12	-0.1049	0.12	-0.1282	2.4	-0.0755		88		66.83	98.41	99.51
					3.65	0.0308	1.55	0.0315	3.65	0.0381	2.94	0.08		0.12	-0.1069	0.12	-0.1047	0.12	-0.128	2.43	-0.0761		89		67.97	98.43	99.51
					3.69	0.0315	1.56	0.0315	3.69	0.0384	2.97	0.0808		0.12	-0.1068	0.12	-0.1045	0.12	-0.128	2.45	-0.0766		90		69.25	98.38	99.54
					3.73	0.0316	1.58	0.0319	3.73	0.0388	3	0.0815		0.13	-0.1066	0.13	-0.1044	0.13	-0.128	2.48	-0.077		91		76.44	98.47	99.51
					3.77	0.0322	1.6	0.0319	3.77	0.0392	3.03	0.0822		0.13	-0.1066	0.13	-0.1042	0.13	-0.1278	2.51	-0.0775		92		68.64	98.41	99.54
					3.82	0.0329	1.61	0.0321	3.81	0.0398	3.06	0.0826		0.13	-0.1066	0.13	-0.104	0.13	-0.1277	2.54	-0.0778		93		68.28	98.41	99.54
					3.86	0.0335	1.63	0.0324	3.86	0.0406	3.09	0.0828		0.13	-0.1064	0.13	-0.104	0.13	-0.1277	2.57	-0.0781		94		69.5	98.39	99.51
					3.9	0.0344	1.65	0.0326	3.9	0.0417	3.13	0.0828		0.13	-0.1063	0.13	-0.104	0.13	-0.1275	2.59	-0.0784		95		70.58	98.36	99.54
					3.94	0.0357	1.67	0.0324	3.94	0.0423	3.16	0.0826		0.13	-0.1063	0.13	-0.104	0.13	-0.1275	2.62	-0.0786		96		73.17	98.44	99.54
					3.98	0.0398	1.69	0.0326	3.98	0.0431	3.19	-0.0502		0.13	-0.1061	0.13	-0.1039	0.13	-0.1273	2.65	-0.0789		97		64.44	98.38	99.54
					4.02	-0.0253	1.7	0.0326	4.02	-0.0336	3.22	-0.0476		0.13	-0.1059	0.13	-0.1036	0.13	-0.1272	2.68	-0.0791		98		66.83	98.44	99.54
					4.06	-0.0203	1.72	0.0329	4.06	-0.0268	3.25	-0.044		0.14	-0.1059	0.14	-0.1034	0.14	-0.1273	2.7	-0.0792		99		74.53	98.44	99.54
					4.1	-0.0192	1.74	0.0332	4.1	-0.0248	3.28	-0.042		0.14	-0.1058	0.14	-0.1034	0.14	-0.127	2.73	-0.0794		100		70.53	98.47	99.54
					4.14	-0.0194	1.75	0.033	4.14	-0.0248	3.31	-0.0411		0.14	-0.1056	0.14	-0.1034	0.14	-0.127	2.76	-0.0795		101			98.33	99.54
					4.18	-0.0198	1.77	0.0333	4.18	-0.0254	3.34	-0.0406		0.14	-0.1056	0.14	-0.1034	0.14	-0.1269	2.79	-0.0795		102			98.44	99.54
					4.23	-0.0205	1.79	0.0338	4.23	-0.0262	3.37	-0.0403		0.14	-0.1055	0.14	-0.1031	0.14	-0.1267	2.82	-0.0797		103			98.44	99.57
					4.27	-0.0215	1.81	0.0341	4.27	-0.0271	3.4	-0.0394		0.14	-0.1053	0.14	-0.1031	0.14	-0.1267	2.84	-0.08		104			98.42	99.54
					4.31	-0.0223	1.83	0.0344	4.31	-0.0281	3.44	-0.0394		0.14	-0.1053	0.14	-0.1029	0.14	-0.1264	2.87	-0.08		105			98.36	99.57
					4.35	-0.0236	1.84	0.0349	4.35	-0.0293	3.47	-0.0394		0.15	-0.1051	0.15	-0.1029	0.15	-0.1264	2.9	-0.0803		106			98.47	99.57
					4.39	-0.0246	1.86	0.0353	4.39	-0.0305	3.5	-0.0394		0.15	-0.105	0.15	-0.1028	0.15	-0.1264	2.93	-0.0805		107			98.41	99.57
					4.43	-0.0256	1.88	0.036	4.43	-0.0313	3.53	-0.0394		0.15	-0.105	0.15	-0.1026	0.15	-0.1261	2.95	-0.0806		108			98.47	99.57
					4.48	-0.0267	1.9	0.0369	4.48	-0.0321	3.56	-0.0395		0.15	-0.105	0.15	-0.1028	0.15	-0.1261	2.98	-0.0808		109			98.47	99.59
					4.52	-0.0273	1.91	0.0372	4.52	-0.0327	3.59	-0.04		0.15	-0.1048	0.15	-0.1024	0.15	-0.1261	3.01	0.046		110			98.36	99.57
					4.56	-0.0281	1.93	0.0377	4.56	-0.0333	3.62	-0.0403		0.15	-0.1047	0.15	-0.1024	0.15	-0.1257	3.04	0.0533		111			98.5	99.59
					4.6	-0.0284	1.95	0.038	4.6	-0.0338	3.66	-0.0406		0.15	-0.1047	0.15	-0.1024	0.15	-0.1257	3.06	0.0549		112			98.44	99.6
					4.64	-0.0287	1.96	0.0384	4.64	-0.0344	3.69	-0.0408		0.16	-0.1047	0.16	-0.1021	0.16	-0.1254	3.09	0.0558		113			98.5	99.59
					4.68	-0.029	1.98	0.0388	4.68	-0.035	3.72	-0.0414		0.16	-0.1045	0.16	-0.1023	0.16	-0.1254	3.12	0.0563		114			98.47	99.57
					4.73	-0.0295	2	-0.0198	4.73	-0.0355	3.75	-0.0417		0.16	-0.1043	0.16	-0.1021	0.16	-0.1252	3.15	0.0567		115			98.36	99.6
					4.77	-0.0301	2.02	-0.0295	4.77	-0.0364	3.78	-0.042		0.16	-0.1043	0.16	-0.1021	0.16	-0.1254	3.18	0.057		116			98.36	99.6
					4.81	-0.0304	2.04	-0.024	4.81	-0.0377	3.81	-0.0426		0.16	-0.1042	0.16	-0.102	0.16	-0.1252	3.2	0.0575		117			98.55	99.59
					4.85	-0.0312	2.05	-0.0223	4.85	-0.0395	3.84	-0.0431		0.16	-0.104	0.16	-0.1018	0.16	-0.1252	3.23	0.0577		118			98.39	99.62
					4.89	-0.0322	2.07	-0.0219	4.89	-0.0419	3.87	-0.0437		0.16	-0.104	0.16	-0.1018	0.16	-0.1254	3.26	0.058		119			98.42	99.6
					4.93	-0.0339	2.09	-0.0214	4.93	-0.0453	3.91	-0.044		0.17	-0.104	0.17	-0.1018	0.17	-0.1252	3.29	0.0583		120			98.44	99.62
					4.98	-0.0391	2.11	-0.0214	4.98	-0.0481	3.94	-0.0446		0.17	-0.104	0.17	-0.1018	0.17	-0.1251	3.31	0.0584		121			98.44	99.59
					5.01	0.0398	2.13	-0.0217	5.01	0.0401	3.97	-0.0457		0.17	-0.1037	0.17	-0.1015	0.17	-0.1252	3.34	0.0586		122			98.3	99.62
					5.05	0.0242	2.15	-0.0215	5.05	0.0394	4	-0.047		0.17	-0.1037	0.17	-0.1016	0.17	-0.1252	3.37	0.0587		123			98.36	99.62
					5.09	0.0215	2.17	-0.0219	5.09	0.0378	4.03	-0.0487		0.17	-0.1037	0.17	-0.1015	0.17	-0.1251	3.4	0.0587		124			98.41	99.62
					5.14	0.0212	2.18	-0.0222	5.14	0.0358	4.06	-0.0504		0.17	-0.1035	0.17	-0.1015	0.17	-0.1251	3.43	0.0589		125			98.39	99.59
					5.18	0.0217	2.2	-0.0223	5.18	0.0338	4.1	-0.0525		0.17	-0.1035	0.17	-0.1015	0.17	-0.1251	3.45	0.0591		126			98.47	99.62
					5.22	0.022	2.22	-0.0226	5.22	0.0319	4.13	-0.0546		0.18	-0.1034	0.18	-0.1015	0.18	-0.1251	3.48	0.0591		127			98.3	99.62
					5.26	0.0225	2.24	-0.0231	5.26	0.0305	4.16	-0.0556		0.18	-0.1032	0.18	-0.1013	0.18	-0.1249	3.51	0.0591		128			98.41	99.65
					5.3	0.0234	2.26	-0.0236	5.3	0.0293	4.19	0.0443		0.18	-0.1032	0.18	-0.1011	0.18	-0.1249	3.54	0.0589		129			98.3	99.62
					5.34	0.0239	2.27	-0.0237	5.34	0.0285	4.22	0.0397		0.18	-0.1032	0.18	-0.101	0.18	-0.1249	3.56	0.0591		130			98.36	99.62
					5.39	0.025	2.29	-0.0242	5.39	0.0282	4.25	0.0383		0.18	-0.103	0.18	-0.1011	0.18	-0.1249	3.59	0.0591		131			98.27	99.65
					5.43	0.026	2.31	-0.0245	5.43	0.0284	4.28	0.0375		0.18	-0.103	0.18	-0.1008	0.18	-0.1248	3.62	0.0589		132			98.33	99.65
					5.47	0.0273	2.33	-0.0251	5.47	0.029	4.31	0.0366		0.18	-0.1029	0.18	-0.1008	0.18	-0.1248	3.65	0.0589		133			98.3	99.62
					5.51	0.0282	2.34	-0.0254	5.51	0.0298	4.35	0.0363		0.18	-0.1029	0.18	-0.1007	0.18	-0.1248	3.68	0.0591		134			98.36	99.65
					5.55	0.029	2.36	-0.0259	5.55	0.0308	4.38	0.0363		0.19	-0.1027	0.19	-0.1007	0.19	-0.1248	3.7	0.0592		135			98.33	99.62
					5.59	0.0298	2.38	-0.0264	5.59	0.0319	4.41	0.0367		0.19	-0.1027	0.19	-0.1005	0.19	-0.1248	3.73	0.0594		136			98.41	99.65
					5.64	0.0305	2.4	-0.0268	5.64	0.0332	4.44	0.0375		0.19	-0.1026	0.19	-0.1007	0.19	-0.1248	3.76	0.0597		137			98.3	99.65
					5.68	0.0308	2.42	-0.0273	5.68	0.0343	4.47	0.0381		0.19	-0.1026	0.19	-0.1007	0.19	-0.1244	3.79	0.06		138			98.41	99.62
					5.72	0.0313	2.43	-0.0279	5.72	0.035	4.5	0.0392		0.19	-0.1024	0.19	-0.1003	0.19	-0.1246	3.81	0.0605		139			98.3	99.65
					5.76	0.0319	2.45	-0.0282	5.76	0.0358	4.53	0.0401		0.19	-0.1024	0.19	-0.1003	0.19	-0.1244	3.84	0.0609		140			98.36	99.65
					5.8	0.0324	2.47	-0.0284	5.8	0.0364	4.57	0.0412		0.19	-0.1022	0.19	-0.1003	0.19	-0.1243	3.87	0.0618		141			98.25	99.65
					5.84	0.0332	2.49	-0.0288	5.84	0.037	4.6	0.0419		0.2	-0.1022	0.2	-0.1003	0.2	-0.1243	3.9	0.0629		142			98.24	99.65
					5.89	0.0339	2.51	-0.0293	5.89	0.0375	4.63	0.0425		0.2	-0.1021	0.2	-0.1002	0.2	-0.1241	3.93	0.0642		143			98.16	99.65
					5.93	0.0352	2.52	-0.0296	5.93	0.0384	4.66	0.0432		0.2	-0.1021	0.2	-0.1	0.2	-0.1243	3.95	0.0656		144			98.33	99.65
					5.97	0.038	2.54	-0.0299	5.97	0.0397	4.69	0.0436		0.2	-0.1019	0.2	-0.1002	0.2	-0.1241	3.98	0.0673		145			98.41	99.65
					6	-0.0308	2.56	-0.0302	6.01	-0.0322	4.72	0.044		0.2	-0.1021	0.2	-0.1	0.2	-0.1243	4.01	-0.0442		146			98.36	99.65
					6.05	-0.0211	2.58	-0.0305	6.05	-0.0279	4.75	0.0442		0.2	-0.1017	0.2	-0.1	0.2	-0.1241	4.03	-0.0473		147			98.22	99.68
					6.09	-0.0198	2.6	-0.0307	6.09	-0.0251	4.79	0.0445		0.2	-0.1019	0.2	-0.1	0.2	-0.124	4.06	-0.0482		148			98.25	99.68
					6.13	-0.0198	2.61	-0.0312	6.13	-0.0242	4.82	0.0442		0.21	-0.1017	0.21	-0.1	0.21	-0.124	4.09	-0.049		149			98.08	99.6
					6.17	-0.0202	2.63	-0.0316	6.17	-0.024	4.85	0.0445		0.21	-0.1016	0.21	-0.0999	0.21	-0.124	4.12	-0.0499		150			98.19	99.68
					6.21	-0.0209	2.65	-0.0316	6.21	-0.0245	4.88	0.0448		0.21	-0.1016	0.21	-0.0999	0.21	-0.1238	4.15	-0.0508		151			98.25	99.65
					6.25	-0.0215	2.67	-0.0321	6.26	-0.0251	4.91	0.0456		0.21	-0.1014	0.21	-0.0997	0.21	-0.1236	4.17	-0.0516		152			98.41	99.68
					6.3	-0.0223	2.69	-0.0322	6.3	-0.0262	4.94	0.0465		0.21	-0.1014	0.21	-0.0997	0.21	-0.1236	4.2	-0.0524		153			98.22	99.68
					6.34	-0.0231	2.71	-0.0324	6.34	-0.0273	4.97	0.0481		0.21	-0.1014	0.21	-0.0997	0.21	-0.1235	4.23	-0.0532		154			98.36	99.68
					6.38	-0.0242	2.73	-0.0329	6.38	-0.0287	5.01	0.0493		0.21	-0.1013	0.21	-0.0995	0.21	-0.1236	4.26	-0.0538		155			98.11	99.65
					6.42	-0.0253	2.74	-0.0332	6.42	-0.0299	5.04	0.0496		0.22	-0.1013	0.22	-0.0997	0.22	-0.1236	4.28	-0.0546		156			98.27	99.65
					6.46	-0.0265	2.76	-0.0335	6.46	-0.031	5.07	0.0496		0.22	-0.1011	0.22	-0.0994	0.22	-0.1235	4.31	-0.0552		157			98.5	99.71
					6.5	-0.0271	2.78	-0.0338	6.51	-0.0319	5.1	0.0498		0.22	-0.1011	0.22	-0.0994	0.22	-0.1233	4.34	-0.0558		158			98.58	99.65
					6.55	-0.0276	2.8	-0.0341	6.55	-0.0326	5.13	0.0498		0.22	-0.1009	0.22	-0.0992	0.22	-0.1231	4.37	-0.0566		159			98.5	99.68
					6.59	-0.0282	2.82	-0.0344	6.59	-0.0332	5.16	0.0496		0.22	-0.1011	0.22	-0.0992	0.22	-0.1231	4.4	-0.0577		160			98.25	99.7
					6.63	-0.0284	2.84	-0.0349	6.63	-0.0336	5.19	-0.0403		0.22	-0.1009	0.22	-0.0994	0.22	-0.123	4.42	-0.0589		161			98.5	99.68
					6.67	-0.0288	2.86	-0.0352	6.67	-0.0339	5.22	-0.037		0.22	-0.1008	0.22	-0.0992	0.22	-0.1231	4.45	-0.0601		162			98.39	99.68
					6.71	-0.0291	2.88	-0.0358	6.71	-0.0344	5.25	-0.0338		0.23	-0.1008	0.23	-0.0992	0.23	-0.123	4.48	-0.0615		163			98.42	99.68
					6.75	-0.0296	2.89	-0.0367	6.76	-0.0349	5.28	-0.0324		0.23	-0.1008	0.23	-0.099	0.23	-0.1228	4.51	-0.0628		164			98.33	99.68
					6.8	-0.0299	2.91	-0.0378	6.8	-0.0355	5.32	-0.0322		0.23	-0.1006	0.23	-0.099	0.23	-0.1228	4.53	-0.0636		165			98.39	99.68
					6.84	-0.0305	2.93	-0.0391	6.84	-0.0367	5.35	-0.0324		0.23	-0.1006	0.23	-0.099	0.23	-0.1228	4.56	-0.064		166			98.39	99.71
					6.88	-0.0312	2.95	-0.0411	6.88	-0.0386	5.38	-0.0333		0.23	-0.1005	0.23	-0.0989	0.23	-0.1227	4.59	-0.0645		167			98.3	99.68
					6.92	-0.0327	2.96	-0.0434	6.92	-0.0412	5.41	-0.0344		0.23	-0.1005	0.23	-0.0989	0.23	-0.1225	4.62	-0.0648		168			98.3	99.68
					6.96	-0.0357	2.98	-0.0456	6.96	-0.0453	5.44	-0.0358		0.23	-0.1005	0.23	-0.0989	0.23	-0.1227	4.65	-0.0653		169			98.19	99.7
					7	0.0178	3	0.0341	7	0.0409	5.47	-0.0374		0.23	-0.1003	0.23	-0.0987	0.23	-0.1225	4.67	-0.0656		170			98.33	99.7
					7.04	0.0265	3.02	0.0372	7.04	0.0403	5.5	-0.0384		0.24	-0.1001	0.24	-0.0987	0.24	-0.1225	4.7	-0.0659		171			98.5	99.68
					7.08	0.0217	3.04	0.0349	7.08	0.0397	5.54	-0.0395		0.24	-0.1003	0.24	-0.0987	0.24	-0.1223	4.73	-0.0663		172			98.47	99.7
					7.12	0.0209	3.06	0.0319	7.13	0.0392	5.57	-0.04		0.24	-0.1001	0.24	-0.0986	0.24	-0.1223	4.76	-0.0665		173			98.22	99.71
					7.16	0.0211	3.07	0.029	7.17	0.0388	5.6	-0.0405		0.24	-0.1001	0.24	-0.0986	0.24	-0.1222	4.79	-0.0668		174			98.22	99.68
					7.21	0.0217	3.09	0.0267	7.21	0.0383	5.63	-0.0409		0.24	-0.1	0.24	-0.0986	0.24	-0.1222	4.81	-0.067		175			98.47	99.71
					7.25	0.0219	3.11	0.025	7.25	0.0377	5.66	-0.0414		0.24	-0.1	0.24	-0.0986	0.24	-0.122	4.84	-0.0673		176			98.36	99.68
					7.29	0.0226	3.13	0.0239	7.29	0.0369	5.69	-0.0417		0.24	-0.0998	0.24	-0.0984	0.24	-0.1222	4.87	-0.0674		177			98.38	99.7
					7.33	0.0234	3.14	0.0233	7.33	0.0364	5.73	-0.042		0.25	-0.0998	0.25	-0.0984	0.25	-0.1222	4.9	-0.0677		178			98.22	99.71
					7.37	0.024	3.16	0.0229	7.38	0.0358	5.76	-0.0422		0.25	-0.0998	0.25	-0.0984	0.25	-0.1219	4.92	-0.0679		179			98.25	99.71
					7.41	0.0251	3.18	0.0226	7.42	0.0355	5.79	-0.0428		0.25	-0.0997	0.25	-0.0982	0.25	-0.1219	4.95	-0.0679		180			98.5	99.71
					7.46	0.026	3.2	0.0226	7.46	0.035	5.82	-0.0432		0.25	-0.0997	0.25	-0.0984	0.25	-0.1219	4.98	-0.0679		181			98.33	99.71
					7.5	0.0274	3.22	0.0228	7.5	0.0347	5.85	-0.0437		0.25	-0.0997	0.25	-0.0982	0.25	-0.1217	5.01	0.0401		182			98.27	99.71
					7.54	0.0282	3.23	0.0226	7.54	0.0344	5.88	-0.0442		0.25	-0.0997	0.25	-0.0982	0.25	-0.1217	5.03	0.047		183			98.3	99.71
					7.58	0.0295	3.25	0.0229	7.58	0.0344	5.92	-0.045		0.25	-0.0995	0.25	-0.0981	0.25	-0.1217	5.06	0.0488		184			98.28	99.71
					7.62	0.0299	3.27	0.0229	7.63	0.0347	5.95	-0.0456		0.26	-0.0993	0.26	-0.0981	0.26	-0.1217	5.09	0.0504		185			98.41	99.71
					7.66	0.0307	3.29	0.0234	7.67	0.0353	5.98	-0.0462		0.26	-0.0995	0.26	-0.0981	0.26	-0.1217	5.12	0.0515		186			98.16	99.71
					7.71	0.031	3.31	0.0237	7.71	0.0357	6.01	-0.0468		0.26	-0.0993	0.26	-0.0981	0.26	-0.1217	5.14	0.0521		187			98.27	99.71
					7.75	0.0316	3.33	0.024	7.75	0.0361	6.04	-0.0477		0.26	-0.0993	0.26	-0.0981	0.26	-0.1217	5.17	0.0529		188			98.33	99.7
					7.79	0.0319	3.35	0.0243	7.79	0.0366	6.07	-0.0485		0.26	-0.0993	0.26	-0.0981	0.26	-0.1217	5.2	0.0533		189			98.3	99.74
					7.83	0.0326	3.36	0.0246	7.83	0.037	6.1	-0.0498		0.26	-0.0992	0.26	-0.0979	0.26	-0.1214	5.23	0.0536		190			98.3	99.7
					7.87	0.0336	3.38	0.0251	7.88	0.0375	6.14	-0.0507		0.26	-0.0992	0.26	-0.0979	0.26	-0.1215	5.26	0.0539		191			98.47	99.71
					7.91	0.0343	3.4	0.0259	7.92	0.0383	6.17	-0.0524		0.27	-0.0992	0.27	-0.0979	0.27	-0.1214	5.28	0.0543		192			98.41	99.73
					7.96	0.0363	3.42	0.0264	7.96	0.0395	6.2	0.0476		0.27	-0.099	0.27	-0.0979	0.27	-0.1214	5.31	0.0546		193			98.24	99.7
					8	0.0411	3.44	0.0268	7.99	-0.027	6.23	0.0454		0.27	-0.0988	0.27	-0.0979	0.27	-0.1214	5.34	0.0547		194			98.19	99.71
					8.03	-0.0222	3.46	0.0273	8.04	-0.0287	6.26	0.0454		0.27	-0.099	0.27	-0.0978	0.27	-0.1214	5.37	0.055		195			98.25	99.73
					8.07	-0.0198	3.48	0.0279	8.08	-0.0257	6.29	0.0457		0.27	-0.0987	0.27	-0.0976	0.27	-0.1212	5.39	0.0552		196			98.25	99.71
					8.11	-0.0195	3.49	0.0284	8.12	-0.0248	6.32	0.0467		0.27	-0.0988	0.27	-0.0976	0.27	-0.1214	5.42	0.0555		197			98.3	99.71
					8.16	-0.0198	3.51	0.029	8.16	-0.0251	6.35	0.0481		0.27	-0.0987	0.27	-0.0976	0.27	-0.1212	5.45	0.0555		198			98.3	99.73
					8.2	-0.0203	3.53	0.0293	8.2	-0.0257	6.38	0.0494		0.27	-0.0987	0.27	-0.0976	0.27	-0.1212	5.48	0.0555		199			98.41	99.71
					8.24	-0.0211	3.55	0.0296	8.24	-0.0268	6.41	0.0505		0.28	-0.0987	0.28	-0.0976	0.28	-0.1211	5.51	0.0556		200			98.53	99.73
					8.28	-0.0217	3.57	0.0302	8.29	-0.0279	6.45	0.0518		0.28	-0.0985	0.28	-0.0974	0.28	-0.1212	5.53	0.0555		201			98.39	99.71
					8.32	-0.0225	3.58	0.0304	8.33	-0.0288	6.48	0.0529		0.28	-0.0985	0.28	-0.0974	0.28	-0.1211	5.56	0.0555		202			98.28	99.73
					8.36	-0.0234	3.6	0.0307	8.37	-0.0299	6.51	0.0536		0.28	-0.0984	0.28	-0.0974	0.28	-0.1211	5.59	0.0553		203			98.3	99.71
					8.41	-0.0248	3.62	0.0308	8.41	-0.0308	6.54	0.0546		0.28	-0.0984	0.28	-0.0973	0.28	-0.1209	5.62	0.0552		204			98.47	99.73
					8.45	-0.0257	3.64	0.0312	8.45	-0.0316	6.57	0.055		0.28	-0.0984	0.28	-0.0973	0.28	-0.1209	5.64	0.0552		205			98.38	99.73
					8.49	-0.0267	3.66	0.0315	8.49	-0.0324	6.6	0.0558		0.28	-0.0982	0.28	-0.0974	0.28	-0.1209	5.67	0.055		206			98.33	99.73
					8.53	-0.0273	3.68	0.0316	8.54	-0.0327	6.63	0.055		0.29	-0.0982	0.29	-0.0971	0.29	-0.1207	5.7	0.055		207			98.27	99.7
					8.57	-0.0279	3.69	0.0316	8.58	-0.0333	6.67	0.0556		0.29	-0.098	0.29	-0.0971	0.29	-0.1207	5.73	0.0549		208			98.39	99.74
					8.61	-0.0284	3.71	0.0316	8.62	-0.0335	6.7	0.0561		0.29	-0.098	0.29	-0.0971	0.29	-0.1207	5.76	0.055		209			98.47	99.73
					8.66	-0.0285	3.73	0.0321	8.66	-0.0341	6.73	0.0567		0.29	-0.098	0.29	-0.0969	0.29	-0.1206	5.78	0.0552		210			98.5	99.74
					8.7	-0.0293	3.75	0.0322	8.7	-0.0349	6.76	0.0575		0.29	-0.098	0.29	-0.0971	0.29	-0.1207	5.81	0.0553		211			98.27	99.74
					8.74	-0.0296	3.76	0.0322	8.74	-0.0355	6.79	0.0587		0.29	-0.0979	0.29	-0.0968	0.29	-0.1207	5.84	0.0558		212			98.22	99.74
					8.78	-0.0301	3.78	0.0322	8.79	-0.0364	6.82	0.06		0.29	-0.0979	0.29	-0.0969	0.29	-0.1204	5.87	0.0564		213			98.28	99.71
					8.82	-0.0308	3.8	0.0327	8.83	-0.0377	6.85	0.0609		0.3	-0.0979	0.3	-0.0969	0.3	-0.1204	5.89	0.0572		214			98.28	99.73
					8.86	-0.0315	3.82	0.0329	8.87	-0.0392	6.89	0.0617		0.3	-0.0979	0.3	-0.0968	0.3	-0.1204	5.92	0.0581		215			98.44	99.74
					8.91	-0.0326	3.84	0.0332	8.91	-0.042	6.92	0.0622		0.3	-0.0977	0.3	-0.0968	0.3	-0.1204	5.95	0.0595		216			98.39	99.76
					8.95	-0.0347	3.85	0.0335	8.95	-0.0459	6.95	0.0626		0.3	-0.0977	0.3	-0.0968	0.3	-0.1204	5.98	0.0609		217			98.41	99.71
					8.99	-0.0439	3.87	0.0338	8.99	0.0305	6.98	0.0628		0.3	-0.0976	0.3	-0.0966	0.3	-0.1202	6	-0.0386		218			98.47	99.76
					9.02	0.0344	3.89	0.0343	9.03	0.0414	7.01	0.0632		0.3	-0.0976	0.3	-0.0966	0.3	-0.1202	6.03	-0.0462		219			98.33	99.74
					9.07	0.0233	3.91	0.0346	9.07	0.0414	7.04	0.0636		0.3	-0.0976	0.3	-0.0966	0.3	-0.1204	6.06	-0.0468		220			98.53	99.73
					9.11	0.022	3.93	0.0353	9.11	0.0422	7.07	0.0639		0.31	-0.0974	0.31	-0.0968	0.31	-0.1202	6.09	-0.047		221			98.33	99.73
					9.15	0.0219	3.95	0.0358	9.16	0.0428	7.1	0.0639		0.31	-0.0974	0.31	-0.0965	0.31	-0.1201	6.11	-0.0474		222			98.3	99.73
					9.19	0.0223	3.97	0.0367	9.2	0.0436	7.14	0.0642		0.31	-0.0976	0.31	-0.0966	0.31	-0.1201	6.14	-0.0482		223			98.44	99.73
					9.23	0.0228	3.98	0.0378	9.24	0.0442	7.17	0.0643		0.31	-0.0972	0.31	-0.0965	0.31	-0.1201	6.17	-0.0487		224			98.5	99.74
					9.27	0.0234	4	-0.0298	9.28	0.0443	7.2	-0.0445		0.31	-0.0974	0.31	-0.0965	0.31	-0.1201	6.2	-0.0491		225			98.42	99.73
					9.32	0.0239	4.02	-0.0285	9.32	0.0445	7.23	-0.0439		0.31	-0.0972	0.31	-0.0965	0.31	-0.1199	6.23	-0.0499		226			98.5	99.76
					9.36	0.0248	4.04	-0.0245	9.36	0.0448	7.26	-0.0422		0.31	-0.0972	0.31	-0.0965	0.31	-0.1199	6.25	-0.0505		227			98.55	99.73
					9.4	0.026	4.05	-0.0229	9.41	0.0451	7.29	-0.0409		0.32	-0.0972	0.32	-0.0965	0.32	-0.1199	6.28	-0.0512		228			98.41	99.73
					9.44	0.027	4.07	-0.022	9.45	0.0457	7.32	-0.0406		0.32	-0.0972	0.32	-0.0961	0.32	-0.1198	6.31	-0.0516		229			98.39	99.76
					9.48	0.0279	4.09	-0.0215	9.49	0.0465	7.35	-0.0406		0.32	-0.0971	0.32	-0.0963	0.32	-0.1198	6.34	-0.0521		230			98.5	99.74
					9.52	0.0288	4.1	-0.0215	9.53	0.0476	7.38	-0.0409		0.32	-0.0971	0.32	-0.0963	0.32	-0.1196	6.36	-0.0525		231			98.36	99.76
					9.57	0.0298	4.12	-0.0215	9.57	0.0487	7.42	-0.0414		0.32	-0.0969	0.32	-0.0961	0.32	-0.1196	6.39	-0.0532		232			98.27	99.74
					9.61	0.0305	4.14	-0.0215	9.61	0.0496	7.45	-0.0419		0.32	-0.0971	0.32	-0.0961	0.32	-0.1194	6.42	-0.0538		233			98.25	99.76
					9.65	0.0315	4.16	-0.0217	9.66	0.0507	7.48	-0.0428		0.32	-0.0969	0.32	-0.0963	0.32	-0.1196	6.45	-0.0544		234			98.36	99.73
					9.69	0.0318	4.18	-0.0217	9.7	0.0516	7.51	-0.0431		0.32	-0.0969	0.32	-0.0961	0.32	-0.1194	6.48	-0.0552		235			98.17	99.73
					9.73	0.0326	4.2	-0.0222	9.74	0.0527	7.54	-0.0437		0.33	-0.0969	0.33	-0.0961	0.33	-0.1193	6.5	-0.0561		236			98.44	99.76
					9.77	0.0327	4.21	-0.0225	9.78	0.0536	7.57	-0.0442		0.33	-0.0969	0.33	-0.0958	0.33	-0.1194	6.53	-0.0572		237			98.17	99.73
					9.82	0.0333	4.23	-0.0225	9.82	0.0546	7.61	-0.0426		0.33	-0.0967	0.33	-0.0958	0.33	-0.1191	6.56	-0.0584		238			98.53	99.76
					9.86	0.0341	4.25	-0.0231	9.86	0.0552	7.64	-0.0429		0.33	-0.0966	0.33	-0.096	0.33	-0.1194	6.59	-0.0594		239			98.06	99.76
					9.9	0.0347	4.27	-0.0233	9.91	0.056	7.67	-0.0436		0.33	-0.0967	0.33	-0.0958	0.33	-0.1193	6.61	-0.0605		240			98.83	99.73
					9.94	0.0364	4.28	-0.0239	9.95	0.0566	7.7	-0.0437		0.33	-0.0966	0.33	-0.096	0.33	-0.1191	6.64	-0.0611		241			99.11	99.76
					9.98	0.0403	4.3	-0.0242	9.99	0.0572	7.73	-0.0442		0.33	-0.0966	0.33	-0.0957	0.33	-0.1191	6.67	-0.0615		242			98.75	99.76
					10.02	-0.0264	4.32	-0.0248	10.03	-0.0375	7.76	-0.0446		0.34	-0.0966	0.34	-0.0957	0.34	-0.119	6.7	-0.0618		243			98.19	99.76
					10.06	-0.0214	4.34	-0.0254	10.07	-0.0346	7.8	-0.045		0.34	-0.0964	0.34	-0.0957	0.34	-0.1191	6.73	-0.0623		244			98.3	99.76
					10.1	-0.0206	4.36	-0.0257	10.11	-0.0333	7.83	-0.0453		0.34	-0.0964	0.34	-0.0955	0.34	-0.119	6.75	-0.0628		245			98.33	99.73
					10.14	-0.0205	4.37	-0.0262	10.15	-0.033	7.86	-0.0459		0.34	-0.0964	0.34	-0.0957	0.34	-0.119	6.78	-0.0631		246			98.44	99.76
					10.18	-0.0206	4.39	-0.0268	10.19	-0.033	7.89	-0.0463		0.34	-0.0964	0.34	-0.0957	0.34	-0.1188	6.81	-0.0634		247			98.19	99.76
					10.23	-0.0212	4.41	-0.0273	10.23	-0.033	7.92	-0.047		0.34	-0.0963	0.34	-0.0957	0.34	-0.119	6.84	-0.0637		248			98.72	99.76
					10.27	-0.022	4.42	-0.0279	10.28	-0.0332	7.95	-0.0477		0.34	-0.0963	0.34	-0.0957	0.34	-0.1188	6.86	-0.064		249			98.5	99.76
					10.31	-0.0228	4.44	-0.0285	10.32	-0.0333	7.98	-0.0487		0.35	-0.0961	0.35	-0.0957	0.35	-0.1186	6.89	-0.0642		250			98.36	99.76
					10.35	-0.0237	4.46	-0.029	10.36	-0.0336	8.02	-0.0493		0.35	-0.0963	0.35	-0.0953	0.35	-0.1186	6.92	-0.0646		251			98.41	99.76
					10.39	-0.0251	4.48	-0.0296	10.4	-0.0338	8.05	-0.0498		0.35	-0.0961	0.35	-0.0953	0.35	-0.1186	6.95	-0.0651		252			98.33	99.76
					10.43	-0.0262	4.5	-0.0301	10.44	-0.0341	8.08	-0.0501		0.35	-0.0961	0.35	-0.0957	0.35	-0.1185	6.98	-0.0656		253			98.16	99.76
					10.48	-0.027	4.51	-0.0304	10.48	-0.0343	8.11	-0.0502		0.35	-0.0959	0.35	-0.0953	0.35	-0.1183	7	0.0329		254			98.41	99.76
					10.52	-0.0279	4.53	-0.0312	10.53	-0.0346	8.14	-0.0504		0.35	-0.0961	0.35	-0.0955	0.35	-0.1185	7.03	0.0453		255			98.53	99.76
					10.56	-0.0282	4.55	-0.0313	10.57	-0.0349	8.17	0.0279		0.35	-0.0959	0.35	-0.0955	0.35	-0.1183	7.06	0.0468		256			98.47	99.76
					10.6	-0.0287	4.57	-0.0316	10.61	-0.035	8.2	0.0408		0.36	-0.0959	0.36	-0.0953	0.36	-0.1183	7.08	0.0477		257			98.3	99.76
					10.64	-0.0293	4.59	-0.0321	10.65	-0.0353	8.23	0.0358		0.36	-0.0959	0.36	-0.0952	0.36	-0.1181	7.11	0.0485		258			98.58	99.76
					10.68	-0.0298	4.6	-0.0324	10.69	-0.036	8.26	0.0326		0.36	-0.0958	0.36	-0.0953	0.36	-0.118	7.14	0.0493		259			98.47	99.76
					10.73	-0.0299	4.62	-0.0327	10.73	-0.0367	8.29	0.0316		0.36	-0.0958	0.36	-0.0953	0.36	-0.1181	7.17	0.0501		260			98.36	99.76
					10.77	-0.0305	4.64	-0.0329	10.78	-0.0378	8.33	0.0313		0.36	-0.0958	0.36	-0.0952	0.36	-0.118	7.2	0.0508		261			98.41	99.76
					10.81	-0.0308	4.66	-0.033	10.82	-0.0392	8.36	0.0312		0.36	-0.0958	0.36	-0.0952	0.36	-0.1178	7.22	0.0515		262			98.38	99.76
					10.85	-0.0316	4.67	-0.0333	10.86	-0.0414	8.39	0.0316		0.36	-0.0958	0.36	-0.095	0.36	-0.1178	7.25	0.0519		263			98.41	99.77
					10.89	-0.0322	4.69	-0.0336	10.9	-0.0446	8.42	0.0322		0.37	-0.0956	0.37	-0.0952	0.37	-0.1177	7.28	0.0525		264			98.55	99.76
					10.93	-0.0339	4.71	-0.0336	10.94	-0.0487	8.45	0.0327		0.37	-0.0956	0.37	-0.095	0.37	-0.1177	7.31	0.053		265			98.58	99.79
					10.98	-0.0378	4.73	-0.0341	10.98	-0.0494	8.48	0.0333		0.37	-0.0956	0.37	-0.095	0.37	-0.1177	7.33	0.0533		266			98.27	99.76
					11.01	0.0383	4.75	-0.0341	11.02	0.0366	8.51	0.0339		0.37	-0.0955	0.37	-0.0949	0.37	-0.1178	7.36	0.0538		267			98.47	99.76
					11.05	0.0234	4.77	-0.0344	11.06	0.0316	8.54	0.0346		0.37	-0.0955	0.37	-0.0949	0.37	-0.1178	7.39	0.0541		268			98.5	99.76
					11.09	0.0215	4.78	-0.0344	11.1	0.0285	8.58	0.0353		0.37	-0.0955	0.37	-0.095	0.37	-0.1175	7.42	0.0544		269			98.5	99.79
					11.14	0.0214	4.8	-0.035	11.14	0.0271	8.61	0.036		0.37	-0.0955	0.37	-0.0949	0.37	-0.1173	7.45	0.0546		270			98.11	99.76
					11.18	0.0217	4.82	-0.035	11.19	0.0262	8.64	0.0364		0.38	-0.0953	0.38	-0.0947	0.38	-0.1177	7.47	0.0546		271			98.3	99.77
					11.22	0.0219	4.84	-0.0353	11.23	0.0256	8.67	0.0372		0.38	-0.0953	0.38	-0.0947	0.38	-0.1175	7.5	0.0549		272			98.33	99.76
					11.26	0.0226	4.85	-0.0358	11.27	0.0254	8.7	0.0375		0.38	-0.0953	0.38	-0.0949	0.38	-0.1173	7.53	0.0549		273			98.61	99.79
					11.3	0.0229	4.87	-0.0364	11.31	0.0254	8.73	0.0378		0.38	-0.0951	0.38	-0.0949	0.38	-0.1173	7.56	0.055		274			98.22	99.76
					11.34	0.0239	4.89	-0.0372	11.35	0.0257	8.77	0.0383		0.38	-0.0953	0.38	-0.0947	0.38	-0.1173	7.58	0.055		275			98.28	99.76
					11.39	0.0245	4.91	-0.0384	11.39	0.0262	8.8	0.0388		0.38	-0.0953	0.38	-0.0947	0.38	-0.1172	7.61	0.0552		276			98.53	99.79
					11.43	0.0256	4.93	-0.04	11.44	0.0268	8.83	0.0389		0.38	-0.0951	0.38	-0.0949	0.38	-0.117	7.64	0.0553		277			98.33	99.76
					11.47	0.0264	4.94	-0.0429	11.48	0.0277	8.86	0.0392		0.38	-0.0953	0.38	-0.0947	0.38	-0.1172	7.67	0.0555		278			98.47	99.79
					11.51	0.0274	4.96	-0.0463	11.52	0.0282	8.89	0.0395		0.39	-0.0951	0.39	-0.0945	0.39	-0.1172	7.7	0.0558		279			98.27	99.76
					11.55	0.0282	4.98	-0.0471	11.56	0.0293	8.92	0.0398		0.39	-0.0951	0.39	-0.0945	0.39	-0.1172	7.72	0.0561		280			98.27	99.76
					11.59	0.029	5	-0.047	11.6	0.0307	8.96	0.0394		0.39	-0.095	0.39	-0.0945	0.39	-0.1172	7.75	0.0564		281			98.38	99.79
					11.64	0.0298	5.02	0.0357	11.64	0.0321	8.99	0.0395		0.39	-0.095	0.39	-0.0944	0.39	-0.1169	7.78	0.057		282			98.33	99.76
					11.68	0.0307	5.04	0.0308	11.69	0.0335	9.02	0.04		0.39	-0.0951	0.39	-0.0944	0.39	-0.1169	7.81	0.0578		283			98.63	99.76
					11.72	0.0313	5.05	0.0267	11.73	0.0347	9.05	0.0403		0.39	-0.095	0.39	-0.0944	0.39	-0.1169	7.83	0.0586		284			98.53	99.79
					11.76	0.0319	5.07	0.0245	11.77	0.0353	9.09	0.0406		0.39	-0.0948	0.39	-0.0942	0.39	-0.1167	7.86	0.0597		285			98.61	99.76
					11.8	0.0324	5.09	0.0233	11.81	0.0361	9.12	0.0411		0.4	-0.095	0.4	-0.0944	0.4	-0.1169	7.89	0.0606		286			98.36	99.79
					11.84	0.033	5.1	0.0228	11.85	0.0369	9.15	0.0415		0.4	-0.0948	0.4	-0.0942	0.4	-0.1167	7.92	0.0617		287			98.5	99.76
					11.89	0.0339	5.12	0.0223	11.89	0.0378	9.18	-0.0338		0.4	-0.0948	0.4	-0.0942	0.4	-0.1167	7.95	0.0628		288			98.38	99.79
					11.93	0.0352	5.14	0.0222	11.94	0.0386	9.21	-0.0375		0.4	-0.0948	0.4	-0.0942	0.4	-0.1169	7.97	0.064		289			98.33	99.79
					11.97	0.0378	5.16	0.022	11.98	0.0397	9.24	-0.0367		0.4	-0.0948	0.4	-0.0942	0.4	-0.1167	8	0.0651		290			98.44	99.76
					12	-0.0304	5.17	0.022	12.01	-0.0308	9.28	-0.0349		0.4	-0.0948	0.4	-0.094	0.4	-0.1165	8.03	-0.047		291			98.3	99.79
					12.05	-0.0211	5.19	0.022	12.06	-0.0271	9.31	-0.0333		0.4	-0.0947	0.4	-0.0942	0.4	-0.1164	8.05	-0.0477		292			98.47	99.76
					12.09	-0.0197	5.21	0.0222	12.1	-0.025	9.34	-0.0326		0.41	-0.0947	0.41	-0.094	0.41	-0.1165	8.08	-0.0479		293			98.33	99.79
					12.13	-0.0194	5.23	0.0222	12.14	-0.0243	9.37	-0.0322		0.41	-0.0947	0.41	-0.0939	0.41	-0.1162	8.11	-0.0482		294			98.39	99.76
					12.17	-0.0198	5.25	0.0222	12.18	-0.0242	9.4	-0.0327		0.41	-0.0947	0.41	-0.0939	0.41	-0.1162	8.14	-0.0487		295			98.25	99.79
					12.21	-0.0203	5.27	0.0223	12.22	-0.0246	9.43	-0.0333		0.41	-0.0947	0.41	-0.0942	0.41	-0.1162	8.17	-0.049		296			98.16	99.79
					12.25	-0.0206	5.28	0.0228	12.26	-0.0256	9.47	-0.0346		0.41	-0.0945	0.41	-0.094	0.41	-0.1162	8.19	-0.0493		297			98.25	99.79
					12.3	-0.0215	5.3	0.0229	12.31	-0.0267	9.5	-0.0361		0.41	-0.0945	0.41	-0.0939	0.41	-0.116	8.22	-0.0496		298			98.11	99.76
					12.34	-0.0222	5.32	0.0231	12.35	-0.0279	9.53	-0.038		0.41	-0.0945	0.41	-0.094	0.41	-0.116	8.25	-0.0502		299			98.25	99.79
					12.38	-0.0233	5.34	0.0234	12.39	-0.0291	9.56	-0.0391		0.42	-0.0945	0.42	-0.0937	0.42	-0.1159	8.28	-0.0505		300			98.36	99.79
					12.42	-0.0239	5.35	0.0239	12.43	-0.0302	9.59	-0.0403		0.42	-0.0945	0.42	-0.0939	0.42	-0.1159	8.3	-0.0508		301			98.28	99.79
					12.46	-0.0246	5.37	0.0239	12.47	-0.031	9.63	-0.0397		0.42	-0.0945	0.42	-0.0939	0.42	-0.1156	8.33	-0.0513		302			98.25	99.79
					12.5	-0.0253	5.39	0.0245	12.51	-0.0316	9.66	-0.0401		0.42	-0.0945	0.42	-0.0939	0.42	-0.1157	8.36	-0.0516		303			98.17	99.76
					12.55	-0.0262	5.4	0.0248	12.56	-0.0319	9.69	-0.0403		0.42	-0.0943	0.42	-0.0937	0.42	-0.1159	8.39	-0.0518		304			98.3	99.79
					12.59	-0.0265	5.42	0.0254	12.6	-0.0324	9.72	-0.0406		0.42	-0.0943	0.42	-0.0936	0.42	-0.1157	8.42	-0.0522		305			539.52	99.79
					12.63	-0.0273	5.44	0.0256	12.64	-0.0327	9.75	-0.0409		0.42	-0.0943	0.42	-0.0937	0.42	-0.1156	8.44	-0.0525		306			2126.42	99.79
					12.67	-0.0274	5.46	0.026	12.68	-0.0327	9.78	-0.0411		0.43	-0.0943	0.43	-0.0937	0.43	-0.1154	8.47	-0.0529		307			118.36	99.79
					12.71	-0.0277	5.48	0.0268	12.72	-0.033	9.81	-0.0414		0.43	-0.0942	0.43	-0.0937	0.43	-0.1156	8.5	-0.0532		308			569.34	99.79
					12.75	-0.0284	5.49	0.0274	12.76	-0.0335	9.84	-0.0414		0.43	-0.0942	0.43	-0.0936	0.43	-0.1156	8.53	-0.0535		309			24.92	99.76
					12.8	-0.0288	5.51	0.0279	12.81	-0.0341	9.88	-0.0417		0.43	-0.0942	0.43	-0.0937	0.43	-0.1154	8.55	-0.0539		310			0	99.79
					12.84	-0.0293	5.53	0.0287	12.85	-0.0349	9.91	-0.042		0.43	-0.0942	0.43	-0.0936	0.43	-0.1154	8.58	-0.0546		311				99.79
					12.88	-0.0301	5.55	0.0288	12.89	-0.0358	9.94	-0.0422		0.43	-0.0942	0.43	-0.0934	0.43	-0.1154	8.61	-0.055		312				99.79
					12.92	-0.0316	5.56	0.0295	12.93	-0.0377	9.97	-0.0425		0.43	-0.094	0.43	-0.0934	0.43	-0.1154	8.64	-0.0556		313				99.82
					12.96	-0.0341	5.58	0.0301	12.97	-0.0411	10	-0.0428		0.43	-0.0942	0.43	-0.0934	0.43	-0.1152	8.67	-0.0563		314				99.79
					13	0.0143	5.6	0.0304	13.01	0.0381	10.03	-0.0432		0.44	-0.094	0.44	-0.0934	0.44	-0.1154	8.69	-0.0567		315				99.79
					13.04	0.0243	5.62	0.0308	13.05	0.0361	10.07	-0.0439		0.44	-0.094	0.44	-0.0934	0.44	-0.1154	8.72	-0.0574		316				99.79
					13.08	0.0209	5.63	0.0313	13.09	0.0329	10.1	-0.045		0.44	-0.094	0.44	-0.0936	0.44	-0.1152	8.75	-0.0578		317				99.76
					13.12	0.0202	5.65	0.0315	13.13	0.0285	10.13	-0.046		0.44	-0.094	0.44	-0.0934	0.44	-0.1154	8.78	-0.0581		318				99.79
					13.16	0.0202	5.66	0.0319	13.18	0.0251	10.16	-0.0485		0.44	-0.094	0.44	-0.0934	0.44	-0.1152	8.8	-0.0586		319				99.82
					13.2	0.0206	5.68	0.0324	13.22	0.0233	10.19	0.0445		0.44	-0.094	0.44	-0.0932	0.44	-0.1152	8.83	-0.0592		320				99.76
					13.25	0.0205	5.7	0.0327	13.26	0.0223	10.22	0.042		0.44	-0.094	0.44	-0.0934	0.44	-0.1151	8.86	-0.0598		321				99.82
					13.29	0.0211	5.72	0.033	13.3	0.0225	10.25	0.0384		0.45	-0.094	0.45	-0.0934	0.45	-0.1149	8.89	-0.0603		322				99.79
					13.33	0.0219	5.73	0.0332	13.34	0.0228	10.28	0.0358		0.45	-0.0938	0.45	-0.0934	0.45	-0.1149	8.92	-0.0609		323				99.79
					13.37	0.0231	5.75	0.0335	13.38	0.0237	10.31	0.0336		0.45	-0.0938	0.45	-0.0934	0.45	-0.1151	8.94	-0.0615		324				99.79
					13.41	0.0242	5.76	0.0339	13.43	0.0243	10.34	0.0326		0.45	-0.0938	0.45	-0.0931	0.45	-0.1149	8.97	-0.0622		325				99.79
					13.45	0.0248	5.78	0.0339	13.47	0.0251	10.38	0.0318		0.45	-0.0938	0.45	-0.0931	0.45	-0.1149	9	-0.0628		326				99.79
					13.5	0.0259	5.8	0.0343	13.51	0.0259	10.41	0.0316		0.45	-0.0938	0.45	-0.0934	0.45	-0.1149	9.02	0.0434		327				99.79
					13.54	0.0267	5.82	0.0347	13.55	0.0268	10.44	0.0316		0.45	-0.0937	0.45	-0.0931	0.45	-0.1149	9.05	0.0445		328				99.81
					13.58	0.0276	5.83	0.0349	13.59	0.0282	10.47	0.0319		0.46	-0.0938	0.46	-0.0931	0.46	-0.1149	9.08	0.045		329				99.79
					13.62	0.0284	5.85	0.035	13.63	0.0298	10.5	0.0318		0.46	-0.0937	0.46	-0.0929	0.46	-0.1148	9.11	0.0453		330				99.79
					13.66	0.0295	5.87	0.035	13.68	0.0312	10.53	0.0324		0.46	-0.0938	0.46	-0.0929	0.46	-0.1146	9.14	0.0457		331				99.79
					13.7	0.0298	5.89	0.0355	13.72	0.0322	10.56	0.033		0.46	-0.0937	0.46	-0.0929	0.46	-0.1146	9.16	0.046		332				99.79
					13.75	0.0304	5.9	0.0358	13.76	0.0332	10.6	0.0339		0.46	-0.0938	0.46	-0.0929	0.46	-0.1146	9.19	0.0465		333				99.79
					13.79	0.031	5.92	0.0361	13.8	0.0339	10.63	0.0352		0.46	-0.0937	0.46	-0.0929	0.46	-0.1148	9.22	0.0468		334				99.82
					13.83	0.0315	5.94	0.0366	13.84	0.0346	10.66	0.0361		0.46	-0.0937	0.46	-0.0929	0.46	-0.1146	9.25	0.0473		335				99.79
					13.87	0.0322	5.95	0.037	13.88	0.0353	10.69	0.037		0.47	-0.0937	0.47	-0.0928	0.47	-0.1148	9.27	0.0476		336				99.79
					13.91	0.0336	5.97	0.0377	13.93	0.0361	10.72	0.038		0.47	-0.0937	0.47	-0.0929	0.47	-0.1146	9.3	0.0481		337				99.82
					13.95	0.035	5.99	0.0389	13.97	0.0372	10.75	0.0388		0.47	-0.0937	0.47	-0.0929	0.47	-0.1146	9.33	0.0484		338				99.79
					14	0.0389	6.01	-0.0313	14	-0.0285	10.79	0.0394		0.47	-0.0937	0.47	-0.0928	0.47	-0.1146	9.36	0.0487		339				99.79
					14.03	-0.0211	6.03	-0.027	14.05	-0.0256	10.82	0.0398		0.47	-0.0935	0.47	-0.0928	0.47	-0.1144	9.39	0.049		340				99.79
					14.07	-0.0192	6.05	-0.0245	14.09	-0.0234	10.85	0.0401		0.47	-0.0935	0.47	-0.0928	0.47	-0.1146	9.41	0.0493		341				99.82
					14.11	-0.0188	6.07	-0.0234	14.13	-0.0223	10.88	0.0406		0.47	-0.0935	0.47	-0.0926	0.47	-0.1143	9.44	0.0496		342				99.79
					14.16	-0.0189	6.08	-0.0229	14.17	-0.0222	10.91	0.0411		0.48	-0.0935	0.48	-0.0926	0.48	-0.1144	9.47	0.0498		343				99.79
					14.2	-0.0194	6.1	-0.0226	14.21	-0.0223	10.94	0.0415		0.48	-0.0935	0.48	-0.0928	0.48	-0.1144	9.5	0.0499		344				99.81
					14.24	-0.02	6.12	-0.0223	14.25	-0.0228	10.98	0.042		0.48	-0.0935	0.48	-0.0926	0.48	-0.1143	9.52	0.0502		345				99.79
					14.28	-0.0206	6.14	-0.0226	14.29	-0.0234	11.01	0.0423		0.48	-0.0935	0.48	-0.0926	0.48	-0.1143	9.55	0.0504		346				99.81
					14.32	-0.0214	6.15	-0.0228	14.34	-0.0243	11.04	0.0426		0.48	-0.0935	0.48	-0.0928	0.48	-0.1143	9.58	0.0507		347				99.79
					14.36	-0.0225	6.17	-0.0226	14.38	-0.0254	11.07	0.0429		0.48	-0.0934	0.48	-0.0924	0.48	-0.1144	9.61	0.0508		348				99.79
					14.41	-0.0236	6.19	-0.0228	14.42	-0.0267	11.1	0.0436		0.48	-0.0935	0.48	-0.0926	0.48	-0.1143	9.64	0.0512		349				99.82
					14.45	-0.0245	6.21	-0.0233	14.46	-0.0279	11.13	0.0442		0.48	-0.0934	0.48	-0.0926	0.48	-0.1141	9.66	0.0516		350				99.79
					14.49	-0.0254	6.23	-0.0236	14.5	-0.0291	11.17	0.0454		0.49	-0.0934	0.49	-0.0926	0.49	-0.1141	9.69	0.0521		351				99.81
					14.53	-0.0262	6.25	-0.024	14.54	-0.0302	11.19	-0.04		0.49	-0.0932	0.49	-0.0923	0.49	-0.1141	9.72	0.0527		352				99.79
					14.57	-0.0268	6.26	-0.0243	14.59	-0.031	11.23	-0.038		0.49	-0.0934	0.49	-0.0923	0.49	-0.114	9.75	0.0535		353				99.82
					14.61	-0.027	6.28	-0.0246	14.63	-0.0316	11.26	-0.0349		0.49	-0.0932	0.49	-0.0923	0.49	-0.1141	9.77	0.0543		354				99.79
					14.66	-0.0274	6.3	-0.0253	14.67	-0.0321	11.29	-0.0326		0.49	-0.0932	0.49	-0.0923	0.49	-0.114	9.8	0.0552		355				99.82
					14.7	-0.0279	6.32	-0.0259	14.71	-0.0324	11.32	-0.0316		0.49	-0.0932	0.49	-0.0923	0.49	-0.114	9.83	0.0561		356				99.79
					14.74	-0.0282	6.33	-0.0262	14.75	-0.0329	11.35	-0.0315		0.49	-0.0932	0.49	-0.0923	0.49	-0.114	9.86	0.0572		357				99.82
					14.78	-0.0288	6.35	-0.0268	14.79	-0.0333	11.38	-0.0313		0.5	-0.0932	0.5	-0.0923	0.5	-0.114	9.89	0.0584		358				99.79
					14.82	-0.0293	6.37	-0.0276	14.84	-0.0339	11.42	-0.0319		0.5	-0.0932	0.5	-0.0923	0.5	-0.1141	9.91	0.0597		359				99.82
					14.86	-0.0299	6.39	-0.0282	14.88	-0.035	11.45	-0.0326		0.5	-0.0932	0.5	-0.0921	0.5	-0.114	9.94	0.0611		360				99.79
					14.91	-0.031	6.41	-0.0288	14.92	-0.037	11.48	-0.0332		0.5	-0.093	0.5	-0.0921	0.5	-0.1138	9.97	0.0623		361				99.82
					14.95	-0.033	6.43	-0.0295	14.96	-0.0411	11.51	-0.0343		0.5	-0.093	0.5	-0.0919	0.5	-0.1138	10	0.0636		362				99.81
					14.99	-0.0412	6.44	-0.0301	15	0.0384	11.54	-0.0346		0.5	-0.0932	0.5	-0.0923	0.5	-0.1138	10.02	-0.0442		363				99.81
					15.02	0.0285	6.46	-0.0304	15.04	0.0374	11.57	-0.0358		0.5	-0.0932	0.5	-0.0921	0.5	-0.114	10.05	-0.0451		364				99.79
					15.07	0.0209	6.48	-0.0312	15.08	0.035	11.6	-0.0369		0.51	-0.093	0.51	-0.0921	0.51	-0.1136	10.08	-0.0454		365				99.82
					15.11	0.0202	6.5	-0.0315	15.12	0.0316	11.64	-0.038		0.51	-0.093	0.51	-0.0921	0.51	-0.114	10.11	-0.0454		366				99.79
					15.15	0.02	6.52	-0.0321	15.16	0.0273	11.67	-0.0388		0.51	-0.093	0.51	-0.0921	0.51	-0.1136	10.13	-0.0459		367				99.82
					15.19	0.0202	6.54	-0.0322	15.21	0.0243	11.7	-0.0394		0.51	-0.093	0.51	-0.0923	0.51	-0.114	10.16	-0.046		368				99.79
					15.23	0.0208	6.56	-0.0324	15.25	0.0231	11.73	-0.04		0.51	-0.0929	0.51	-0.0918	0.51	-0.1136	10.19	-0.0465		369				99.82
					15.27	0.0212	6.57	-0.0327	15.29	0.0228	11.76	-0.0406		0.51	-0.093	0.51	-0.0923	0.51	-0.1138	10.22	-0.047		370				99.82
					15.32	0.0219	6.59	-0.033	15.33	0.0229	11.79	-0.0408		0.51	-0.093	0.51	-0.0921	0.51	-0.1135	10.24	-0.0473		371				99.79
					15.36	0.0229	6.61	-0.0335	15.37	0.0234	11.83	-0.0411		0.52	-0.093	0.52	-0.0919	0.52	-0.1135	10.27	-0.0477		372				99.82
					15.4	0.0236	6.63	-0.0336	15.41	0.024	11.86	-0.0415		0.52	-0.093	0.52	-0.0921	0.52	-0.1135	10.3	-0.0479		373				99.81
					15.44	0.0246	6.64	-0.0338	15.46	0.0248	11.89	-0.042		0.52	-0.0929	0.52	-0.0919	0.52	-0.1135	10.33	-0.0482		374				99.82
					15.48	0.0257	6.66	-0.0336	15.5	0.0257	11.92	-0.0423		0.52	-0.0929	0.52	-0.0919	0.52	-0.1133	10.36	-0.0484		375				99.79
					15.52	0.0267	6.68	-0.0339	15.54	0.0268	11.95	-0.0428		0.52	-0.0929	0.52	-0.0919	0.52	-0.1133	10.38	-0.0485		376				99.82
					15.57	0.0276	6.7	-0.0343	15.58	0.0279	11.98	-0.0431		0.52	-0.0929	0.52	-0.0918	0.52	-0.1133	10.41	-0.0485		377				99.82
					15.61	0.0285	6.72	-0.0341	15.62	0.0293	12.02	-0.0436		0.52	-0.0927	0.52	-0.0918	0.52	-0.1133	10.44	-0.0485		378				99.79
					15.65	0.0293	6.74	-0.0343	15.66	0.0305	12.05	-0.0442		0.52	-0.0929	0.52	-0.0918	0.52	-0.1131	10.47	-0.0485		379				99.81
					15.69	0.0298	6.76	-0.0347	15.71	0.0315	12.08	-0.0448		0.53	-0.0927	0.53	-0.0918	0.53	-0.1131	10.49	-0.0487		380				99.82
					15.73	0.0302	6.77	-0.0347	15.75	0.0324	12.11	-0.0456		0.53	-0.0929	0.53	-0.0918	0.53	-0.113	10.52	-0.0487		381				99.82
					15.77	0.0304	6.79	-0.035	15.79	0.0332	12.14	-0.047		0.53	-0.0927	0.53	-0.0918	0.53	-0.113	10.55	-0.0488		382				99.79
					15.82	0.031	6.81	-0.0352	15.83	0.0338	12.17	0.026		0.53	-0.0927	0.53	-0.0918	0.53	-0.113	10.58	-0.0488		383				99.82
					15.86	0.0316	6.83	-0.0353	15.87	0.0344	12.2	0.0451		0.53	-0.0927	0.53	-0.0916	0.53	-0.113	10.61	-0.049		384				99.82
					15.9	0.0326	6.85	-0.036	15.91	0.0352	12.23	0.0432		0.53	-0.0927	0.53	-0.0918	0.53	-0.113	10.63	-0.0491		385				99.82
					15.94	0.0341	6.87	-0.0363	15.96	0.0363	12.26	0.0412		0.53	-0.0927	0.53	-0.0916	0.53	-0.1128	10.66	-0.0494		386				99.82
					15.98	0.0374	6.89	-0.037	15.99	-0.0191	12.29	0.0394		0.54	-0.0926	0.54	-0.0913	0.54	-0.1128	10.69	-0.0498		387				99.82
					16.02	-0.0234	6.91	-0.0381	16.03	-0.0259	12.33	0.0377		0.54	-0.0927	0.54	-0.0916	0.54	-0.1128	10.72	-0.0502		388				99.82
					16.06	-0.0194	6.93	-0.0395	16.08	-0.0231	12.36	0.0364		0.54	-0.0926	0.54	-0.0916	0.54	-0.113	10.74	-0.0505		389				99.79
					16.1	-0.0186	6.94	-0.0417	16.12	-0.022	12.39	0.0349		0.54	-0.0926	0.54	-0.0916	0.54	-0.113	10.77	-0.0512		390				99.82
					16.14	-0.0186	6.96	-0.0456	16.16	-0.0215	12.42	0.0336		0.54	-0.0926	0.54	-0.0916	0.54	-0.113	10.8	-0.0519		391				99.82
					16.18	-0.0188	6.98	-0.0479	16.2	-0.0215	12.45	0.0332		0.54	-0.0926	0.54	-0.0915	0.54	-0.1128	10.83	-0.0525		392				99.79
					16.23	-0.0194	7	-0.0468	16.24	-0.0219	12.48	0.033		0.54	-0.0924	0.54	-0.0915	0.54	-0.1128	10.86	-0.0536		393				99.82
					16.27	-0.0202	7.01	0.036	16.28	-0.0225	12.51	0.033		0.55	-0.0926	0.55	-0.0915	0.55	-0.1128	10.88	-0.0547		394				99.81
					16.31	-0.0209	7.03	0.0312	16.33	-0.0233	12.55	0.0332		0.55	-0.0926	0.55	-0.0913	0.55	-0.1128	10.91	-0.0563		395				99.82
					16.35	-0.0217	7.05	0.0262	16.37	-0.0242	12.58	0.0338		0.55	-0.0926	0.55	-0.0915	0.55	-0.1128	10.94	-0.058		396				99.82
					16.39	-0.0226	7.07	0.0243	16.41	-0.0253	12.61	0.0344		0.55	-0.0926	0.55	-0.0913	0.55	-0.1128	10.97	-0.0597		397				99.82
					16.43	-0.0239	7.08	0.0233	16.45	-0.0267	12.64	0.0352		0.55	-0.0926	0.55	-0.0913	0.55	-0.1128	10.99	-0.0608		398				99.79
					16.48	-0.0248	7.1	0.0228	16.49	-0.0279	12.67	0.036		0.55	-0.0924	0.55	-0.0911	0.55	-0.1127	11.02	0.042		399				99.82
					16.52	-0.0256	7.12	0.0222	16.53	-0.029	12.7	0.0363		0.55	-0.0926	0.55	-0.0911	0.55	-0.1128	11.05	0.0434		400				99.82
					16.56	-0.026	7.14	0.022	16.58	-0.0301	12.74	0.037		0.56	-0.0924	0.56	-0.0911	0.56	-0.1127	11.08	0.0436		401				99.82
					16.6	-0.0267	7.15	0.0222	16.62	-0.0307	12.77	0.0377		0.56	-0.0924	0.56	-0.0913	0.56	-0.1127	11.1	0.0436		402				99.82
					16.64	-0.0274	7.17	0.0219	16.66	-0.0313	12.8	0.0386		0.56	-0.0924	0.56	-0.0913	0.56	-0.1128	11.13	0.0437		403				99.79
					16.68	-0.0276	7.19	0.022	16.7	-0.0318	12.83	0.0391		0.56	-0.0924	0.56	-0.0911	0.56	-0.1125	11.16	0.0439		404				99.82
					16.73	-0.0281	7.21	0.022	16.74	-0.0321	12.86	0.0394		0.56	-0.0924	0.56	-0.0911	0.56	-0.1128	11.19	0.044		405				99.82
					16.77	-0.0284	7.23	0.022	16.78	-0.0326	12.89	0.0398		0.56	-0.0924	0.56	-0.0911	0.56	-0.1127	11.21	0.0442		406				99.82
					16.81	-0.0288	7.24	0.0222	16.83	-0.033	12.92	0.0401		0.56	-0.0924	0.56	-0.0911	0.56	-0.1128	11.24	0.0443		407				99.82
					16.85	-0.0291	7.26	0.0225	16.87	-0.0338	12.96	0.0405		0.57	-0.0924	0.57	-0.091	0.57	-0.1128	11.27	0.0443		408				99.82
					16.89	-0.0301	7.28	0.0225	16.91	-0.0352	12.99	0.0409		0.57	-0.0924	0.57	-0.0908	0.57	-0.1128	11.3	0.0448		409				99.82
					16.93	-0.0316	7.3	0.0226	16.95	-0.0383	13.02	0.0411		0.57	-0.0922	0.57	-0.0908	0.57	-0.1127	11.33	0.045		410				99.82
					16.98	-0.0366	7.31	0.0229	16.99	-0.0442	13.05	0.0415		0.57	-0.0924	0.57	-0.091	0.57	-0.1127	11.35	0.0453		411				99.82
					17.01	0.0346	7.33	0.0234	17.03	0.037	13.08	0.0422		0.57	-0.0922	0.57	-0.091	0.57	-0.1127	11.38	0.0457		412				99.82
					17.05	0.0209	7.35	0.0234	17.07	0.0352	13.11	0.0426		0.57	-0.0922	0.57	-0.091	0.57	-0.1127	11.41	0.046		413				99.82
					17.09	0.0198	7.37	0.0237	17.11	0.0327	13.14	0.0434		0.57	-0.0924	0.57	-0.091	0.57	-0.1123	11.44	0.0465		414				99.82
					17.14	0.0195	7.39	0.0243	17.15	0.0285	13.17	-0.0329		0.57	-0.0924	0.57	-0.0908	0.57	-0.1127	11.46	0.0468		415				99.82
					17.18	0.02	7.4	0.0245	17.2	0.0242	13.21	-0.0389		0.58	-0.0922	0.58	-0.0908	0.58	-0.1127	11.49	0.0473		416				99.82
					17.22	0.0202	7.42	0.0248	17.24	0.0226	13.24	-0.0366		0.58	-0.0922	0.58	-0.091	0.58	-0.1127	11.52	0.0476		417				99.82
					17.26	0.0208	7.44	0.0254	17.28	0.0225	13.27	-0.0339		0.58	-0.0922	0.58	-0.091	0.58	-0.1125	11.55	0.0481		418				99.82
					17.3	0.0219	7.45	0.0257	17.32	0.0226	13.3	-0.0326		0.58	-0.0922	0.58	-0.091	0.58	-0.1127	11.58	0.0485		419				99.82
					17.34	0.0228	7.47	0.0264	17.36	0.0233	13.33	-0.0319		0.58	-0.0922	0.58	-0.0908	0.58	-0.1125	11.6	0.049		420				99.82
					17.39	0.0236	7.49	0.0268	17.4	0.024	13.37	-0.0321		0.58	-0.0921	0.58	-0.0908	0.58	-0.1125	11.63	0.0494		421				99.82
					17.43	0.025	7.5	0.0273	17.45	0.025	13.4	-0.0322		0.58	-0.0922	0.58	-0.0908	0.58	-0.1123	11.66	0.0499		422				99.84
					17.47	0.0257	7.52	0.0279	17.49	0.0259	13.43	-0.0321		0.59	-0.0922	0.59	-0.0908	0.59	-0.1125	11.69	0.0504		423				99.82
					17.51	0.027	7.54	0.0282	17.53	0.027	13.46	-0.0327		0.59	-0.0921	0.59	-0.0908	0.59	-0.1122	11.72	0.051		424				99.82
					17.55	0.0277	7.56	0.0288	17.57	0.0282	13.5	-0.0336		0.59	-0.0921	0.59	-0.091	0.59	-0.1123	11.74	0.0518		425				99.82
					17.59	0.0287	7.57	0.0291	17.61	0.0296	13.53	-0.0349		0.59	-0.0922	0.59	-0.0907	0.59	-0.1123	11.77	0.0529		426				99.82
					17.64	0.0291	7.59	0.0299	17.65	0.0307	13.56	-0.036		0.59	-0.0922	0.59	-0.0908	0.59	-0.112	11.8	0.0541		427				99.82
					17.68	0.0298	7.61	0.0302	17.7	0.0318	13.59	-0.0369		0.59	-0.0921	0.59	-0.0907	0.59	-0.1122	11.83	0.0555		428				99.82
					17.72	0.0304	7.63	0.0307	17.74	0.0326	13.63	-0.0377		0.59	-0.0922	0.59	-0.0908	0.59	-0.112	11.85	0.057		429				99.82
					17.76	0.0308	7.65	0.0315	17.78	0.0333	13.66	-0.0383		0.6	-0.0922	0.6	-0.0907	0.6	-0.1122	11.88	0.0587		430				99.84
					17.8	0.0313	7.66	0.0316	17.82	0.0339	13.69	-0.0389		0.6	-0.0921	0.6	-0.0907	0.6	-0.1122	11.91	0.0606		431				99.82
					17.84	0.0318	7.68	0.0324	17.86	0.0346	13.72	-0.0392		0.6	-0.0921	0.6	-0.0907	0.6	-0.112	11.94	0.0628		432				99.82
					17.89	0.0326	7.7	0.0326	17.9	0.0353	13.76	-0.0397		0.6	-0.0921	0.6	-0.0907	0.6	-0.112	11.97	0.0645		433				99.82
					17.93	0.0336	7.72	0.0329	17.95	0.0363	13.79	-0.0403		0.6	-0.0921	0.6	-0.0907	0.6	-0.1119	11.99	0.0662		434				99.82
					17.97	0.0361	7.74	0.0333	17.99	0.0377	13.82	-0.0405		0.6	-0.0922	0.6	-0.0907	0.6	-0.1119	12.02	-0.0429		435				99.82
					18	-0.0281	7.75	0.0338	18.02	-0.0273	13.85	-0.0411		0.6	-0.0921	0.6	-0.0905	0.6	-0.1117	12.05	-0.0445		436				99.84
					18.05	-0.0202	7.77	0.0341	18.06	-0.0239	13.88	-0.0415		0.61	-0.0921	0.61	-0.0908	0.61	-0.112	12.07	-0.0446		437				99.82
					18.09	-0.0189	7.78	0.0346	18.11	-0.022	13.92	-0.042		0.61	-0.0921	0.61	-0.0903	0.61	-0.1119	12.1	-0.0446		438				99.82
					18.13	-0.0183	7.8	0.0347	18.15	-0.0212	13.95	-0.0428		0.61	-0.0921	0.61	-0.0903	0.61	-0.1117	12.13	-0.0448		439				99.82
					18.17	-0.0184	7.82	0.035	18.19	-0.0209	13.98	-0.0432		0.61	-0.0919	0.61	-0.0905	0.61	-0.1117	12.16	-0.0448		440				99.82
					18.21	-0.0189	7.84	0.035	18.23	-0.0211	14.01	-0.044		0.61	-0.0921	0.61	-0.0905	0.61	-0.1117	12.18	-0.045		441				99.82
					18.25	-0.0195	7.86	0.0353	18.27	-0.0217	14.05	-0.0446		0.61	-0.0921	0.61	-0.0907	0.61	-0.1117	12.21	-0.0451		442				99.81
					18.3	-0.0202	7.87	0.0355	18.31	-0.0226	14.08	-0.0453		0.61	-0.0921	0.61	-0.0905	0.61	-0.1114	12.24	-0.0453		443				99.84
					18.34	-0.0211	7.89	0.036	18.36	-0.0236	14.11	-0.0462		0.62	-0.0921	0.62	-0.0903	0.62	-0.1115	12.27	-0.0454		444				99.82
					18.38	-0.0222	7.91	0.0363	18.4	-0.025	14.14	-0.0474		0.62	-0.0921	0.62	-0.0907	0.62	-0.1114	12.3	-0.0456		445				99.82
					18.42	-0.0233	7.93	0.0366	18.44	-0.0262	14.17	0.0336		0.62	-0.0921	0.62	-0.0905	0.62	-0.1117	12.32	-0.0457		446				99.82
					18.46	-0.0245	7.95	0.0369	18.48	-0.0276	14.2	0.0465		0.62	-0.0919	0.62	-0.0907	0.62	-0.1117	12.35	-0.0457		447				99.85
					18.5	-0.0254	7.96	0.0375	18.52	-0.0288	14.24	0.0453		0.62	-0.0921	0.62	-0.0905	0.62	-0.1115	12.38	-0.0459		448				99.82
					18.55	-0.026	7.98	0.0381	18.56	-0.0299	14.27	0.0437		0.62	-0.0921	0.62	-0.0905	0.62	-0.1115	12.41	-0.0459		449				99.82
					18.59	-0.0267	8	0.0391	18.61	-0.0307	14.3	0.0426		0.62	-0.0921	0.62	-0.0905	0.62	-0.1114	12.43	-0.0457		450				99.82
					18.63	-0.0274	8.02	-0.0298	18.65	-0.0315	14.33	0.0419		0.63	-0.0919	0.63	-0.0903	0.63	-0.1115	12.46	-0.0459		451				99.81
					18.67	-0.0276	8.03	-0.0268	18.69	-0.0318	14.36	0.0411		0.63	-0.0921	0.63	-0.0903	0.63	-0.1114	12.49	-0.0459		452				99.85
					18.71	-0.0281	8.05	-0.0246	18.73	-0.0322	14.4	0.0406		0.63	-0.0921	0.63	-0.0903	0.63	-0.1114	12.52	-0.0459		453				99.82
					18.75	-0.0285	8.07	-0.0237	18.77	-0.0326	14.43	0.0405		0.63	-0.0921	0.63	-0.0903	0.63	-0.1114	12.55	-0.0459		454				99.82
					18.8	-0.029	8.09	-0.0231	18.81	-0.033	14.46	0.0403		0.63	-0.0921	0.63	-0.0905	0.63	-0.1114	12.57	-0.0459		455				99.84
					18.84	-0.0293	8.11	-0.0228	18.86	-0.0338	14.49	0.0405		0.63	-0.0921	0.63	-0.0905	0.63	-0.1115	12.6	-0.046		456				99.82
					18.88	-0.0302	8.12	-0.0231	18.9	-0.035	14.52	0.0408		0.63	-0.0921	0.63	-0.0903	0.63	-0.1112	12.63	-0.0462		457				99.82
					18.92	-0.0313	8.14	-0.0229	18.94	-0.0374	14.56	0.0411		0.63	-0.0921	0.63	-0.0905	0.63	-0.1115	12.66	-0.0462		458				99.81
					18.96	-0.0343	8.16	-0.0231	18.98	-0.0436	14.59	0.0408		0.64	-0.0919	0.64	-0.0905	0.64	-0.1114	12.68	-0.0462		459				99.84
					19	0.0116	8.18	-0.0231	19.02	0.038	14.62	0.0412		0.64	-0.0921	0.64	-0.0903	0.64	-0.1112	12.71	-0.0462		460				99.82
					19.04	0.0225	8.2	-0.0233	19.06	0.0366	14.65	0.0422		0.64	-0.0919	0.64	-0.0903	0.64	-0.1112	12.74	-0.0463		461				99.85
					19.08	0.02	8.21	-0.0234	19.1	0.0347	14.68	0.0428		0.64	-0.0919	0.64	-0.0902	0.64	-0.1114	12.77	-0.0465		462				99.82
					19.12	0.0195	8.23	-0.0239	19.14	0.0319	14.72	0.0437		0.64	-0.0921	0.64	-0.0903	0.64	-0.1114	12.8	-0.0473		463				99.82
					19.16	0.0198	8.25	-0.024	19.18	0.0282	14.75	0.0445		0.64	-0.0921	0.64	-0.0902	0.64	-0.111	12.82	-0.0482		464				99.82
					19.21	0.0206	8.27	-0.0243	19.23	0.0248	14.78	0.0451		0.64	-0.0921	0.64	-0.0902	0.64	-0.1114	12.85	-0.0493		465				99.85
					19.25	0.0212	8.28	-0.0248	19.27	0.0236	14.81	0.0457		0.65	-0.0919	0.65	-0.0903	0.65	-0.1114	12.88	-0.0505		466				99.82
					19.29	0.0215	8.3	-0.0253	19.31	0.0233	14.84	0.046		0.65	-0.0921	0.65	-0.0902	0.65	-0.1114	12.91	-0.0522		467				99.82
					19.33	0.0228	8.32	-0.0256	19.35	0.0236	14.87	0.0463		0.65	-0.0919	0.65	-0.0903	0.65	-0.1112	12.94	-0.0539		468				99.81
					19.37	0.0233	8.34	-0.0264	19.39	0.024	14.91	0.0465		0.65	-0.0919	0.65	-0.0903	0.65	-0.1112	12.96	-0.0558		469				99.84
					19.41	0.0242	8.36	-0.0267	19.43	0.0246	14.94	0.0467		0.65	-0.0919	0.65	-0.0902	0.65	-0.1112	12.99	-0.058		470				99.81
					19.46	0.0256	8.37	-0.0274	19.48	0.0254	14.97	0.047		0.65	-0.0921	0.65	-0.0902	0.65	-0.1112	13.02	0.0414		471				99.82
					19.5	0.0265	8.39	-0.0277	19.52	0.0265	15	0.0474		0.65	-0.0919	0.65	-0.0902	0.65	-0.111	13.04	0.0434		472				99.84
					19.54	0.0273	8.41	-0.0287	19.56	0.0276	15.03	0.0477		0.66	-0.0921	0.66	-0.0902	0.66	-0.1112	13.07	0.0436		473				99.81
					19.58	0.0281	8.43	-0.0293	19.6	0.0288	15.07	0.0482		0.66	-0.0919	0.66	-0.0902	0.66	-0.111	13.1	0.0437		474				99.85
					19.62	0.029	8.45	-0.0299	19.64	0.0301	15.1	0.0485		0.66	-0.0921	0.66	-0.0902	0.66	-0.111	13.13	0.0437		475				99.82
					19.66	0.0295	8.47	-0.0305	19.68	0.0313	15.13	0.0491		0.66	-0.0919	0.66	-0.0902	0.66	-0.1107	13.15	0.044		476				99.82
					19.71	0.0301	8.48	-0.0312	19.73	0.0322	15.16	0.0493		0.66	-0.0921	0.66	-0.09	0.66	-0.1109	13.18	0.0442		477				99.84
					19.75	0.0305	8.5	-0.0316	19.77	0.0332	15.19	-0.0412		0.66	-0.0921	0.66	-0.09	0.66	-0.1109	13.21	0.0445		478				99.82
					19.79	0.031	8.52	-0.0321	19.81	0.0338	15.22	-0.0398		0.66	-0.0921	0.66	-0.0902	0.66	-0.1107	13.24	0.0446		479				99.84
					19.83	0.0315	8.54	-0.0327	19.85	0.0343	15.26	-0.037		0.67	-0.0921	0.67	-0.09	0.67	-0.1109	13.27	0.045		480				99.82
					19.87	0.0321	8.56	-0.033	19.89	0.0349	15.29	-0.036		0.67	-0.0921	0.67	-0.09	0.67	-0.1109	13.29	0.0453		481				99.85
					19.91	0.0332	8.57	-0.0332	19.93	0.0357	15.32	-0.036		0.67	-0.0921	0.67	-0.09	0.67	-0.1107	13.32	0.0457		482				99.82
					19.96	0.0347	8.59	-0.0336	19.98	0.0369	15.35	-0.0361		0.67	-0.0921	0.67	-0.0902	0.67	-0.1109	13.35	0.0459		483				99.81
					20	0.038	8.61	-0.0336	20.01	-0.0277	15.38	-0.0364		0.67	-0.0919	0.67	-0.09	0.67	-0.1107	13.38	0.0463		484				99.85
					20.03	-0.0211	8.63	-0.0341	20.05	-0.0245	15.42	-0.0372		0.67	-0.0921	0.67	-0.09	0.67	-0.1107	13.41	0.0467		485				99.81
					20.07	-0.0189	8.65	-0.0343	20.1	-0.0226	15.45	-0.038		0.67	-0.0921	0.67	-0.09	0.67	-0.1107	13.43	0.047		486				99.82
					20.11	-0.0186	8.66	-0.0343	20.14	-0.0219	15.48	-0.0386		0.68	-0.0921	0.68	-0.0902	0.68	-0.1106	13.46	0.0474		487				99.84
					20.16	-0.0191	8.68	-0.0344	20.18	-0.0219	15.51	-0.0392		0.68	-0.0921	0.68	-0.0902	0.68	-0.1106	13.49	0.0477		488				99.81
					20.2	-0.0194	8.7	-0.0347	20.22	-0.0222	15.55	-0.0395		0.68	-0.0921	0.68	-0.09	0.68	-0.1104	13.52	0.0482		489				99.84
					20.24	-0.02	8.72	-0.0349	20.26	-0.0226	15.58	-0.04		0.68	-0.0921	0.68	-0.0899	0.68	-0.1106	13.54	0.0485		490				99.82
					20.28	-0.0208	8.74	-0.0347	20.3	-0.0234	15.61	-0.0405		0.68	-0.0921	0.68	-0.0902	0.68	-0.1102	13.57	0.0491		491				99.81
					20.32	-0.0214	8.75	-0.035	20.35	-0.0242	15.64	-0.0406		0.68	-0.0921	0.68	-0.09	0.68	-0.1104	13.6	0.0494		492				99.84
					20.36	-0.0225	8.77	-0.0352	20.39	-0.0253	15.67	-0.0411		0.68	-0.0922	0.68	-0.09	0.68	-0.1102	13.63	0.0499		493				99.81
					20.41	-0.0234	8.79	-0.0352	20.43	-0.0264	15.71	-0.0415		0.68	-0.0921	0.68	-0.09	0.68	-0.1102	13.66	0.0505		494				99.85
					20.45	-0.0245	8.81	-0.0357	20.47	-0.0276	15.74	-0.0419		0.69	-0.0922	0.69	-0.0902	0.69	-0.1104	13.68	0.051		495				99.81
					20.49	-0.0254	8.83	-0.0358	20.51	-0.0287	15.77	-0.0423		0.69	-0.0922	0.69	-0.09	0.69	-0.1101	13.71	0.0516		496				99.82
					20.53	-0.0259	8.84	-0.0361	20.55	-0.0296	15.8	-0.0426		0.69	-0.0922	0.69	-0.09	0.69	-0.1101	13.74	0.0525		497				99.84
					20.57	-0.0267	8.86	-0.0367	20.6	-0.0304	15.83	-0.0432		0.69	-0.0922	0.69	-0.09	0.69	-0.1101	13.77	0.0535		498				99.82
					20.61	-0.0271	8.88	-0.0372	20.64	-0.031	15.87	-0.0437		0.69	-0.0922	0.69	-0.0899	0.69	-0.1102	13.79	0.0549		499				99.84
					20.66	-0.0276	8.9	-0.0378	20.68	-0.0316	15.9	-0.044		0.69	-0.0922	0.69	-0.09	0.69	-0.1099	13.82	0.0566		500				99.82
					20.7	-0.0281	8.92	-0.0392	20.72	-0.0319	15.93	-0.0446		0.69	-0.0922	0.69	-0.09	0.69	-0.1099	13.85	0.0584		501				99.82
					20.74	-0.0282	8.94	-0.0409	20.76	-0.0324	15.96	-0.0451		0.7	-0.0922	0.7	-0.09	0.7	-0.1101	13.88	0.0603		502				99.85
					20.78	-0.0288	8.95	-0.0436	20.8	-0.0329	15.99	-0.0456		0.7	-0.0922	0.7	-0.09	0.7	-0.1101	13.91	0.0623		503				99.84
					20.82	-0.0293	8.97	-0.0477	20.85	-0.0335	16.03	-0.0462		0.7	-0.0924	0.7	-0.0899	0.7	-0.1099	13.93	0.0643		504				99.81
					20.86	-0.0301	8.99	-0.0476	20.89	-0.0347	16.06	-0.0468		0.7	-0.0924	0.7	-0.09	0.7	-0.1099	13.96	0.0662		505				99.84
					20.91	-0.031	9.01	0.0363	20.93	-0.0369	16.09	-0.0477		0.7	-0.0924	0.7	-0.0902	0.7	-0.1099	13.99	0.0677		506				99.81
					20.95	-0.0336	9.02	0.0336	20.97	-0.0422	16.12	-0.0485		0.7	-0.0924	0.7	-0.09	0.7	-0.1098	14.01	-0.0423		507				99.84
					20.99	-0.0403	9.04	0.0282	21.01	0.0392	16.15	-0.0498		0.7	-0.0924	0.7	-0.09	0.7	-0.1098	14.04	-0.0445		508				99.85
					21.02	0.0276	9.06	0.0253	21.05	0.0388	16.18	0.0471		0.71	-0.0926	0.71	-0.09	0.71	-0.1098	14.07	-0.0445		509				99.82
					21.07	0.0217	9.07	0.0242	21.09	0.0381	16.21	0.0463		0.71	-0.0924	0.71	-0.09	0.71	-0.1098	14.1	-0.0445		510				99.84
					21.11	0.0208	9.09	0.0233	21.13	0.0369	16.25	0.0453		0.71	-0.0924	0.71	-0.09	0.71	-0.1098	14.13	-0.0443		511				99.82
					21.15	0.0208	9.11	0.0229	21.17	0.0349	16.28	0.0443		0.71	-0.0924	0.71	-0.0899	0.71	-0.1098	14.15	-0.0443		512				99.85
					21.19	0.0212	9.13	0.0225	21.21	0.0319	16.31	0.0436		0.71	-0.0926	0.71	-0.0902	0.71	-0.1096	14.18	-0.0445		513				99.82
					21.23	0.0214	9.14	0.0226	21.26	0.0284	16.34	0.0434		0.71	-0.0924	0.71	-0.09	0.71	-0.1098	14.21	-0.0445		514				99.84
					21.27	0.0219	9.16	0.0226	21.3	0.0257	16.37	0.0432		0.71	-0.0926	0.71	-0.09	0.71	-0.1096	14.24	-0.0446		515				99.84
					21.32	0.0223	9.18	0.0223	21.34	0.0246	16.41	0.0434		0.72	-0.0926	0.72	-0.09	0.72	-0.1096	14.26	-0.0446		516				99.84
					21.36	0.0228	9.2	0.0225	21.38	0.0245	16.44	0.0437		0.72	-0.0926	0.72	-0.09	0.72	-0.1096	14.29	-0.0448		517				99.82
					21.4	0.0237	9.22	0.0226	21.42	0.0246	16.47	0.0442		0.72	-0.0926	0.72	-0.0902	0.72	-0.1094	14.32	-0.0448		518				99.84
					21.44	0.0246	9.23	0.0226	21.46	0.0251	16.5	0.045		0.72	-0.0926	0.72	-0.09	0.72	-0.1094	14.35	-0.0448		519				99.84
					21.48	0.0257	9.25	0.0229	21.51	0.0259	16.54	0.0456		0.72	-0.0927	0.72	-0.09	0.72	-0.1094	14.38	-0.0448		520				99.81
					21.52	0.0265	9.27	0.0229	21.55	0.027	16.57	0.0463		0.72	-0.0926	0.72	-0.09	0.72	-0.1096	14.4	-0.0448		521				99.84
					21.57	0.0274	9.28	0.0233	21.59	0.0281	16.6	0.0473		0.72	-0.0927	0.72	-0.0902	0.72	-0.1094	14.43	-0.0446		522				99.85
					21.61	0.0282	9.3	0.0233	21.63	0.0295	16.63	0.0484		0.73	-0.0929	0.73	-0.09	0.73	-0.1094	14.46	-0.0446		523				99.81
					21.65	0.0291	9.32	0.0236	21.67	0.0305	16.67	0.0496		0.73	-0.0927	0.73	-0.09	0.73	-0.1094	14.49	-0.0446		524				99.85
					21.69	0.0295	9.34	0.0239	21.71	0.0318	16.7	0.0498		0.73	-0.0929	0.73	-0.0899	0.73	-0.1093	14.51	-0.0448		525				99.81
					21.73	0.0302	9.36	0.0242	21.76	0.0327	16.73	0.0507		0.73	-0.0929	0.73	-0.0899	0.73	-0.1094	14.54	-0.045		526				99.84
					21.77	0.0305	9.37	0.0245	21.8	0.0335	16.76	0.0513		0.73	-0.0929	0.73	-0.09	0.73	-0.1094	14.57	-0.045		527				99.84
					21.82	0.0313	9.39	0.0248	21.84	0.0341	16.8	0.0521		0.73	-0.0929	0.73	-0.09	0.73	-0.1094	14.6	-0.0451		528				99.85
					21.86	0.0318	9.41	0.0251	21.88	0.0349	16.83	0.0527		0.73	-0.0929	0.73	-0.09	0.73	-0.1093	14.63	-0.0453		529				99.82
					21.9	0.0329	9.43	0.0254	21.92	0.0357	16.86	0.0533		0.73	-0.0929	0.73	-0.09	0.73	-0.1091	14.65	-0.0456		530				99.84
					21.94	0.0339	9.44	0.0259	21.96	0.0366	16.89	0.0541		0.74	-0.0929	0.74	-0.09	0.74	-0.1091	14.68	-0.0457		531				99.85
					21.98	0.0285	9.46	0.0264	22	-0.0276	16.92	0.0549		0.74	-0.0929	0.74	-0.0899	0.74	-0.1089	14.71	-0.046		532				99.82
					22.02	-0.0099	9.48	0.0265	22.04	-0.0256	16.96	0.0555		0.74	-0.093	0.74	-0.09	0.74	-0.1091	14.74	-0.0465		533				99.84
					22.06	-0.0045	9.49	0.027	22.08	-0.0233	16.99	0.0563		0.74	-0.093	0.74	-0.0899	0.74	-0.1091	14.76	-0.0468		534				99.85
					22.1	-0.0031	9.51	0.0274	22.13	-0.0222	17.02	0.0572		0.74	-0.093	0.74	-0.0899	0.74	-0.1091	14.79	-0.0474		535				99.82
					22.14	-0.0029	9.53	0.0281	22.17	-0.0219	17.05	0.0581		0.74	-0.093	0.74	-0.0902	0.74	-0.1089	14.82	-0.0479		536				99.85
					22.19	-0.0028	9.54	0.0287	22.21	-0.022	17.08	0.0589		0.74	-0.093	0.74	-0.09	0.74	-0.1089	14.85	-0.0487		537				99.84
					22.23	-0.0023	9.56	0.0291	22.25	-0.0223	17.12	0.0594		0.75	-0.0932	0.75	-0.0899	0.75	-0.1091	14.88	-0.0494		538				99.84
					22.27	-0.0023	9.58	0.0298	22.29	-0.0231	17.15	0.0598		0.75	-0.0932	0.75	-0.09	0.75	-0.1091	14.9	-0.0504		539				99.82
					22.31	-0.0023	9.6	0.0301	22.33	-0.024	17.18	-0.0408		0.75	-0.0932	0.75	-0.09	0.75	-0.1089	14.93	-0.0515		540				99.85
					22.35	-0.0022	9.62	0.0305	22.38	-0.0253	17.21	-0.0434		0.75	-0.0932	0.75	-0.09	0.75	-0.1091	14.96	-0.0529		541				99.84
					22.39	-0.0023	9.64	0.0313	22.42	-0.0264	17.24	-0.0415		0.75	-0.0934	0.75	-0.09	0.75	-0.1091	14.99	-0.0546		542				99.84
					22.44	-0.002	9.66	0.0316	22.46	-0.0276	17.28	-0.0401		0.75	-0.0934	0.75	-0.0899	0.75	-0.1089	15.01	0.0392		543				99.84
					22.48	-0.002	9.68	0.0322	22.5	-0.0287	17.31	-0.0397		0.75	-0.0932	0.75	-0.09	0.75	-0.1089	15.04	0.0423		544				99.82
					22.52	-0.0022	9.7	0.0329	22.54	-0.0296	17.34	-0.0395		0.76	-0.0934	0.76	-0.0902	0.76	-0.1088	15.07	0.0426		545				99.84
					22.56	-0.002	9.72	0.0332	22.58	-0.0304	17.37	-0.0398		0.76	-0.0934	0.76	-0.0899	0.76	-0.1089	15.1	0.0426		546				99.85
					22.6	-0.0022	9.73	0.0336	22.63	-0.0315	17.4	-0.0403		0.76	-0.0934	0.76	-0.09	0.76	-0.1088	15.12	0.0426		547				99.84
					22.64	-0.0019	9.75	0.0343	22.67	-0.0321	17.44	-0.0409		0.76	-0.0934	0.76	-0.09	0.76	-0.1088	15.15	0.0426		548				99.82
					22.69	-0.002	9.77	0.0344	22.71	-0.0327	17.47	-0.0405		0.76	-0.0935	0.76	-0.09	0.76	-0.1089	15.18	0.0429		549				99.84
					22.73	-0.002	9.79	0.0346	22.75	-0.0333	17.5	-0.0409		0.76	-0.0935	0.76	-0.09	0.76	-0.1088	15.21	0.0432		550				99.84
					22.77	-0.0017	9.8	0.035	22.79	-0.0339	17.53	-0.0415		0.76	-0.0935	0.76	-0.09	0.76	-0.1089	15.23	0.0434		551				99.84
					22.81	-0.0017	9.82	0.035	22.83	-0.0346	17.56	-0.0417		0.77	-0.0937	0.77	-0.09	0.77	-0.1088	15.26	0.0437		552				99.82
					22.85	-0.002	9.84	0.0353	22.88	-0.0353	17.6	-0.0422		0.77	-0.0937	0.77	-0.0902	0.77	-0.1088	15.29	0.044		553				99.84
					22.89	-0.0019	9.86	0.0357	22.92	-0.0372	17.63	-0.0426		0.77	-0.0937	0.77	-0.09	0.77	-0.1088	15.32	0.0443		554				99.84
					22.94	-0.0017	9.87	0.0358	22.96	-0.0409	17.66	-0.0429		0.77	-0.0937	0.77	-0.09	0.77	-0.1088	15.35	0.0446		555				99.84
					22.98	-0.0019	9.89	0.036	22.99	0.0405	17.69	-0.0431		0.77	-0.0937	0.77	-0.09	0.77	-0.1089	15.37	0.0453		556				99.84
					23.02	0.0042	9.91	0.0363	23.04	0.0386	17.73	-0.0434		0.77	-0.0937	0.77	-0.09	0.77	-0.1088	15.4	0.0456		557				99.82
					23.06	0.0042	9.93	0.0369	23.08	0.0381	17.76	-0.0436		0.77	-0.0938	0.77	-0.0902	0.77	-0.1089	15.43	0.046		558				99.84
					23.1	0.0043	9.94	0.037	23.12	0.0377	17.79	-0.0439		0.77	-0.0938	0.77	-0.09	0.77	-0.1088	15.46	0.0465		559				99.85
					23.14	0.0043	9.96	0.0375	23.16	0.0366	17.82	-0.0442		0.78	-0.0938	0.78	-0.09	0.78	-0.1088	15.48	0.0471		560				99.82
					23.18	0.0045	9.98	0.0378	23.2	0.0349	17.85	-0.0443		0.78	-0.094	0.78	-0.09	0.78	-0.1088	15.51	0.0474		561				99.84
					23.23	0.0045	9.99	0.0386	23.24	0.0322	17.89	-0.045		0.78	-0.094	0.78	-0.09	0.78	-0.1086	15.54	0.0479		562				99.84
					23.27	0.0043	10.01	-0.0295	23.29	0.029	17.92	-0.0451		0.78	-0.094	0.78	-0.09	0.78	-0.1088	15.57	0.0485		563				99.84
					23.31	0.0047	10.03	-0.0279	23.33	0.0265	17.95	-0.0457		0.78	-0.0942	0.78	-0.09	0.78	-0.1088	15.6	0.0488		564				99.84
					23.35	0.0045	10.04	-0.0259	23.37	0.0254	17.98	-0.0463		0.78	-0.0942	0.78	-0.09	0.78	-0.1089	15.62	0.0491		565				99.82
					23.39	0.0047	10.06	-0.025	23.41	0.0253	18.01	-0.0471		0.78	-0.0942	0.78	-0.09	0.78	-0.1088	15.65	0.0498		566				99.84
					23.43	0.0045	10.08	-0.024	23.45	0.0257	18.05	-0.0479		0.79	-0.0943	0.79	-0.09	0.79	-0.1086	15.68	0.0504		567				99.84
					23.47	0.0048	10.1	-0.0237	23.49	0.0262	18.08	-0.0485		0.79	-0.0942	0.79	-0.09	0.79	-0.1086	15.71	0.0508		568				99.84
					23.52	0.0045	10.11	-0.0236	23.54	0.0271	18.11	-0.0496		0.79	-0.0945	0.79	-0.09	0.79	-0.1088	15.73	0.0513		569				99.84
					23.56	0.0048	10.13	-0.0233	23.58	0.0282	18.14	-0.0507		0.79	-0.0945	0.79	-0.09	0.79	-0.1088	15.76	0.0521		570				99.84
					23.6	0.0047	10.15	-0.0234	23.62	0.0295	18.17	0.025		0.79	-0.0945	0.79	-0.09	0.79	-0.1088	15.79	0.0529		571				99.84
					23.64	0.005	10.17	-0.0233	23.66	0.0305	18.2	0.0434		0.79	-0.0945	0.79	-0.0902	0.79	-0.1085	15.82	0.0543		572				99.84
					23.68	0.0048	10.18	-0.0234	23.7	0.0318	18.23	0.04		0.79	-0.0945	0.79	-0.09	0.79	-0.1086	15.85	0.0556		573				99.82
					23.72	0.005	10.2	-0.0236	23.74	0.0329	18.27	0.038		0.8	-0.0947	0.8	-0.09	0.8	-0.1086	15.87	0.0575		574				99.84
					23.77	0.005	10.22	-0.0236	23.79	0.0336	18.3	0.0366		0.8	-0.0947	0.8	-0.09	0.8	-0.1086	15.9	0.0595		575				99.84
					23.81	0.005	10.23	-0.024	23.83	0.0343	18.33	0.0355		0.8	-0.0947	0.8	-0.0903	0.8	-0.1086	15.93	0.0617		576				99.81
					23.85	0.0051	10.25	-0.0242	23.87	0.035	18.36	0.0346		0.8	-0.0948	0.8	-0.09	0.8	-0.1088	15.96	0.064		577				99.84
					23.89	0.005	10.27	-0.0243	23.91	0.0358	18.39	0.0343		0.8	-0.0947	0.8	-0.0902	0.8	-0.1085	15.98	0.0663		578				99.84
					23.93	0.0051	10.29	-0.0248	23.95	0.0369	18.43	0.0339		0.8	-0.095	0.8	-0.0902	0.8	-0.1086	16.01	-0.0412		579				99.84
					23.97	0.005	10.3	-0.0251	23.99	-0.0093	18.46	0.0338		0.8	-0.095	0.8	-0.0902	0.8	-0.1085	16.04	-0.0448		580				99.84
					24.01	-0.0028	10.32	-0.0254	24.03	-0.0274	18.49	0.0338		0.81	-0.095	0.81	-0.0902	0.81	-0.1086	16.07	-0.045		581				99.84
					24.05	-0.0026	10.34	-0.026	24.07	-0.0245	18.52	0.0341		0.81	-0.095	0.81	-0.0902	0.81	-0.1085	16.09	-0.0448		582				99.84
					24.1	-0.0023	10.35	-0.0264	24.11	-0.0231	18.55	0.0344		0.81	-0.095	0.81	-0.0903	0.81	-0.1086	16.12	-0.0446		583				99.84
					24.14	-0.0023	10.37	-0.0268	24.16	-0.0226	18.59	0.0343		0.81	-0.0951	0.81	-0.0902	0.81	-0.1085	16.15	-0.0448		584				99.82
					24.18	-0.0023	10.39	-0.0273	24.2	-0.0226	18.62	0.0347		0.81	-0.0953	0.81	-0.0902	0.81	-0.1088	16.18	-0.0446		585				99.84
					24.22	-0.0022	10.4	-0.0277	24.24	-0.0229	18.65	0.0352		0.81	-0.0953	0.81	-0.0903	0.81	-0.1086	16.2	-0.0448		586				99.84
					24.26	-0.0017	10.42	-0.0284	24.28	-0.0237	18.68	0.0355		0.81	-0.0953	0.81	-0.0902	0.81	-0.1086	16.23	-0.0448		587				99.84
					24.3	-0.002	10.44	-0.0288	24.32	-0.0246	18.71	0.036		0.82	-0.0955	0.82	-0.0905	0.82	-0.1086	16.26	-0.045		588				99.84
					24.35	-0.0019	10.45	-0.0296	24.36	-0.0259	18.75	0.0366		0.82	-0.0955	0.82	-0.0903	0.82	-0.1086	16.29	-0.045		589				99.84
					24.39	-0.002	10.47	-0.0301	24.41	-0.027	18.78	0.037		0.82	-0.0955	0.82	-0.0905	0.82	-0.1086	16.32	-0.045		590				99.84
					24.43	-0.002	10.49	-0.0308	24.45	-0.0282	18.81	0.0377		0.82	-0.0956	0.82	-0.0905	0.82	-0.1088	16.34	-0.045		591				99.84
					24.47	-0.0019	10.51	-0.0315	24.49	-0.0291	18.84	0.038		0.82	-0.0958	0.82	-0.0903	0.82	-0.1088	16.37	-0.0448		592				99.84
					24.51	-0.0016	10.53	-0.0322	24.53	-0.0299	18.87	0.0384		0.82	-0.0958	0.82	-0.0905	0.82	-0.1086	16.4	-0.0446		593				99.84
					24.55	-0.0019	10.54	-0.0327	24.57	-0.0307	18.9	0.0389		0.82	-0.0958	0.82	-0.0905	0.82	-0.1088	16.43	-0.0445		594				99.84
					24.6	-0.0017	10.56	-0.033	24.61	-0.0313	18.94	0.0394		0.82	-0.0958	0.82	-0.0907	0.82	-0.1088	16.45	-0.0445		595				99.84
					24.64	-0.0019	10.58	-0.0336	24.66	-0.0318	18.97	0.0395		0.83	-0.0959	0.83	-0.0905	0.83	-0.1089	16.48	-0.0445		596				99.85
					24.68	-0.0019	10.6	-0.0339	24.7	-0.0322	19	0.0397		0.83	-0.0959	0.83	-0.0907	0.83	-0.1088	16.51	-0.0445		597				99.84
					24.72	-0.0016	10.62	-0.0343	24.74	-0.0327	19.03	0.04		0.83	-0.0959	0.83	-0.0905	0.83	-0.1086	16.54	-0.0446		598				99.84
					24.76	-0.0017	10.63	-0.0344	24.78	-0.0332	19.06	0.0403		0.83	-0.0961	0.83	-0.0905	0.83	-0.1088	16.57	-0.0446		599				99.85
					24.8	-0.0016	10.65	-0.0346	24.82	-0.0338	19.1	0.0405		0.83	-0.0961	0.83	-0.0907	0.83	-0.1088	16.59	-0.0448		600				99.84
					24.85	-0.0019	10.67	-0.0347	24.86	-0.0349	19.13	0.0406		0.83	-0.0963	0.83	-0.0907	0.83	-0.1088	16.62	-0.0451		601				99.84
					24.89	-0.0014	10.69	-0.035	24.91	-0.0363	19.16	0.0411		0.83	-0.0964	0.83	-0.0908	0.83	-0.1088	16.65	-0.0451		602				99.84
					24.93	-0.0017	10.71	-0.035	24.95	-0.0394	19.19	-0.036		0.84	-0.0964	0.84	-0.0908	0.84	-0.1089	16.68	-0.0453		603				99.87
					24.97	-0.0014	10.73	-0.035	24.99	-0.0479	19.22	-0.0377		0.84	-0.0966	0.84	-0.0908	0.84	-0.1088	16.7	-0.0456		604				99.84
					25.01	0.004	10.74	-0.0352	25.03	0.0383	19.26	-0.037		0.84	-0.0966	0.84	-0.091	0.84	-0.1088	16.73	-0.0457		605				99.84
					25.05	0.0039	10.76	-0.0355	25.07	0.0378	19.29	-0.0355		0.84	-0.0966	0.84	-0.0908	0.84	-0.1088	16.76	-0.046		606				99.84
					25.09	0.0039	10.78	-0.0357	25.11	0.0375	19.32	-0.0339		0.84	-0.0967	0.84	-0.0908	0.84	-0.1089	16.79	-0.0465		607				99.84
					25.13	0.004	10.8	-0.0358	25.15	0.0372	19.35	-0.0327		0.84	-0.0967	0.84	-0.0908	0.84	-0.1089	16.82	-0.0471		608				99.84
					25.18	0.0039	10.82	-0.0361	25.19	0.0363	19.38	-0.0322		0.84	-0.0969	0.84	-0.0908	0.84	-0.1089	16.84	-0.0476		609				99.84
					25.22	0.004	10.84	-0.0364	25.23	0.0346	19.42	-0.0324		0.85	-0.0971	0.85	-0.091	0.85	-0.1091	16.87	-0.0485		610				99.84
					25.26	0.0043	10.85	-0.0367	25.28	0.0321	19.45	-0.0327		0.85	-0.0971	0.85	-0.091	0.85	-0.1091	16.9	-0.0494		611				99.82
					25.3	0.0043	10.87	-0.0374	25.32	0.029	19.48	-0.0332		0.85	-0.0971	0.85	-0.091	0.85	-0.1091	16.93	-0.0505		612				99.87
					25.34	0.0043	10.89	-0.0378	25.36	0.027	19.51	-0.0344		0.85	-0.0972	0.85	-0.091	0.85	-0.1091	16.95	-0.0519		613				99.85
					25.38	0.0042	10.9	-0.0384	25.4	0.026	19.54	-0.0358		0.85	-0.0972	0.85	-0.0911	0.85	-0.1091	16.98	-0.0533		614				99.84
					25.43	0.0043	10.92	-0.0395	25.44	0.0262	19.58	-0.037		0.85	-0.0974	0.85	-0.0911	0.85	-0.1089	17.01	0.037		615				99.84
					25.47	0.0043	10.94	-0.0409	25.48	0.0265	19.61	-0.0381		0.85	-0.0974	0.85	-0.091	0.85	-0.1089	17.04	0.0423		616				99.84
					25.51	0.0045	10.95	-0.0432	25.52	0.0273	19.64	-0.0391		0.86	-0.0974	0.86	-0.0911	0.86	-0.1091	17.06	0.0426		617				99.84
					25.55	0.0045	10.97	-0.0474	25.57	0.0284	19.67	-0.0397		0.86	-0.0976	0.86	-0.0913	0.86	-0.1091	17.09	0.0426		618				99.82
					25.59	0.0043	10.99	-0.0482	25.61	0.0295	19.71	-0.0401		0.86	-0.0977	0.86	-0.0911	0.86	-0.1093	17.12	0.0426		619				99.84
					25.63	0.0043	11.01	0.0364	25.65	0.0307	19.74	-0.0406		0.86	-0.0979	0.86	-0.0913	0.86	-0.1091	17.15	0.0429		620				99.84
					25.68	0.0047	11.03	0.0338	25.69	0.0319	19.77	-0.0409		0.86	-0.0979	0.86	-0.0913	0.86	-0.1091	17.17	0.0431		621				99.84
					25.72	0.0043	11.04	0.0282	25.73	0.033	19.8	-0.0411		0.86	-0.0979	0.86	-0.0915	0.86	-0.1091	17.2	0.0434		622				99.84
					25.76	0.0048	11.06	0.0256	25.77	0.0338	19.84	-0.0414		0.86	-0.0982	0.86	-0.0915	0.86	-0.1091	17.23	0.0436		623				99.84
					25.8	0.0045	11.08	0.0245	25.82	0.0346	19.87	-0.042		0.87	-0.0982	0.87	-0.0915	0.87	-0.1093	17.26	0.0439		624				99.85
					25.84	0.0045	11.1	0.024	25.86	0.0352	19.9	-0.0423		0.87	-0.0984	0.87	-0.0915	0.87	-0.1093	17.29	0.0442		625				99.84
					25.88	0.0047	11.12	0.0236	25.9	0.036	19.93	-0.0429		0.87	-0.0984	0.87	-0.0915	0.87	-0.1093	17.31	0.0445		626				99.87
					25.93	0.0048	11.14	0.0233	25.94	0.0369	19.96	-0.0431		0.87	-0.0984	0.87	-0.0915	0.87	-0.1093	17.34	0.045		627				99.84
					25.97	0.0048	11.16	0.0234	25.98	0.0383	20	-0.0439		0.87	-0.0985	0.87	-0.0916	0.87	-0.1091	17.37	0.0453		628				99.84
					26	-0.0025	11.17	0.0231	26.02	-0.0288	20.03	-0.0448		0.87	-0.0985	0.87	-0.0916	0.87	-0.1094	17.4	0.0456		629				99.84
					26.05	-0.0025	11.19	0.0231	26.06	-0.0256	20.06	-0.0456		0.87	-0.0987	0.87	-0.0918	0.87	-0.1093	17.42	0.046		630				99.84
					26.09	-0.0025	11.21	0.0231	26.1	-0.0237	20.09	-0.0465		0.88	-0.0988	0.88	-0.0916	0.88	-0.1093	17.45	0.0465		631				99.84
					26.13	-0.0023	11.23	0.0236	26.15	-0.0231	20.12	-0.0476		0.88	-0.099	0.88	-0.0916	0.88	-0.1094	17.48	0.0468		632				99.84
					26.17	-0.0023	11.25	0.0234	26.19	-0.0229	20.16	-0.0491		0.88	-0.099	0.88	-0.0918	0.88	-0.1094	17.51	0.0474		633				99.84
					26.21	-0.0022	11.27	0.0236	26.23	-0.0231	20.18	0.0473		0.88	-0.099	0.88	-0.0916	0.88	-0.1093	17.54	0.0477		634				99.84
					26.25	-0.0023	11.29	0.0237	26.27	-0.0237	20.22	0.0477		0.88	-0.0992	0.88	-0.0918	0.88	-0.1094	17.56	0.0481		635				99.85
					26.3	-0.0022	11.3	0.0239	26.31	-0.0245	20.25	0.0471		0.88	-0.0993	0.88	-0.0918	0.88	-0.1094	17.59	0.0485		636				99.84
					26.34	-0.002	11.32	0.0242	26.35	-0.0256	20.28	0.0465		0.88	-0.0993	0.88	-0.0918	0.88	-0.1094	17.62	0.0488		637				99.84
					26.38	-0.002	11.34	0.0246	26.4	-0.0268	20.31	0.0463		0.88	-0.0995	0.88	-0.0918	0.88	-0.1094	17.65	0.0494		638				99.85
					26.42	-0.0022	11.36	0.025	26.44	-0.0281	20.34	0.0462		0.89	-0.0995	0.89	-0.0919	0.89	-0.1094	17.67	0.0499		639				99.87
					26.46	-0.002	11.38	0.0253	26.48	-0.0291	20.38	0.0465		0.89	-0.0997	0.89	-0.0919	0.89	-0.1096	17.7	0.0504		640				99.84
					26.5	-0.0019	11.4	0.0256	26.52	-0.0301	20.41	0.0471		0.89	-0.0998	0.89	-0.0923	0.89	-0.1094	17.73	0.051		641				99.85
					26.55	-0.002	11.41	0.0259	26.56	-0.0308	20.44	0.0477		0.89	-0.1	0.89	-0.0923	0.89	-0.1094	17.76	0.0515		642				99.84
					26.59	-0.0017	11.43	0.0262	26.6	-0.0315	20.47	0.0488		0.89	-0.1	0.89	-0.0923	0.89	-0.1096	17.79	0.0521		643				99.85
					26.63	-0.0019	11.45	0.0267	26.65	-0.0319	20.5	0.0502		0.89	-0.1001	0.89	-0.0921	0.89	-0.1096	17.81	0.053		644				99.84
					26.67	-0.0017	11.47	0.027	26.69	-0.0324	20.54	0.0519		0.89	-0.1001	0.89	-0.0923	0.89	-0.1094	17.84	0.0544		645				99.85
					26.71	-0.0017	11.49	0.0276	26.73	-0.0327	20.57	0.0538		0.9	-0.1003	0.9	-0.0924	0.9	-0.1096	17.87	0.056		646				99.87
					26.75	-0.0017	11.51	0.0282	26.77	-0.0332	20.6	0.056		0.9	-0.1003	0.9	-0.0924	0.9	-0.1096	17.9	0.0581		647				99.84
					26.8	-0.0017	11.53	0.0285	26.81	-0.0338	20.63	0.0581		0.9	-0.1005	0.9	-0.0924	0.9	-0.1098	17.92	0.0606		648				99.85
					26.84	-0.002	11.54	0.029	26.85	-0.0349	20.67	0.0601		0.9	-0.1006	0.9	-0.0926	0.9	-0.1094	17.95	0.0632		649				99.84
					26.88	-0.0016	11.56	0.0298	26.9	-0.0363	20.7	0.0623		0.9	-0.1006	0.9	-0.0924	0.9	-0.1098	17.98	0.0659		650				99.84
					26.92	-0.0017	11.58	0.0301	26.94	-0.0388	20.73	0.0648		0.9	-0.1008	0.9	-0.0928	0.9	-0.1099	18.01	-0.0386		651				99.85
					26.96	-0.0019	11.6	0.0305	26.98	-0.0457	20.76	0.0668		0.9	-0.1009	0.9	-0.0926	0.9	-0.1098	18.03	-0.0446		652				99.84
					27	0.0039	11.62	0.0312	27.01	0.0384	20.79	0.0687		0.91	-0.1009	0.91	-0.0928	0.91	-0.1098	18.06	-0.045		653				99.87
					27.04	0.0042	11.63	0.0315	27.06	0.0377	20.83	0.0705		0.91	-0.1011	0.91	-0.0928	0.91	-0.1099	18.09	-0.0448		654				99.84
					27.08	0.004	11.65	0.0319	27.1	0.0375	20.86	0.0715		0.91	-0.1011	0.91	-0.0929	0.91	-0.1098	18.12	-0.0446		655				99.85
					27.13	0.0043	11.67	0.0324	27.14	0.0374	20.89	0.0725		0.91	-0.1013	0.91	-0.0929	0.91	-0.1098	18.14	-0.0446		656				99.84
					27.17	0.004	11.69	0.033	27.18	0.0364	20.92	0.0735		0.91	-0.1013	0.91	-0.0928	0.91	-0.1099	18.17	-0.0448		657				99.84
					27.21	0.0042	11.71	0.0333	27.22	0.0346	20.95	0.0742		0.91	-0.1014	0.91	-0.0931	0.91	-0.1099	18.2	-0.0448		658				99.87
					27.25	0.0043	11.72	0.0338	27.26	0.0324	20.99	0.0749		0.91	-0.1016	0.91	-0.0929	0.91	-0.1099	18.23	-0.045		659				99.84
					27.29	0.0045	11.74	0.0343	27.31	0.0293	21.02	0.0753		0.92	-0.1016	0.92	-0.0931	0.92	-0.1099	18.26	-0.0451		660				99.84
					27.33	0.0045	11.75	0.0347	27.35	0.027	21.05	0.0755		0.92	-0.1017	0.92	-0.0931	0.92	-0.1101	18.28	-0.0453		661				99.84
					27.38	0.0043	11.77	0.035	27.39	0.0257	21.08	0.0758		0.92	-0.1019	0.92	-0.0932	0.92	-0.1099	18.31	-0.0453		662				99.84
					27.42	0.0042	11.79	0.0353	27.43	0.0257	21.11	0.076		0.92	-0.1019	0.92	-0.0932	0.92	-0.1102	18.34	-0.0453		663				99.84
					27.46	0.0043	11.81	0.0357	27.47	0.026	21.15	0.0763		0.92	-0.1021	0.92	-0.0934	0.92	-0.1102	18.37	-0.0451		664				99.87
					27.5	0.0045	11.82	0.0357	27.51	0.027	21.18	-0.0381		0.92	-0.1022	0.92	-0.0934	0.92	-0.1102	18.39	-0.045		665				99.85
					27.54	0.0045	11.84	0.0358	27.56	0.0279	21.21	-0.0468		0.92	-0.1024	0.92	-0.0934	0.92	-0.1104	18.42	-0.045		666				99.84
					27.58	0.0043	11.86	0.0363	27.6	0.0291	21.24	-0.047		0.93	-0.1024	0.93	-0.0936	0.93	-0.1106	18.45	-0.0448		667				99.85
					27.63	0.0043	11.88	0.0364	27.64	0.0302	21.27	-0.0457		0.93	-0.1026	0.93	-0.0934	0.93	-0.1106	18.48	-0.0446		668				99.84
					27.67	0.0047	11.9	0.0367	27.68	0.0313	21.3	-0.0443		0.93	-0.1027	0.93	-0.0936	0.93	-0.1106	18.51	-0.0446		669				99.84
					27.71	0.0045	11.91	0.037	27.72	0.0326	21.34	-0.0432		0.93	-0.1027	0.93	-0.0936	0.93	-0.1107	18.53	-0.0446		670				99.87
					27.75	0.0045	11.93	0.0372	27.76	0.033	21.37	-0.0426		0.93	-0.1029	0.93	-0.0936	0.93	-0.1107	18.56	-0.0446		671				99.84
					27.79	0.0045	11.95	0.0378	27.81	0.0338	21.4	-0.042		0.93	-0.103	0.93	-0.0937	0.93	-0.1107	18.59	-0.0446		672				99.85
					27.83	0.0048	11.97	0.0383	27.85	0.0346	21.43	-0.0419		0.93	-0.103	0.93	-0.0939	0.93	-0.1107	18.62	-0.045		673				99.87
					27.88	0.0048	11.99	0.0388	27.89	0.0353	21.46	-0.0417		0.93	-0.1032	0.93	-0.0937	0.93	-0.1109	18.64	-0.045		674				99.81
					27.92	0.0047	12.01	-0.0264	27.93	0.0364	21.49	-0.0417		0.94	-0.1032	0.94	-0.094	0.94	-0.1109	18.67	-0.0451		675				99.84
					27.96	0.005	12.02	-0.0288	27.97	0.0377	21.53	-0.0419		0.94	-0.1035	0.94	-0.094	0.94	-0.1109	18.7	-0.0454		676				99.87
					28	0.0048	12.04	-0.027	28.01	-0.0293	21.56	-0.0419		0.94	-0.1035	0.94	-0.094	0.94	-0.1107	18.73	-0.0457		677				99.84
					28.04	-0.0026	12.06	-0.0257	28.05	-0.0262	21.59	-0.042		0.94	-0.1035	0.94	-0.094	0.94	-0.111	18.76	-0.0462		678				99.84
					28.08	-0.0023	12.08	-0.0245	28.09	-0.024	21.62	-0.0419		0.94	-0.1037	0.94	-0.094	0.94	-0.111	18.78	-0.0465		679				99.87
					28.12	-0.0025	12.1	-0.0242	28.13	-0.0231	21.66	-0.0422		0.94	-0.1038	0.94	-0.0942	0.94	-0.111	18.81	-0.0471		680				99.84
					28.16	-0.0025	12.11	-0.0239	28.18	-0.0229	21.69	-0.0426		0.94	-0.1038	0.94	-0.0944	0.94	-0.111	18.84	-0.0476		681				99.84
					28.21	-0.0022	12.13	-0.0236	28.22	-0.0233	21.72	-0.0429		0.95	-0.104	0.95	-0.0942	0.95	-0.111	18.87	-0.0482		682				99.84
					28.25	-0.0022	12.15	-0.0236	28.26	-0.0239	21.75	-0.0432		0.95	-0.1042	0.95	-0.0942	0.95	-0.111	18.89	-0.049		683				99.87
					28.29	-0.0022	12.17	-0.0237	28.3	-0.0246	21.78	-0.0439		0.95	-0.1043	0.95	-0.0944	0.95	-0.1114	18.92	-0.0499		684				99.84
					28.33	-0.0023	12.18	-0.0236	28.34	-0.0257	21.82	-0.0442		0.95	-0.1043	0.95	-0.0945	0.95	-0.1114	18.95	-0.0512		685				99.84
					28.37	-0.0023	12.2	-0.0239	28.38	-0.027	21.85	-0.0445		0.95	-0.1045	0.95	-0.0947	0.95	-0.1112	18.98	-0.0524		686				99.87
					28.41	-0.002	12.22	-0.024	28.43	-0.0281	21.88	-0.045		0.95	-0.1047	0.95	-0.0945	0.95	-0.1112	19	0.0329		687				99.84
					28.46	-0.0023	12.23	-0.0242	28.47	-0.0291	21.91	-0.0454		0.95	-0.1048	0.95	-0.0947	0.95	-0.1112	19.03	0.0422		688				99.84
					28.5	-0.002	12.25	-0.0243	28.51	-0.0301	21.95	-0.046		0.96	-0.105	0.96	-0.0947	0.96	-0.1114	19.06	0.0426		689				99.85
					28.54	-0.0019	12.27	-0.0248	28.55	-0.0308	21.98	-0.0467		0.96	-0.105	0.96	-0.0949	0.96	-0.1114	19.09	0.0428		690				99.87
					28.58	-0.0022	12.29	-0.0248	28.59	-0.0315	22.01	-0.0456		0.96	-0.105	0.96	-0.0947	0.96	-0.1114	19.11	0.0428		691				99.87
					28.62	-0.002	12.3	-0.0251	28.63	-0.0321	22.04	-0.0462		0.96	-0.1053	0.96	-0.0952	0.96	-0.1114	19.14	0.0429		692				99.84
					28.66	-0.0019	12.32	-0.0257	28.68	-0.0324	22.07	-0.047		0.96	-0.1055	0.96	-0.095	0.96	-0.1115	19.17	0.0431		693				99.84
					28.71	-0.0022	12.34	-0.0262	28.72	-0.0329	22.1	-0.0479		0.96	-0.1055	0.96	-0.0953	0.96	-0.1115	19.2	0.0434		694				99.84
					28.75	-0.0023	12.36	-0.0264	28.76	-0.0335	22.13	-0.0487		0.96	-0.1056	0.96	-0.0952	0.96	-0.1115	19.23	0.0436		695				99.84
					28.79	-0.002	12.37	-0.027	28.8	-0.0339	22.16	-0.0498		0.97	-0.1058	0.97	-0.0953	0.97	-0.1115	19.25	0.0439		696				99.87
					28.83	-0.002	12.39	-0.0273	28.84	-0.0349	22.19	0.0431		0.97	-0.1058	0.97	-0.0952	0.97	-0.1119	19.28	0.0442		697				99.84
					28.87	-0.0022	12.41	-0.0279	28.88	-0.036	22.22	0.0392		0.97	-0.1059	0.97	-0.0955	0.97	-0.1119	19.31	0.0443		698				99.84
					28.91	-0.0019	12.43	-0.0285	28.93	-0.0381	22.26	0.0367		0.97	-0.1063	0.97	-0.0955	0.97	-0.1117	19.34	0.0448		699				99.87
					28.96	-0.0022	12.44	-0.0291	28.97	-0.0434	22.29	0.0347		0.97	-0.1063	0.97	-0.0955	0.97	-0.1119	19.36	0.0451		700				99.85
					29	-0.0022	12.46	-0.0296	29	0.0392	22.32	0.0329		0.97	-0.1064	0.97	-0.0955	0.97	-0.1122	19.39	0.0456		701				99.85
							12.48	-0.0301	29.04	0.0383	22.35	0.0315		0.97	-0.1064	0.97	-0.0958	0.97	-0.112	19.42	0.0457		702				99.87
							12.5	-0.0308	29.09	0.0381	22.38	0.0302		0.98	-0.1066	0.98	-0.0957	0.98	-0.1122	19.45	0.0462		703				99.84
							12.51	-0.0316	29.13	0.0383	22.41	0.0296		0.98	-0.1068	0.98	-0.0957	0.98	-0.1122	19.48	0.0467		704				99.87
							12.53	-0.0321	29.17	0.0384	22.44	0.029		0.98	-0.1069	0.98	-0.0957	0.98	-0.1123	19.5	0.047		705				99.84
							12.55	-0.0324	29.21	0.038	22.48	0.029		0.98	-0.1071	0.98	-0.0958	0.98	-0.1122	19.53	0.0474		706				99.87
							12.57	-0.033	29.25	0.0369	22.51	0.029		0.98	-0.1071	0.98	-0.0961	0.98	-0.1123	19.56	0.0479		707				99.84
							12.58	-0.0335	29.29	0.0355	22.54	0.0291		0.98	-0.1072	0.98	-0.0963	0.98	-0.1125	19.59	0.0482		708				99.84
							12.6	-0.0339	29.34	0.0336	22.57	0.0296		0.98	-0.1074	0.98	-0.0961	0.98	-0.1123	19.61	0.0485		709				99.87
							12.62	-0.0347	29.38	0.0313	22.6	0.0301		0.98	-0.1076	0.98	-0.0963	0.98	-0.1125	19.64	0.049		710				99.84
							12.64	-0.0349	29.42	0.0296	22.63	0.0307		0.99	-0.1077	0.99	-0.0965	0.99	-0.1125	19.67	0.0493		711				99.85
							12.65	-0.035	29.46	0.0285	22.67	0.0315		0.99	-0.1077	0.99	-0.0965	0.99	-0.1127	19.7	0.0498		712				99.87
							12.67	-0.0353	29.5	0.0287	22.7	0.0326		0.99	-0.1079	0.99	-0.0965	0.99	-0.1127	19.73	0.0502		713				99.84
							12.69	-0.0352	29.54	0.029	22.73	0.0335		0.99	-0.108	0.99	-0.0968	0.99	-0.1128	19.75	0.0507		714				99.85
							12.71	-0.0357	29.59	0.0299	22.76	0.0344		0.99	-0.1082	0.99	-0.0966	0.99	-0.1128	19.78	0.0512		715				99.84
							12.72	-0.0357	29.63	0.031	22.79	0.0353		0.99	-0.1084	0.99	-0.0968	0.99	-0.113	19.81	0.0519		716				99.87
							12.74	-0.0358	29.67	0.0322	22.83	0.0363		0.99	-0.1085	0.99	-0.0968	0.99	-0.1131	19.84	0.0529		717				99.84
							12.76	-0.0361	29.71	0.0333	22.86	0.037		1	-0.1087	1	-0.0968	1	-0.1131	19.87	0.0543		718				99.84
							12.78	-0.036	29.75	0.0343	22.89	0.0375		1	-0.1087	1	-0.0969	1	-0.1135	19.89	0.056		719				99.87
							12.79	-0.0364	29.79	0.035	22.92	0.038		1	-0.109	1	-0.0969	1	-0.1133	19.92	0.0583		720				99.84
							12.81	-0.0366	29.84	0.0358	22.95	0.0383		1	-0.109	1	-0.0971	1	-0.1133	19.95	0.0611		721				99.84
							12.83	-0.0369	29.88	0.0364	22.98	0.0391		1	0.0566	1	0.0483	1	0.0661	19.98	0.064		722				99.87
							12.85	-0.0372	29.92	0.0372	23.01	0.0394		1	0.0677	1	0.057	1	0.0726	20	-0.0319		723				99.84
							12.87	-0.0374	29.96	0.0386	23.04	0.0398		1	0.0701	1	0.061	1	0.0763	20.03	-0.0443		724				99.87
							12.89	-0.0381	30	-0.0281	23.08	0.0401		1	0.0716	1	0.0636	1	0.0787	20.06	-0.045		725				99.84
							12.9	-0.0388	30.04	-0.0287	23.11	0.0405		1.01	0.0729	1.01	0.0655	1.01	0.0806	20.08	-0.0446		726				99.84
							12.92	-0.0398	30.08	-0.0259	23.14	0.0409		1.01	0.0742	1.01	0.067	1.01	0.0822	20.11	-0.0446		727				99.87
							12.94	-0.0414	30.12	-0.0245	23.17	0.0401		1.01	0.0751	1.01	0.0684	1.01	0.0835	20.14	-0.0446		728				99.84
							12.96	-0.0432	30.16	-0.0243	23.2	-0.0355		1.01	0.0759	1.01	0.0696	1.01	0.0847	20.17	-0.0446		729				99.84
							12.97	-0.0474	30.21	-0.0245	23.23	-0.037		1.01	0.0767	1.01	0.0705	1.01	0.0858	20.2	-0.0448		730				99.87
							12.99	-0.0488	30.25	-0.0251	23.26	-0.0364		1.01	0.0776	1.01	0.0712	1.01	0.0866	20.22	-0.045		731				99.85
							13.01	0.0364	30.29	-0.026	23.29	-0.0349		1.01	0.078	1.01	0.0717	1.01	0.0874	20.25	-0.0451		732				99.87
							13.03	0.0346	30.33	-0.027	23.33	-0.033		1.02	0.0785	1.02	0.0725	1.02	0.0881	20.28	-0.0453		733				99.84
							13.04	0.0296	30.37	-0.0281	23.36	-0.0318		1.02	0.079	1.02	0.0728	1.02	0.0884	20.31	-0.0456		734				99.87
							13.06	0.0271	30.41	-0.0291	23.39	-0.0308		1.02	0.0793	1.02	0.0731	1.02	0.089	20.33	-0.0456		735				99.84
							13.08	0.0257	30.46	-0.0301	23.42	-0.0308		1.02	0.0797	1.02	0.0734	1.02	0.0893	20.36	-0.0456		736				99.84
							13.09	0.0251	30.5	-0.0308	23.45	-0.0312		1.02	0.08	1.02	0.0738	1.02	0.0897	20.39	-0.0454		737				99.87
							13.11	0.0245	30.54	-0.0316	23.48	-0.0316		1.02	0.0801	1.02	0.0738	1.02	0.09	20.42	-0.0454		738				99.84
							13.13	0.0243	30.58	-0.0322	23.52	-0.0326		1.02	0.0805	1.02	0.0742	1.02	0.0903	20.45	-0.0453		739				99.84
							13.15	0.024	30.62	-0.0326	23.55	-0.0338		1.02	0.0805	1.02	0.0742	1.02	0.0905	20.47	-0.0451		740				99.87
							13.17	0.0239	30.66	-0.0332	23.58	-0.0355		1.03	0.0808	1.03	0.0744	1.03	0.0908	20.5	-0.045		741				99.84
							13.18	0.0242	30.71	-0.0335	23.61	-0.0366		1.03	0.0808	1.03	0.0746	1.03	0.0911	20.53	-0.045		742				99.87
							13.2	0.024	30.75	-0.0339	23.64	-0.0378		1.03	0.0809	1.03	0.0746	1.03	0.091	20.56	-0.045		743				99.85
							13.22	0.0242	30.79	-0.0346	23.67	-0.0383		1.03	0.0809	1.03	0.0749	1.03	0.0913	20.58	-0.045		744				99.87
							13.24	0.0242	30.83	-0.0352	23.71	-0.0389		1.03	0.0811	1.03	0.0747	1.03	0.0911	20.61	-0.045		745				99.85
							13.26	0.0243	30.87	-0.0363	23.74	-0.0391		1.03	0.0811	1.03	0.075	1.03	0.0914	20.64	-0.0451		746				99.84
							13.28	0.0245	30.91	-0.0384	23.77	-0.0394		1.03	0.0811	1.03	0.0749	1.03	0.0914	20.67	-0.0453		747				99.87
							13.29	0.0248	30.96	-0.0425	23.8	-0.0397		1.04	0.0813	1.04	0.0749	1.04	0.0914	20.7	-0.0456		748				99.84
							13.31	0.0248	30.99	0.0394	23.83	-0.0401		1.04	0.0813	1.04	0.0749	1.04	0.0918	20.72	-0.0457		749				99.87
							13.33	0.0253	31.03	0.0388	23.86	-0.0405		1.04	0.0813	1.04	0.0749	1.04	0.0916	20.75	-0.0462		750				99.84
							13.35	0.0253	31.08	0.0384	23.89	-0.0408		1.04	0.0811	1.04	0.0749	1.04	0.0918	20.78	-0.0465		751				99.87
							13.37	0.0259	31.12	0.0388	23.93	-0.0415		1.04	0.0813	1.04	0.0752	1.04	0.0918	20.81	-0.047		752				99.84
							13.39	0.0259	31.16	0.0392	23.96	-0.0419		1.04	0.0813	1.04	0.0749	1.04	0.0919	20.83	-0.0476		753				99.87
							13.4	0.0264	31.2	0.0394	23.99	-0.0426		1.04	0.0813	1.04	0.0749	1.04	0.0919	20.86	-0.0484		754				99.84
							13.42	0.0265	31.24	0.0391	24.02	-0.0437		1.05	0.0813	1.05	0.0749	1.05	0.0919	20.89	-0.0491		755				99.87
							13.44	0.0271	31.28	0.0383	24.05	-0.0446		1.05	0.0813	1.05	0.0749	1.05	0.0919	20.92	-0.0499		756				99.85
							13.46	0.0274	31.33	0.0375	24.08	-0.0459		1.05	0.0811	1.05	0.075	1.05	0.0919	20.95	-0.0508		757				99.87
							13.47	0.0281	31.37	0.0366	24.12	-0.0471		1.05	0.0811	1.05	0.0749	1.05	0.0924	20.97	-0.0521		758				99.84
							13.49	0.0282	31.41	0.0357	24.15	-0.0485		1.05	0.0813	1.05	0.0749	1.05	0.0921	21	-0.0533		759				99.87
							13.51	0.0288	31.45	0.0343	24.18	0.0437		1.05	0.0813	1.05	0.0749	1.05	0.0919	21.03	0.0417		760				99.84
							13.53	0.0291	31.49	0.0332	24.21	0.0473		1.05	0.0811	1.05	0.0749	1.05	0.0922	21.05	0.0426		761				99.87
							13.54	0.0295	31.53	0.0322	24.24	0.0468		1.06	0.0811	1.06	0.0747	1.06	0.0924	21.08	0.0429		762				99.85
							13.56	0.0299	31.58	0.0321	24.27	0.0459		1.06	0.0811	1.06	0.0749	1.06	0.0922	21.11	0.0429		763				99.87
							13.58	0.0304	31.62	0.0324	24.3	0.0459		1.06	0.0811	1.06	0.0749	1.06	0.0924	21.14	0.0431		764				99.85
							13.6	0.031	31.66	0.0332	24.34	0.0457		1.06	0.0809	1.06	0.0747	1.06	0.0922	21.16	0.0434		765				99.84
							13.62	0.0315	31.7	0.0341	24.37	0.046		1.06	0.0811	1.06	0.0749	1.06	0.0922	21.19	0.0436		766				99.87
							13.63	0.0321	31.74	0.035	24.4	0.0467		1.06	0.0809	1.06	0.0747	1.06	0.0922	21.22	0.0437		767				99.85
							13.65	0.0326	31.78	0.0358	24.43	0.0473		1.06	0.0809	1.06	0.0749	1.06	0.0922	21.25	0.0439		768				99.87
							13.67	0.033	31.83	0.0364	24.46	0.0482		1.07	0.0809	1.07	0.0749	1.07	0.0924	21.28	0.0442		769				99.87
							13.69	0.0333	31.87	0.0372	24.49	0.0499		1.07	0.0808	1.07	0.0747	1.07	0.0924	21.3	0.0445		770				99.84
							13.7	0.0341	31.91	0.0381	24.52	0.0513		1.07	0.0808	1.07	0.0749	1.07	0.0924	21.33	0.0446		771				99.87
							13.72	0.0344	31.95	0.0392	24.55	0.053		1.07	0.0809	1.07	0.0749	1.07	0.0926	21.36	0.045		772				99.85
							13.74	0.0347	31.99	0.0408	24.59	0.0553		1.07	0.0808	1.07	0.075	1.07	0.0926	21.39	0.0451		773				99.87
							13.76	0.0353	32.03	-0.0308	24.62	0.0575		1.07	0.0808	1.07	0.0747	1.07	0.0924	21.41	0.0454		774				99.84
							13.78	0.036	32.07	-0.0274	24.65	0.06		1.07	0.0806	1.07	0.0747	1.07	0.0927	21.44	0.0457		775				99.87
							13.79	0.036	32.11	-0.0259	24.68	0.0622		1.08	0.0806	1.08	0.0747	1.08	0.0927	21.47	0.046		776				99.84
							13.81	0.0364	32.15	-0.0254	24.71	0.0631		1.08	0.0806	1.08	0.0749	1.08	0.0926	21.5	0.0463		777				99.87
							13.83	0.0366	32.19	-0.0259	24.74	0.0653		1.08	0.0806	1.08	0.0749	1.08	0.0927	21.53	0.0467		778				99.85
							13.85	0.0369	32.24	-0.0267	24.78	0.0674		1.08	0.0806	1.08	0.0749	1.08	0.0926	21.55	0.0471		779				99.87
							13.87	0.037	32.28	-0.0276	24.81	0.069		1.08	0.0806	1.08	0.0749	1.08	0.0927	21.58	0.0473		780				99.85
							13.88	0.037	32.32	-0.0285	24.84	0.0708		1.08	0.0806	1.08	0.075	1.08	0.0926	21.61	0.0476		781				99.87
							13.9	0.0374	32.36	-0.0295	24.87	0.0722		1.08	0.0805	1.08	0.0749	1.08	0.0927	21.64	0.0481		782				99.85
							13.92	0.0377	32.4	-0.0305	24.9	0.073		1.08	0.0805	1.08	0.0749	1.08	0.0929	21.67	0.0484		783				99.87
							13.94	0.0381	32.44	-0.0313	24.93	0.0735		1.09	0.0805	1.09	0.0749	1.09	0.0927	21.69	0.0488		784				99.87
							13.96	0.0384	32.49	-0.0319	24.97	0.0739		1.09	0.0803	1.09	0.0749	1.09	0.0927	21.72	0.0491		785				99.84
							13.97	0.0389	32.53	-0.0324	25	0.0744		1.09	0.0803	1.09	0.0749	1.09	0.0927	21.75	0.0494		786				99.87
							13.99	0.0394	32.57	-0.0329	25.03	0.0747		1.09	0.0803	1.09	0.0747	1.09	0.0927	21.78	0.0501		787				99.84
							14.01	-0.0267	32.61	-0.0333	25.06	0.075		1.09	0.0803	1.09	0.0749	1.09	0.0927	21.8	0.0505		788				99.87
							14.02	-0.0293	32.65	-0.0338	25.09	0.0753		1.09	0.0803	1.09	0.0749	1.09	0.0927	21.83	0.0512		789				99.87
							14.04	-0.0279	32.69	-0.0341	25.12	0.076		1.09	0.0801	1.09	0.0749	1.09	0.0931	21.86	0.0521		790				99.84
							14.06	-0.0265	32.74	-0.0346	25.15	0.0763		1.1	0.0801	1.1	0.0749	1.1	0.0929	21.89	0.0532		791				99.87
							14.07	-0.0254	32.78	-0.035	25.18	-0.0409		1.1	0.0801	1.1	0.0749	1.1	0.0927	21.92	0.0549		792				99.84
							14.09	-0.0248	32.82	-0.0358	25.21	-0.0465		1.1	0.0801	1.1	0.0749	1.1	0.0929	21.94	0.0572		793				99.87
							14.11	-0.0243	32.86	-0.0366	25.25	-0.0468		1.1	0.08	1.1	0.0752	1.1	0.0929	21.97	0.0603		794				99.87
							14.13	-0.0243	32.9	-0.0381	25.28	-0.0456		1.1	0.08	1.1	0.0749	1.1	0.0931	22	0.0634		795				99.85
							14.14	-0.024	32.94	-0.042	25.31	-0.044		1.1	0.08	1.1	0.075	1.1	0.0931	22.02	-0.0436		796				99.87
							14.16	-0.0242	32.99	-0.0494	25.34	-0.0423		1.1	0.0798	1.1	0.075	1.1	0.0931	22.05	-0.0445		797				99.87
							14.18	-0.024	33.02	0.0384	25.37	-0.0414		1.11	0.0798	1.11	0.075	1.11	0.0932	22.08	-0.0443		798				99.84
							14.2	-0.0242	33.06	0.0369	25.4	-0.0405		1.11	0.0798	1.11	0.0749	1.11	0.0932	22.11	-0.0442		799				99.87
							14.22	-0.0243	33.11	0.0353	25.44	-0.0401		1.11	0.0797	1.11	0.075	1.11	0.0931	22.13	-0.0443		800				99.85
							14.23	-0.0246	33.15	0.0335	25.47	-0.04		1.11	0.0797	1.11	0.075	1.11	0.0931	22.16	-0.0443		801				99.87
							14.25	-0.0248	33.19	0.0316	25.5	-0.04		1.11	0.0797	1.11	0.0749	1.11	0.0932	22.19	-0.0446		802				99.84
							14.27	-0.0251	33.23	0.0299	25.53	-0.0401		1.11	0.0797	1.11	0.075	1.11	0.0932	22.22	-0.0448		803				99.87
							14.29	-0.0254	33.27	0.0277	25.56	-0.0403		1.11	0.0795	1.11	0.075	1.11	0.0932	22.25	-0.045		804				99.87
							14.31	-0.0257	33.31	0.0262	25.59	-0.0406		1.12	0.0795	1.12	0.0749	1.12	0.0932	22.27	-0.0451		805				99.87
							14.33	-0.0259	33.36	0.0257	25.62	-0.0409		1.12	0.0795	1.12	0.075	1.12	0.0932	22.3	-0.0454		806				99.84
							14.35	-0.0265	33.4	0.0256	25.65	-0.0412		1.12	0.0795	1.12	0.0752	1.12	0.0932	22.33	-0.0456		807				99.87
							14.37	-0.0268	33.44	0.0259	25.69	-0.0417		1.12	0.0793	1.12	0.075	1.12	0.0932	22.36	-0.0457		808				99.87
							14.38	-0.0274	33.48	0.0268	25.72	-0.0423		1.12	0.0792	1.12	0.075	1.12	0.0932	22.38	-0.0457		809				99.85
							14.4	-0.0277	33.52	0.0277	25.75	-0.0428		1.12	0.0792	1.12	0.0749	1.12	0.0932	22.41	-0.0456		810				99.87
							14.42	-0.0284	33.56	0.0288	25.78	-0.0432		1.12	0.0792	1.12	0.075	1.12	0.0934	22.44	-0.0456		811				99.84
							14.44	-0.029	33.61	0.0299	25.81	-0.0436		1.13	0.0792	1.13	0.075	1.13	0.0934	22.47	-0.0454		812				99.87
							14.46	-0.0296	33.65	0.0313	25.84	-0.044		1.13	0.079	1.13	0.075	1.13	0.0934	22.5	-0.0453		813				99.87
							14.47	-0.0304	33.69	0.0326	25.87	-0.0445		1.13	0.079	1.13	0.0752	1.13	0.0934	22.52	-0.0451		814				99.84
							14.49	-0.0312	33.73	0.0335	25.91	-0.045		1.13	0.079	1.13	0.0752	1.13	0.0937	22.55	-0.045		815				99.87
							14.51	-0.0316	33.77	0.0341	25.94	-0.0454		1.13	0.079	1.13	0.075	1.13	0.0934	22.58	-0.0451		816				99.87
							14.53	-0.0322	33.81	0.0349	25.97	-0.0459		1.13	0.0788	1.13	0.0749	1.13	0.0935	22.61	-0.0451		817				99.84
							14.55	-0.033	33.86	0.0357	26	-0.0465		1.13	0.0788	1.13	0.0752	1.13	0.0935	22.63	-0.0451		818				99.87
							14.56	-0.0335	33.9	0.0367	26.03	-0.0471		1.13	0.0787	1.13	0.0752	1.13	0.0937	22.66	-0.0454		819				99.87
							14.58	-0.0346	33.94	0.0378	26.07	-0.0479		1.14	0.0787	1.14	0.0752	1.14	0.0935	22.69	-0.0454		820				99.85
							14.6	-0.035	33.98	0.0395	26.1	-0.0485		1.14	0.0785	1.14	0.0752	1.14	0.0937	22.72	-0.0457		821				99.87
							14.61	-0.0352	34.02	-0.0313	26.13	-0.0498		1.14	0.0785	1.14	0.075	1.14	0.0937	22.75	-0.0462		822				99.87
							14.63	-0.0357	34.06	-0.0273	26.16	-0.051		1.14	0.0785	1.14	0.075	1.14	0.0937	22.77	-0.0465		823				99.87
							14.65	-0.0358	34.1	-0.025	26.19	0.045		1.14	0.0785	1.14	0.0752	1.14	0.0937	22.8	-0.047		824				99.85
							14.67	-0.0363	34.14	-0.024	26.22	0.0423		1.14	0.0784	1.14	0.075	1.14	0.0937	22.83	-0.0476		825				99.87
							14.69	-0.0364	34.18	-0.0239	26.25	0.0412		1.14	0.0784	1.14	0.0752	1.14	0.0937	22.86	-0.0481		826				99.87
							14.7	-0.0364	34.23	-0.0242	26.28	0.0403		1.15	0.0784	1.15	0.0752	1.15	0.0939	22.88	-0.049		827				99.85
							14.72	-0.0367	34.27	-0.0248	26.31	0.0397		1.15	0.0782	1.15	0.0754	1.15	0.0937	22.91	-0.0498		828				99.87
							14.74	-0.037	34.31	-0.0257	26.35	0.0389		1.15	0.0782	1.15	0.0752	1.15	0.0939	22.94	-0.0507		829				99.84
							14.75	-0.037	34.35	-0.0268	26.38	0.0383		1.15	0.078	1.15	0.0754	1.15	0.0937	22.97	-0.0519		830				99.87
							14.77	-0.0374	34.39	-0.0282	26.41	0.0375		1.15	0.078	1.15	0.0752	1.15	0.0939	23	-0.0532		831				99.87
							14.79	-0.0374	34.43	-0.0295	26.44	0.0369		1.15	0.078	1.15	0.0754	1.15	0.0939	23.02	0.0411		832				99.87
							14.81	-0.0377	34.48	-0.0307	26.47	0.0363		1.15	0.0779	1.15	0.0754	1.15	0.0939	23.05	0.0426		833				99.85
							14.82	-0.0377	34.52	-0.0316	26.5	0.0357		1.16	0.0779	1.16	0.0755	1.16	0.0939	23.08	0.0429		834				99.87
							14.84	-0.0383	34.56	-0.0322	26.54	0.0353		1.16	0.0777	1.16	0.0755	1.16	0.094	23.11	0.0429		835				99.87
							14.86	-0.0386	34.6	-0.0329	26.57	0.0349		1.16	0.0779	1.16	0.0755	1.16	0.094	23.13	0.0432		836				99.84
							14.88	-0.0391	34.64	-0.0333	26.6	0.0347		1.16	0.0777	1.16	0.0754	1.16	0.0943	23.16	0.0436		837				99.87
							14.9	-0.0398	34.68	-0.0338	26.63	0.035		1.16	0.0777	1.16	0.0754	1.16	0.0943	23.19	0.0437		838				99.87
							14.92	-0.0408	34.73	-0.0343	26.66	0.0353		1.16	0.0776	1.16	0.0757	1.16	0.0943	23.22	0.044		839				99.84
							14.94	-0.0422	34.77	-0.0349	26.69	0.0358		1.16	0.0774	1.16	0.0754	1.16	0.0943	23.24	0.0442		840				99.87
							14.95	-0.0446	34.81	-0.0355	26.72	0.0363		1.17	0.0774	1.17	0.0754	1.17	0.0943	23.27	0.0445		841				99.87
							14.97	-0.0488	34.85	-0.0366	26.75	0.0367		1.17	0.0772	1.17	0.0754	1.17	0.0943	23.3	0.0446		842				99.84
							14.99	-0.0504	34.89	-0.0384	26.79	0.0372		1.17	0.0772	1.17	0.0754	1.17	0.0943	23.33	0.045		843				99.87
							15.01	0.0372	34.93	-0.0415	26.82	0.0363		1.17	0.0771	1.17	0.0754	1.17	0.0945	23.36	0.0451		844				99.87
							15.02	0.0358	34.98	-0.0465	26.85	0.037		1.17	0.0771	1.17	0.0754	1.17	0.0945	23.38	0.0453		845				99.85
							15.04	0.0313	35.01	0.0398	26.88	0.0372		1.17	0.0771	1.17	0.0755	1.17	0.0945	23.41	0.0456		846				99.87
							15.06	0.0282	35.05	0.0384	26.91	0.0378		1.17	0.0771	1.17	0.0755	1.17	0.0945	23.44	0.0457		847				99.87
							15.08	0.027	35.09	0.0374	26.94	0.0381		1.17	0.0769	1.17	0.0757	1.17	0.0947	23.47	0.046		848				99.87
							15.1	0.0264	35.14	0.0366	26.97	0.0384		1.18	0.0769	1.18	0.0755	1.18	0.0947	23.49	0.0462		849				99.84
							15.11	0.0259	35.18	0.0355	27.01	0.0389		1.18	0.0769	1.18	0.0755	1.18	0.0948	23.52	0.0465		850				99.87
							15.13	0.0254	35.22	0.0343	27.04	0.0394		1.18	0.0767	1.18	0.0755	1.18	0.0947	23.55	0.047		851				99.87
							15.15	0.0254	35.26	0.0329	27.07	0.0398		1.18	0.0766	1.18	0.0755	1.18	0.0947	23.58	0.0473		852				99.85
							15.17	0.0254	35.3	0.0313	27.1	0.0403		1.18	0.0766	1.18	0.0754	1.18	0.0948	23.61	0.0476		853				99.87
							15.19	0.0254	35.34	0.0296	27.13	0.0408		1.18	0.0766	1.18	0.0755	1.18	0.0947	23.63	0.0481		854				99.87
							15.21	0.0254	35.39	0.0284	27.16	0.0412		1.18	0.0764	1.18	0.0755	1.18	0.0948	23.66	0.0484		855				99.87
							15.22	0.0254	35.43	0.0276	27.19	-0.0363		1.19	0.0764	1.19	0.0757	1.19	0.0948	23.69	0.0487		856				99.84
							15.24	0.0254	35.47	0.0273	27.22	-0.038		1.19	0.0763	1.19	0.0757	1.19	0.095	23.72	0.0488		857				99.87
							15.26	0.0256	35.51	0.0273	27.25	-0.0374		1.19	0.0763	1.19	0.0759	1.19	0.0948	23.74	0.0493		858				99.87
							15.28	0.0259	35.55	0.0281	27.29	-0.0355		1.19	0.0763	1.19	0.0757	1.19	0.095	23.77	0.0498		859				99.87
							15.3	0.0259	35.59	0.029	27.32	-0.0341		1.19	0.0761	1.19	0.0757	1.19	0.0952	23.8	0.0502		860				99.87
							15.32	0.026	35.64	0.0304	27.35	-0.033		1.19	0.0761	1.19	0.0757	1.19	0.0952	23.83	0.0508		861				99.84
							15.33	0.0265	35.68	0.0318	27.38	-0.0324		1.19	0.0759	1.19	0.0755	1.19	0.0952	23.86	0.0516		862				99.87
							15.35	0.0265	35.72	0.033	27.41	-0.0324		1.2	0.0759	1.2	0.0755	1.2	0.0952	23.88	0.0527		863				99.87
							15.37	0.027	35.76	0.0343	27.44	-0.0329		1.2	0.0758	1.2	0.0757	1.2	0.0952	23.91	0.0541		864				99.84
							15.39	0.0271	35.8	0.035	27.48	-0.0336		1.2	0.0758	1.2	0.0757	1.2	0.0952	23.94	0.056		865				99.87
							15.4	0.0273	35.84	0.0358	27.51	-0.0346		1.2	0.0756	1.2	0.0755	1.2	0.0955	23.97	0.0584		866				99.87
							15.42	0.0276	35.89	0.0366	27.54	-0.0358		1.2	0.0756	1.2	0.0757	1.2	0.0953	23.99	0.0618		867				99.87
							15.44	0.0281	35.93	0.0375	27.57	-0.037		1.2	0.0755	1.2	0.0759	1.2	0.0955	24.02	-0.0429		868				99.87
							15.46	0.0285	35.97	0.0391	27.6	-0.038		1.2	0.0755	1.2	0.0755	1.2	0.0953	24.05	-0.0445		869				99.87
							15.48	0.0287	36.01	-0.031	27.63	-0.0388		1.21	0.0753	1.21	0.0757	1.21	0.0956	24.07	-0.0445		870				99.85
							15.49	0.0293	36.05	-0.0279	27.67	-0.0392		1.21	0.0755	1.21	0.0755	1.21	0.0956	24.1	-0.0443		871				99.9
							15.51	0.0296	36.09	-0.0251	27.7	-0.0397		1.21	0.0753	1.21	0.0755	1.21	0.0956	24.13	-0.0443		872				99.79
							15.53	0.0301	36.13	-0.0237	27.73	-0.04		1.21	0.0751	1.21	0.0757	1.21	0.0956	24.16	-0.0443		873				99.9
							15.55	0.0305	36.17	-0.0234	27.76	-0.0403		1.21	0.0751	1.21	0.0757	1.21	0.0956	24.19	-0.0446		874				99.87
							15.57	0.031	36.21	-0.0236	27.79	-0.0408		1.21	0.075	1.21	0.0757	1.21	0.0958	24.21	-0.0448		875				99.87
							15.58	0.0318	36.26	-0.0239	27.83	-0.0414		1.21	0.0751	1.21	0.0759	1.21	0.0958	24.24	-0.0453		876				99.87
							15.6	0.0321	36.3	-0.0245	27.86	-0.0417		1.22	0.0748	1.22	0.0759	1.22	0.0958	24.27	-0.0456		877				99.87
							15.62	0.0324	36.34	-0.0253	27.89	-0.0425		1.22	0.0748	1.22	0.0757	1.22	0.096	24.3	-0.0457		878				99.9
							15.64	0.033	36.38	-0.0262	27.92	-0.0431		1.22	0.0747	1.22	0.0757	1.22	0.096	24.32	-0.0459		879				99.87
							15.65	0.0336	36.42	-0.0274	27.95	-0.0439		1.22	0.0747	1.22	0.0759	1.22	0.0961	24.35	-0.0462		880				99.87
							15.67	0.0341	36.46	-0.0284	27.99	-0.0445		1.22	0.0747	1.22	0.0759	1.22	0.0963	24.38	-0.0462		881				99.87
							15.69	0.0344	36.51	-0.0293	28.02	-0.0456		1.22	0.0745	1.22	0.0759	1.22	0.096	24.41	-0.0463		882				99.87
							15.71	0.0352	36.55	-0.0301	28.05	-0.0462		1.22	0.0743	1.22	0.0759	1.22	0.0963	24.44	-0.0463		883				99.87
							15.73	0.0355	36.59	-0.0307	28.08	-0.0473		1.23	0.0743	1.23	0.0759	1.23	0.0963	24.46	-0.046		884				99.85
							15.74	0.036	36.63	-0.031	28.11	-0.0484		1.23	0.0743	1.23	0.0757	1.23	0.0963	24.49	-0.046		885				99.84
							15.76	0.0364	36.67	-0.0315	28.14	-0.0498		1.23	0.0743	1.23	0.0757	1.23	0.0964	24.52	-0.0459		886				99.84
							15.78	0.0367	36.71	-0.0321	28.17	0.0388		1.23	0.0742	1.23	0.0759	1.23	0.0964	24.55	-0.0456		887				99.85
							15.8	0.0369	36.76	-0.0326	28.21	0.0474		1.23	0.074	1.23	0.0757	1.23	0.0966	24.57	-0.0457		888				99.85
							15.82	0.0372	36.8	-0.0333	28.24	0.0479		1.23	0.074	1.23	0.0759	1.23	0.0964	24.6	-0.0457		889				99.82
							15.83	0.0374	36.84	-0.0343	28.27	0.0484		1.23	0.0738	1.23	0.0759	1.23	0.0964	24.63	-0.0457		890				99.85
							15.85	0.0375	36.88	-0.0353	28.3	0.0481		1.23	0.0738	1.23	0.076	1.23	0.0968	24.66	-0.0459		891				99.84
							15.87	0.0375	36.92	-0.0378	28.33	0.0491		1.24	0.0738	1.24	0.0759	1.24	0.0966	24.69	-0.046		892				99.82
							15.88	0.038	36.96	-0.042	28.36	0.0501		1.24	0.0737	1.24	0.076	1.24	0.0966	24.71	-0.0463		893				99.85
							15.9	0.0381	37	0.0383	28.4	0.0512		1.24	0.0735	1.24	0.0757	1.24	0.0969	24.74	-0.0467		894				99.84
							15.92	0.0383	37.04	0.0367	28.43	0.0521		1.24	0.0735	1.24	0.0759	1.24	0.0968	24.77	-0.047		895				99.84
							15.94	0.0386	37.08	0.0358	28.46	0.0533		1.24	0.0735	1.24	0.076	1.24	0.0968	24.8	-0.0473		896				99.82
							15.96	0.0389	37.13	0.0349	28.49	0.0544		1.24	0.0735	1.24	0.0757	1.24	0.0969	24.82	-0.0479		897				99.85
							15.98	0.0394	37.17	0.0333	28.52	0.0556		1.24	0.0734	1.24	0.0757	1.24	0.0969	24.85	-0.0485		898				99.84
							16	0.0395	37.21	0.0307	28.55	0.057		1.25	0.0732	1.25	0.0757	1.25	0.0971	24.88	-0.0491		899				99.82
							16.01	-0.0291	37.25	0.0273	28.59	0.0581		1.25	0.0732	1.25	0.0759	1.25	0.0973	24.91	-0.0499		900				99.84
							16.03	-0.0291	37.29	0.025	28.62	0.0597		1.25	0.073	1.25	0.076	1.25	0.0971	24.94	-0.051		901				99.84
							16.05	-0.0274	37.33	0.0239	28.65	0.0612		1.25	0.073	1.25	0.076	1.25	0.0973	24.96	-0.0519		902				99.79
							16.07	-0.0264	37.38	0.0236	28.68	0.0629		1.25	0.0729	1.25	0.0759	1.25	0.0974	24.99	-0.0532		903				99.79
							16.09	-0.0259	37.42	0.0239	28.71	0.0646		1.25	0.0727	1.25	0.0759	1.25	0.0974	25.02	0.04		904				99.68
							16.11	-0.0256	37.46	0.0245	28.74	0.0662		1.25	0.0727	1.25	0.0759	1.25	0.0974	25.04	0.0428		905				99.93
							16.12	-0.0251	37.5	0.0253	28.78	0.0677		1.26	0.0726	1.26	0.0759	1.26	0.0976	25.07	0.0431		906				99.79
							16.14	-0.0253	37.54	0.0262	28.81	0.0691		1.26	0.0726	1.26	0.076	1.26	0.0976	25.1	0.0432		907				99.82
							16.16	-0.0251	37.58	0.0274	28.84	0.0705		1.26	0.0726	1.26	0.0759	1.26	0.0977	25.13	0.0432		908				99.84
							16.17	-0.0253	37.63	0.0287	28.87	0.0716		1.26	0.0724	1.26	0.076	1.26	0.0977	25.16	0.0437		909				99.93
							16.19	-0.0251	37.67	0.0298	28.9	0.0724		1.26	0.0724	1.26	0.076	1.26	0.0981	25.18	0.0439		910				99.76
							16.21	-0.0254	37.71	0.0307	28.93	0.0732		1.26	0.0722	1.26	0.0759	1.26	0.0977	25.21	0.044		911				99.9
							16.23	-0.0254	37.75	0.0318	28.97	0.0738		1.26	0.0722	1.26	0.0759	1.26	0.0981	25.24	0.0443		912				99.84
							16.24	-0.0257	37.79	0.0327	29	0.0744		1.27	0.0721	1.27	0.076	1.27	0.0979	25.27	0.0445		913				99.96
							16.26	-0.0259	37.83	0.0335	29.03	0.0749		1.27	0.0719	1.27	0.0757	1.27	0.0981	25.29	0.0446		914				99.79
							16.28	-0.0257	37.88	0.0343	29.06	0.0753		1.27	0.0719	1.27	0.0759	1.27	0.0981	25.32	0.0448		915				99.87
							16.3	-0.0262	37.92	0.0352	29.09	0.0758		1.27	0.0717	1.27	0.076	1.27	0.0981	25.35	0.045		916				99.9
							16.31	-0.0262	37.96	0.0364	29.12	0.0752		1.27	0.0717	1.27	0.0759	1.27	0.0982	25.38	0.0451		917				99.84
							16.33	-0.0265	38	-0.0245	29.15	0.0758		1.27	0.0716	1.27	0.076	1.27	0.0982	25.41	0.0453		918				99.87
							16.35	-0.0267	38.04	-0.0259	29.18	-0.0417		1.27	0.0716	1.27	0.076	1.27	0.0982	25.43	0.0454		919				99.73
							16.37	-0.027	38.08	-0.0233	29.22	-0.0468		1.27	0.0716	1.27	0.0759	1.27	0.0984	25.46	0.0456		920				99.79
							16.39	-0.0274	38.12	-0.022	29.25	-0.0465		1.28	0.0714	1.28	0.0757	1.28	0.0985	25.49	0.0457		921				99.79
							16.4	-0.0281	38.16	-0.0217	29.28	-0.0451		1.28	0.0713	1.28	0.0757	1.28	0.0987	25.52	0.046		922				99.95
							16.42	-0.0285	38.2	-0.0217	29.31	-0.0434		1.28	0.0713	1.28	0.0759	1.28	0.0985	25.54	0.0463		923				99.84
							16.44	-0.029	38.25	-0.022	29.34	-0.0419		1.28	0.0711	1.28	0.0759	1.28	0.0985	25.57	0.0467		924				99.79
							16.46	-0.0293	38.29	-0.0226	29.38	-0.0408		1.28	0.0709	1.28	0.0759	1.28	0.0985	25.6	0.0468		925				99.74
							16.47	-0.0301	38.33	-0.0234	29.41	-0.04		1.28	0.0709	1.28	0.0757	1.28	0.0987	25.63	0.0471		926				99.87
							16.49	-0.0308	38.37	-0.0245	29.44	-0.0395		1.28	0.0708	1.28	0.0759	1.28	0.0989	25.66	0.0474		927				99.84
							16.51	-0.0312	38.41	-0.0257	29.47	-0.0394		1.29	0.0708	1.29	0.0759	1.29	0.099	25.68	0.0476		928				99.84
							16.53	-0.0324	38.45	-0.027	29.5	-0.0392		1.29	0.0706	1.29	0.0757	1.29	0.0989	25.71	0.0476		929				99.9
							16.54	-0.0327	38.5	-0.0281	29.53	-0.0392		1.29	0.0706	1.29	0.076	1.29	0.099	25.74	0.0477		930				99.9
							16.56	-0.0333	38.54	-0.029	29.57	-0.0394		1.29	0.0705	1.29	0.076	1.29	0.099	25.77	0.0481		931				99.88
							16.58	-0.0339	38.58	-0.0298	29.6	-0.0398		1.29	0.0703	1.29	0.0757	1.29	0.0992	25.79	0.0488		932				99.87
							16.6	-0.0347	38.62	-0.0304	29.63	-0.0401		1.29	0.0703	1.29	0.076	1.29	0.0992	25.82	0.0494		933				99.87
							16.61	-0.035	38.66	-0.0308	29.66	-0.0406		1.29	0.0703	1.29	0.0759	1.29	0.0992	25.85	0.0502		934				99.87
							16.63	-0.0353	38.7	-0.0313	29.69	-0.0409		1.3	0.0701	1.3	0.0759	1.3	0.0992	25.88	0.0512		935				99.87
							16.65	-0.0361	38.75	-0.0318	29.73	-0.0415		1.3	0.0701	1.3	0.0757	1.3	0.0992	25.91	0.0522		936				99.87
							16.67	-0.0361	38.79	-0.0324	29.76	-0.0422		1.3	0.07	1.3	0.0759	1.3	0.0992	25.93	0.0535		937				99.87
							16.69	-0.0364	38.83	-0.0332	29.79	-0.0428		1.3	0.0698	1.3	0.0757	1.3	0.0995	25.96	0.055		938				99.9
							16.7	-0.0364	38.87	-0.0343	29.82	-0.0432		1.3	0.0698	1.3	0.0757	1.3	0.0994	25.99	0.0574		939				99.87
							16.72	-0.0367	38.91	-0.0357	29.85	-0.0437		1.3	0.0696	1.3	0.0757	1.3	0.0994	26.01	-0.0411		940				99.9
							16.74	-0.0369	38.95	-0.0389	29.88	-0.0442		1.3	0.0695	1.3	0.0759	1.3	0.0995	26.04	-0.044		941				99.87
							16.76	-0.037	38.99	0.0257	29.91	-0.0446		1.31	0.0695	1.31	0.0757	1.31	0.0997	26.07	-0.0442		942				99.87
							16.78	-0.0372	39.03	0.0364	29.95	-0.0451		1.31	0.0695	1.31	0.0757	1.31	0.0995	26.1	-0.0442		943				99.87
							16.79	-0.0374	39.07	0.0357	29.98	-0.0456		1.31	0.0693	1.31	0.0757	1.31	0.0995	26.12	-0.0445		944				99.87
							16.81	-0.0378	39.11	0.035	30.01	-0.0462		1.31	0.0692	1.31	0.0755	1.31	0.0995	26.15	-0.0446		945				99.87
							16.83	-0.038	39.16	0.0341	30.04	-0.047		1.31	0.0692	1.31	0.0757	1.31	0.0997	26.18	-0.0448		946				99.87
							16.84	-0.0381	39.2	0.0322	30.07	-0.0479		1.31	0.069	1.31	0.0755	1.31	0.0998	26.21	-0.0451		947				99.87
							16.86	-0.0384	39.24	0.0291	30.1	-0.0488		1.31	0.069	1.31	0.0755	1.31	0.0997	26.24	-0.0456		948				99.87
							16.88	-0.0389	39.28	0.0259	30.13	-0.0502		1.32	0.0688	1.32	0.0757	1.32	0.0998	26.26	-0.0459		949				99.87
							16.9	-0.0395	39.32	0.024	30.17	-0.0518		1.32	0.0687	1.32	0.0755	1.32	0.1	26.29	-0.0462		950				99.87
							16.91	-0.0405	39.36	0.0234	30.19	0.0414		1.32	0.0687	1.32	0.0755	1.32	0.1	26.32	-0.0465		951				99.87
							16.93	-0.0415	39.41	0.0234	30.22	0.0375		1.32	0.0687	1.32	0.0755	1.32	0.1	26.35	-0.0468		952				99.87
							16.95	-0.0432	39.45	0.0239	30.26	0.035		1.32	0.0685	1.32	0.0755	1.32	0.1002	26.37	-0.047		953				99.87
							16.97	-0.046	39.49	0.0245	30.29	0.0324		1.32	0.0685	1.32	0.0755	1.32	0.1	26.4	-0.0471		954				99.87
							16.98	-0.0498	39.53	0.0253	30.32	0.0304		1.32	0.0684	1.32	0.0755	1.32	0.1002	26.43	-0.0471		955				99.87
							17	-0.0494	39.57	0.0264	30.35	0.0287		1.33	0.0682	1.33	0.0754	1.33	0.1002	26.46	-0.047		956				99.87
							17.02	0.0364	39.61	0.0276	30.38	0.0277		1.33	0.068	1.33	0.0755	1.33	0.1002	26.49	-0.047		957				99.87
							17.03	0.033	39.66	0.0288	30.41	0.0271		1.33	0.068	1.33	0.0754	1.33	0.1003	26.51	-0.0467		958				99.85
							17.05	0.0288	39.7	0.0299	30.44	0.0268		1.33	0.0679	1.33	0.0754	1.33	0.1003	26.54	-0.0465		959				99.87
							17.07	0.0271	39.74	0.0308	30.48	0.0268		1.33	0.0679	1.33	0.0754	1.33	0.1003	26.57	-0.0465		960				99.87
							17.09	0.026	39.78	0.0318	30.51	0.0262		1.33	0.0677	1.33	0.0754	1.33	0.1002	26.6	-0.0463		961				99.87
							17.11	0.0253	39.82	0.0326	30.54	0.0265		1.33	0.0676	1.33	0.0754	1.33	0.1005	26.62	-0.0465		962				99.87
							17.12	0.0251	39.86	0.0333	30.57	0.027		1.33	0.0674	1.33	0.0754	1.33	0.1005	26.65	-0.0465		963				99.87
							17.14	0.0245	39.91	0.0341	30.6	0.0276		1.34	0.0674	1.34	0.0754	1.34	0.1003	26.68	-0.0468		964				99.87
							17.16	0.0243	39.95	0.0353	30.63	0.0282		1.34	0.0674	1.34	0.0754	1.34	0.1003	26.71	-0.0471		965				99.87
							17.18	0.0242	39.99	0.0374	30.67	0.0293		1.34	0.0674	1.34	0.0752	1.34	0.1003	26.74	-0.0474		966				99.87
							17.2	0.0243	40.03	-0.0264	30.7	0.0302		1.34	0.0672	1.34	0.0754	1.34	0.1005	26.76	-0.0477		967				99.87
							17.21	0.0243	40.07	-0.0234	30.73	0.0312		1.34	0.0671	1.34	0.0752	1.34	0.1005	26.79	-0.0482		968				99.87
							17.23	0.0245	40.11	-0.022	30.76	0.0322		1.34	0.0669	1.34	0.0752	1.34	0.1005	26.82	-0.0487		969				99.9
							17.25	0.0245	40.15	-0.0215	30.79	0.0335		1.34	0.0667	1.34	0.075	1.34	0.1006	26.85	-0.0493		970				99.87
							17.27	0.0245	40.19	-0.0217	30.82	0.0347		1.35	0.0667	1.35	0.0752	1.35	0.1006	26.88	-0.0499		971				99.87
							17.28	0.0245	40.23	-0.022	30.85	0.0357		1.35	0.0666	1.35	0.075	1.35	0.1008	26.9	-0.0505		972				99.87
							17.3	0.0246	40.28	-0.0226	30.89	0.0364		1.35	0.0666	1.35	0.075	1.35	0.1005	26.93	-0.0515		973				99.87
							17.32	0.0248	40.32	-0.0234	30.92	0.037		1.35	0.0664	1.35	0.0752	1.35	0.1006	26.96	-0.0524		974				99.87
							17.34	0.025	40.36	-0.0245	30.95	0.0377		1.35	0.0664	1.35	0.0752	1.35	0.1008	26.99	-0.0536		975				99.9
							17.36	0.0254	40.4	-0.0257	30.98	0.0381		1.35	0.0663	1.35	0.0752	1.35	0.1008	27.01	0.038		976				99.87
							17.38	0.0256	40.44	-0.0271	31.01	0.0386		1.35	0.0661	1.35	0.075	1.35	0.1008	27.04	0.0426		977				99.87
							17.39	0.0257	40.48	-0.0282	31.04	0.0394		1.36	0.0661	1.36	0.0752	1.36	0.1008	27.07	0.0431		978				99.87
							17.41	0.0264	40.53	-0.0291	31.07	0.04		1.36	0.0659	1.36	0.0752	1.36	0.101	27.09	0.0432		979				99.87
							17.43	0.0265	40.57	-0.0299	31.11	0.0406		1.36	0.0659	1.36	0.0752	1.36	0.1008	27.12	0.0436		980				99.87
							17.45	0.0268	40.61	-0.0307	31.14	0.0403		1.36	0.0658	1.36	0.075	1.36	0.101	27.15	0.0437		981				99.87
							17.47	0.0273	40.65	-0.0313	31.17	0.0408		1.36	0.0656	1.36	0.0752	1.36	0.101	27.18	0.0439		982				99.87
							17.49	0.0274	40.69	-0.0318	31.2	-0.037		1.36	0.0656	1.36	0.0752	1.36	0.1011	27.21	0.044		983				99.87
							17.51	0.0281	40.73	-0.0321	31.23	-0.0386		1.36	0.0655	1.36	0.0749	1.36	0.101	27.23	0.0442		984				99.87
							17.52	0.0284	40.78	-0.0326	31.26	-0.0383		1.37	0.0653	1.37	0.0747	1.37	0.1011	27.26	0.0443		985				99.87
							17.54	0.0288	40.82	-0.0332	31.29	-0.037		1.37	0.0653	1.37	0.0749	1.37	0.101	27.29	0.0445		986				99.84
							17.56	0.0291	40.86	-0.0343	31.32	-0.0352		1.37	0.0651	1.37	0.0749	1.37	0.1011	27.32	0.0446		987				99.9
							17.58	0.0299	40.9	-0.0355	31.36	-0.0335		1.37	0.0651	1.37	0.0749	1.37	0.1011	27.34	0.0448		988				99.87
							17.6	0.0302	40.94	-0.0381	31.39	-0.0327		1.37	0.065	1.37	0.0747	1.37	0.1011	27.37	0.045		989				99.87
							17.62	0.0307	40.98	-0.0446	31.42	-0.0322		1.37	0.0648	1.37	0.0749	1.37	0.1011	27.4	0.045		990				99.84
							17.64	0.0312	41.02	0.0375	31.45	-0.0326		1.37	0.0648	1.37	0.0747	1.37	0.101	27.43	0.0453		991				99.87
							17.66	0.0318	41.06	0.0369	31.48	-0.0332		1.38	0.0646	1.38	0.0747	1.38	0.1013	27.46	0.0453		992				99.9
							17.68	0.0321	41.1	0.0369	31.51	-0.0341		1.38	0.0646	1.38	0.0746	1.38	0.1013	27.48	0.0456		993				99.87
							17.7	0.0326	41.15	0.0367	31.55	-0.0352		1.38	0.0645	1.38	0.0747	1.38	0.1014	27.51	0.0456		994				99.87
							17.71	0.033	41.19	0.0358	31.58	-0.0367		1.38	0.0643	1.38	0.0747	1.38	0.1011	27.54	0.0457		995				99.87
							17.73	0.0333	41.23	0.0343	31.61	-0.0377		1.38	0.0643	1.38	0.0747	1.38	0.1011	27.57	0.0462		996				99.87
							17.75	0.0338	41.27	0.0319	31.64	-0.0386		1.38	0.0643	1.38	0.0747	1.38	0.1011	27.59	0.0463		997				99.87
							17.76	0.0344	41.31	0.0287	31.67	-0.0391		1.38	0.0642	1.38	0.0747	1.38	0.1011	27.62	0.0463		998				99.87
							17.78	0.0346	41.35	0.026	31.7	-0.0395		1.38	0.064	1.38	0.0746	1.38	0.1013	27.65	0.0462		999				99.87
							17.8	0.0349	41.4	0.0246	31.73	-0.0397		1.39	0.064	1.39	0.0749	1.39	0.1013	27.68	0.046		1000				99.87
							17.81	0.0352	41.44	0.0243	31.77	-0.0398		1.39	0.064	1.39	0.0746	1.39	0.1013	27.71	0.046		1001				99.87
							17.83	0.0353	41.48	0.0246	31.8	-0.0401		1.39	0.0638	1.39	0.0749	1.39	0.1013	27.73	0.0467		1002				99.85
							17.85	0.0358	41.52	0.0254	31.83	-0.0403		1.39	0.0637	1.39	0.0746	1.39	0.1013	27.76	0.0471		1003				99.85
							17.86	0.0361	41.56	0.0267	31.86	-0.0406		1.39	0.0637	1.39	0.0746	1.39	0.1016	27.79	0.0479		1004				99.87
							17.88	0.0361	41.6	0.0279	31.89	-0.0409		1.39	0.0635	1.39	0.0747	1.39	0.1013	27.82	0.0485		1005				99.87
							17.9	0.0364	41.65	0.0293	31.93	-0.0412		1.39	0.0635	1.39	0.0744	1.39	0.1014	27.84	0.0494		1006				99.84
							17.92	0.0367	41.69	0.0305	31.96	-0.0419		1.4	0.0634	1.4	0.0747	1.4	0.1016	27.87	0.0502		1007				99.87
							17.94	0.037	41.73	0.0316	31.99	-0.0423		1.4	0.0634	1.4	0.0746	1.4	0.1016	27.9	0.0515		1008				99.87
							17.95	0.037	41.77	0.0326	32.02	-0.0432		1.4	0.0634	1.4	0.0744	1.4	0.1016	27.93	0.0525		1009				99.84
							17.97	0.0375	41.81	0.0333	32.05	-0.0443		1.4	0.063	1.4	0.0746	1.4	0.1016	27.96	0.0541		1010				99.87
							17.99	0.0377	41.85	0.0339	32.08	-0.0456		1.4	0.063	1.4	0.0746	1.4	0.1018	27.98	0.056		1011				99.87
							18.01	-0.0267	41.9	0.0349	32.12	-0.0471		1.4	0.063	1.4	0.0746	1.4	0.1018	28.01	-0.0377		1012				99.85
							18.03	-0.0276	41.94	0.036	32.15	-0.0494		1.4	0.063	1.4	0.0744	1.4	0.1016	28.04	-0.044		1013				99.87
							18.04	-0.0265	41.98	0.038	32.18	0.0439		1.41	0.0629	1.41	0.0746	1.41	0.1016	28.06	-0.0446		1014				99.87
							18.06	-0.0253	42.01	-0.0288	32.21	0.0465		1.41	0.0627	1.41	0.0746	1.41	0.1018	28.09	-0.0448		1015				99.87
							18.08	-0.0245	42.06	-0.0243	32.24	0.0463		1.41	0.0627	1.41	0.0746	1.41	0.1016	28.12	-0.0448		1016				99.85
							18.09	-0.024	42.1	-0.0222	32.27	0.0459		1.41	0.0627	1.41	0.0742	1.41	0.1018	28.15	-0.0451		1017				99.87
							18.11	-0.0237	42.14	-0.0214	32.3	0.0456		1.41	0.0625	1.41	0.0746	1.41	0.1018	28.17	-0.0454		1018				99.87
							18.13	-0.0234	42.18	-0.0214	32.34	0.0442		1.41	0.0625	1.41	0.0744	1.41	0.1018	28.2	-0.0456		1019				99.87
							18.15	-0.0236	42.22	-0.0217	32.37	0.044		1.41	0.0624	1.41	0.0744	1.41	0.1018	28.23	-0.0459		1020				99.87
							18.16	-0.0233	42.26	-0.0223	32.4	0.044		1.42	0.0624	1.42	0.0744	1.42	0.1018	28.26	-0.0462		1021				99.87
							18.18	-0.0234	42.31	-0.0231	32.43	0.044		1.42	0.0624	1.42	0.0742	1.42	0.1018	28.29	-0.0465		1022				99.88
							18.2	-0.0234	42.35	-0.0242	32.46	0.0445		1.42	0.0622	1.42	0.0744	1.42	0.1018	28.31	-0.0468		1023				99.87
							18.21	-0.0234	42.39	-0.0254	32.49	0.0448		1.42	0.0621	1.42	0.0744	1.42	0.1018	28.34	-0.0473		1024				99.87
							18.23	-0.0236	42.43	-0.0265	32.53	0.0454		1.42	0.0621	1.42	0.0742	1.42	0.1019	28.37	-0.0474		1025				99.87
							18.25	-0.0237	42.47	-0.0276	32.56	0.046		1.42	0.0619	1.42	0.0742	1.42	0.1019	28.4	-0.0477		1026				99.85
							18.27	-0.024	42.51	-0.0285	32.59	0.047		1.42	0.0619	1.42	0.0742	1.42	0.1019	28.42	-0.0479		1027				99.87
							18.28	-0.0242	42.56	-0.0293	32.62	0.0477		1.42	0.0617	1.42	0.0742	1.42	0.1021	28.45	-0.0481		1028				99.87
							18.3	-0.0243	42.6	-0.0299	32.65	0.0487		1.43	0.0617	1.43	0.0742	1.43	0.1021	28.48	-0.0481		1029				99.87
							18.32	-0.0246	42.64	-0.0305	32.68	0.0498		1.43	0.0617	1.43	0.0742	1.43	0.1021	28.51	-0.0481		1030				99.87
							18.33	-0.0251	42.68	-0.031	32.72	0.0508		1.43	0.0617	1.43	0.0742	1.43	0.1019	28.54	-0.0481		1031				99.87
							18.35	-0.0251	42.72	-0.0315	32.75	0.0521		1.43	0.0617	1.43	0.0742	1.43	0.1019	28.56	-0.0479		1032				99.87
							18.37	-0.0257	42.76	-0.0321	32.78	0.053		1.43	0.0616	1.43	0.0741	1.43	0.1021	28.59	-0.0479		1033				99.88
							18.38	-0.026	42.81	-0.0329	32.81	0.0538		1.43	0.0614	1.43	0.0742	1.43	0.1023	28.62	-0.0479		1034				99.87
							18.4	-0.0265	42.85	-0.0336	32.85	0.0549		1.43	0.0614	1.43	0.0742	1.43	0.1024	28.65	-0.0479		1035				99.87
							18.42	-0.0268	42.89	-0.0349	32.88	0.0558		1.44	0.0614	1.44	0.0741	1.44	0.1023	28.67	-0.0479		1036				99.87
							18.43	-0.0274	42.93	-0.0369	32.91	0.0564		1.44	0.0614	1.44	0.0742	1.44	0.1023	28.7	-0.0481		1037				99.87
							18.45	-0.0277	42.97	-0.0425	32.94	0.0574		1.44	0.0613	1.44	0.0742	1.44	0.1023	28.73	-0.0482		1038				99.87
							18.47	-0.0284	43.01	0.0374	32.97	0.0581		1.44	0.0611	1.44	0.0742	1.44	0.1023	28.76	-0.0485		1039				99.87
							18.48	-0.029	43.05	0.0364	33	0.057		1.44	0.0611	1.44	0.0741	1.44	0.1023	28.79	-0.049		1040				99.85
							18.5	-0.0295	43.09	0.0358	33.04	0.0577		1.44	0.0611	1.44	0.0741	1.44	0.1024	28.81	-0.0494		1041				99.87
							18.52	-0.0302	43.13	0.0353	33.07	0.0586		1.44	0.0609	1.44	0.0741	1.44	0.1021	28.84	-0.0501		1042				99.87
							18.54	-0.0308	43.18	0.0343	33.1	0.0594		1.45	0.0609	1.45	0.0741	1.45	0.1024	28.87	-0.0507		1043				99.87
							18.55	-0.0315	43.22	0.0322	33.13	0.0601		1.45	0.0609	1.45	0.0739	1.45	0.1024	28.9	-0.0515		1044				99.87
							18.57	-0.0324	43.26	0.0293	33.16	0.0608		1.45	0.0609	1.45	0.0741	1.45	0.1024	28.92	-0.0525		1045				99.87
							18.59	-0.0329	43.3	0.0264	33.19	-0.0419		1.45	0.0609	1.45	0.0741	1.45	0.1026	28.95	-0.0535		1046				99.87
							18.61	-0.0333	43.34	0.0246	33.22	-0.0426		1.45	0.0609	1.45	0.0739	1.45	0.1024	28.98	-0.0547		1047				99.87
							18.63	-0.0338	43.38	0.0243	33.26	-0.0415		1.45	0.0608	1.45	0.0741	1.45	0.1026	29	0.0343		1048				99.87
							18.64	-0.0341	43.43	0.0246	33.29	-0.0406		1.45	0.0608	1.45	0.0741	1.45	0.1026	29.03	0.0429		1049				99.87
							18.66	-0.0344	43.47	0.025	33.32	-0.0401		1.46	0.0606	1.46	0.0741	1.46	0.1026	29.06	0.0437		1050				99.85
							18.68	-0.035	43.51	0.0257	33.35	-0.04		1.46	0.0606	1.46	0.0739	1.46	0.1027	29.09	0.0439		1051				99.87
							18.7	-0.0352	43.55	0.0267	33.38	-0.0401		1.46	0.0606	1.46	0.0741	1.46	0.1026	29.12	0.0442		1052				99.87
							18.72	-0.0353	43.59	0.0279	33.42	-0.0403		1.46	0.0606	1.46	0.0739	1.46	0.1026	29.14	0.0443		1053				99.87
							18.73	-0.0353	43.63	0.029	33.45	-0.0405		1.46	0.0606	1.46	0.0741	1.46	0.1027	29.17	0.0445		1054				99.87
							18.75	-0.0353	43.68	0.0304	33.48	-0.0406		1.46	0.0605	1.46	0.0741	1.46	0.1027	29.2	0.0443		1055				99.9
							18.77	-0.0357	43.72	0.0315	33.51	-0.0409		1.46	0.0605	1.46	0.0739	1.46	0.1027	29.23	0.0442		1056				99.87
							18.79	-0.0358	43.76	0.0324	33.54	-0.0414		1.47	0.0603	1.47	0.0739	1.47	0.1026	29.25	0.044		1057				99.87
							18.81	-0.036	43.8	0.0332	33.58	-0.0417		1.47	0.0603	1.47	0.0739	1.47	0.1026	29.28	0.0439		1058				99.85
							18.83	-0.0363	43.84	0.0339	33.61	-0.042		1.47	0.0605	1.47	0.0741	1.47	0.1027	29.31	0.0442		1059				99.87
							18.84	-0.0366	43.88	0.0349	33.64	-0.0423		1.47	0.0603	1.47	0.0739	1.47	0.1027	29.34	0.0443		1060				99.87
							18.86	-0.0369	43.93	0.0361	33.67	-0.0425		1.47	0.0603	1.47	0.0741	1.47	0.1027	29.37	0.0448		1061				99.87
							18.88	-0.037	43.97	0.0383	33.71	-0.0426		1.47	0.0603	1.47	0.0739	1.47	0.1029	29.39	0.0451		1062				99.87
							18.89	-0.0375	44	-0.0308	33.74	-0.0431		1.47	0.0601	1.47	0.0739	1.47	0.1027	29.42	0.0454		1063				99.87
							18.91	-0.0384	44.04	-0.026	33.77	-0.0432		1.48	0.0601	1.48	0.0741	1.48	0.1029	29.45	0.0454		1064				99.87
							18.93	-0.0395	44.09	-0.0229	33.8	-0.0432		1.48	0.0601	1.48	0.0741	1.48	0.1029	29.48	0.0457		1065				99.87
							18.95	-0.0414	44.13	-0.0219	33.83	-0.0439		1.48	0.0601	1.48	0.0739	1.48	0.1029	29.51	0.0459		1066				99.87
							18.97	-0.0442	44.17	-0.0214	33.87	-0.0442		1.48	0.06	1.48	0.0741	1.48	0.1029	29.53	0.046		1067				99.87
							18.98	-0.0471	44.21	-0.0215	33.9	-0.0445		1.48	0.06	1.48	0.0741	1.48	0.1029	29.56	0.0463		1068				99.87
							19	0.0265	44.25	-0.0219	33.93	-0.0448		1.48	0.06	1.48	0.0741	1.48	0.1031	29.59	0.0467		1069				99.87
							19.02	0.0343	44.29	-0.0225	33.96	-0.0454		1.48	0.06	1.48	0.0739	1.48	0.1029	29.62	0.0468		1070				99.85
							19.04	0.0298	44.34	-0.0236	33.99	-0.0459		1.48	0.0598	1.48	0.0739	1.48	0.1029	29.64	0.0471		1071				99.87
							19.06	0.0262	44.38	-0.0246	34.03	-0.0467		1.49	0.0598	1.49	0.0739	1.49	0.1029	29.67	0.0471		1072				99.87
							19.07	0.0248	44.42	-0.0259	34.06	-0.0474		1.49	0.0598	1.49	0.0739	1.49	0.1029	29.7	0.0476		1073				99.85
							19.09	0.0239	44.46	-0.0271	34.09	-0.0487		1.49	0.0598	1.49	0.0739	1.49	0.1029	29.73	0.0477		1074				99.87
							19.11	0.0236	44.5	-0.0282	34.12	-0.0498		1.49	0.0598	1.49	0.0739	1.49	0.1031	29.76	0.0481		1075				99.87
							19.13	0.0233	44.54	-0.0291	34.16	-0.0504		1.49	0.0598	1.49	0.0739	1.49	0.1031	29.78	0.0484		1076				99.85
							19.14	0.0228	44.59	-0.0299	34.18	0.0426		1.49	0.0596	1.49	0.0739	1.49	0.1029	29.81	0.0487		1077				99.87
							19.16	0.0228	44.63	-0.0305	34.22	0.0357		1.49	0.0598	1.49	0.0739	1.49	0.1031	29.84	0.0494		1078				99.9
							19.18	0.0229	44.67	-0.0312	34.25	0.0321		1.5	0.0596	1.5	0.0738	1.5	0.1031	29.87	0.0499		1079				99.87
							19.2	0.0228	44.71	-0.0316	34.28	0.0305		1.5	0.0596	1.5	0.0738	1.5	0.1031	29.89	0.0507		1080				99.87
							19.22	0.0226	44.75	-0.0321	34.31	0.0296		1.5	0.0596	1.5	0.0739	1.5	0.1031	29.92	0.0516		1081				99.87
							19.23	0.0228	44.79	-0.0327	34.35	0.0291		1.5	0.0596	1.5	0.0738	1.5	0.1031	29.95	0.0527		1082				99.87
							19.25	0.0231	44.84	-0.0336	34.38	0.0287		1.5	0.0596	1.5	0.0738	1.5	0.1031	29.98	0.0541		1083				99.87
							19.27	0.0229	44.88	-0.0347	34.41	0.0285		1.5	0.0596	1.5	0.0738	1.5	0.1031	30	-0.0295		1084				99.87
							19.29	0.0231	44.92	-0.0366	34.44	0.0285		1.5	0.0596	1.5	0.0738	1.5	0.1032	30.03	-0.0429		1085				99.87
							19.31	0.0233	44.96	-0.0409	34.47	0.0287		1.51	0.0595	1.51	0.0738	1.51	0.1032	30.06	-0.0439		1086				99.9
							19.32	0.0234	45	0.0389	34.51	0.0291		1.51	0.0596	1.51	0.0738	1.51	0.1032	30.09	-0.044		1087				99.87
							19.34	0.0236	45.04	0.037	34.54	0.0295		1.51	0.0595	1.51	0.0738	1.51	0.1031	30.11	-0.044		1088				99.87
							19.36	0.0236	45.08	0.0363	34.57	0.0298		1.51	0.0595	1.51	0.0738	1.51	0.1031	30.14	-0.0443		1089				99.87
							19.37	0.024	45.12	0.036	34.6	0.0305		1.51	0.0595	1.51	0.0736	1.51	0.1032	30.17	-0.0446		1090				99.87
							19.39	0.0242	45.16	0.0347	34.64	0.031		1.51	0.0595	1.51	0.0736	1.51	0.1034	30.2	-0.045		1091				99.85
							19.41	0.0246	45.21	0.0327	34.67	0.0318		1.51	0.0595	1.51	0.0738	1.51	0.1034	30.22	-0.0453		1092				99.87
							19.43	0.0248	45.25	0.0298	34.7	0.0329		1.52	0.0595	1.52	0.0736	1.52	0.1031	30.25	-0.0457		1093				99.87
							19.44	0.0251	45.29	0.027	34.73	0.0335		1.52	0.0595	1.52	0.0736	1.52	0.1032	30.28	-0.046		1094				99.87
							19.46	0.0254	45.33	0.025	34.76	0.0346		1.52	0.0595	1.52	0.0736	1.52	0.1032	30.31	-0.0463		1095				99.87
							19.48	0.0259	45.37	0.024	34.8	0.0353		1.52	0.0593	1.52	0.0736	1.52	0.1032	30.34	-0.0468		1096				99.85
							19.5	0.026	45.41	0.0242	34.83	0.0361		1.52	0.0595	1.52	0.0736	1.52	0.1032	30.36	-0.0471		1097				99.9
							19.51	0.0264	45.46	0.0248	34.86	0.0353		1.52	0.0593	1.52	0.0738	1.52	0.1032	30.39	-0.0476		1098				99.84
							19.53	0.0268	45.5	0.0257	34.89	0.0361		1.52	0.0593	1.52	0.0734	1.52	0.1032	30.42	-0.0479		1099				99.88
							19.55	0.0271	45.54	0.0268	34.93	0.0366		1.52	0.0595	1.52	0.0736	1.52	0.1032	30.45	-0.0482		1100				99.87
							19.56	0.0277	45.58	0.0281	34.96	0.0372		1.53	0.0593	1.53	0.0736	1.53	0.1034	30.47	-0.0484		1101				99.9
							19.58	0.0281	45.62	0.0293	34.99	0.0377		1.53	0.0593	1.53	0.0736	1.53	0.1032	30.5	-0.0485		1102				99.87
							19.6	0.0284	45.66	0.0307	35.02	0.0381		1.53	0.0593	1.53	0.0736	1.53	0.1034	30.53	-0.0485		1103				99.87
							19.62	0.0288	45.71	0.0318	35.05	0.0388		1.53	0.0593	1.53	0.0734	1.53	0.1032	30.56	-0.0487		1104				99.87
							19.64	0.0293	45.75	0.0327	35.09	0.0392		1.53	0.0593	1.53	0.0734	1.53	0.1032	30.59	-0.0487		1105				99.87
							19.65	0.0296	45.79	0.0335	35.12	0.0394		1.53	0.0592	1.53	0.0736	1.53	0.1032	30.61	-0.0487		1106				99.85
							19.67	0.0302	45.83	0.0339	35.15	0.04		1.53	0.0593	1.53	0.0736	1.53	0.1034	30.64	-0.0488		1107				99.9
							19.69	0.0304	45.87	0.0347	35.18	-0.0301		1.54	0.0593	1.54	0.0736	1.54	0.1034	30.67	-0.0488		1108				99.87
							19.7	0.0308	45.91	0.0358	35.21	-0.0372		1.54	0.0592	1.54	0.0734	1.54	0.1034	30.7	-0.0488		1109				99.87
							19.72	0.0315	45.96	0.0377	35.24	-0.038		1.54	0.0593	1.54	0.0734	1.54	0.1034	30.72	-0.0491		1110				99.87
							19.74	0.0318	45.99	-0.0209	35.28	-0.0378		1.54	0.0593	1.54	0.0736	1.54	0.1035	30.75	-0.0494		1111				99.85
							19.76	0.0324	46.03	-0.0274	35.31	-0.0366		1.54	0.0592	1.54	0.0736	1.54	0.1035	30.78	-0.0496		1112				99.9
							19.78	0.0326	46.08	-0.0234	35.34	-0.0349		1.54	0.0593	1.54	0.0736	1.54	0.1035	30.81	-0.0501		1113				99.84
							19.8	0.0332	46.12	-0.022	35.37	-0.0336		1.54	0.0592	1.54	0.0734	1.54	0.1034	30.84	-0.0505		1114				99.87
							19.81	0.0333	46.16	-0.0215	35.41	-0.0332		1.55	0.0592	1.55	0.0736	1.55	0.1035	30.86	-0.0513		1115				99.87
							19.83	0.0335	46.2	-0.0217	35.44	-0.0333		1.55	0.0592	1.55	0.0736	1.55	0.1035	30.89	-0.0519		1116				99.85
							19.85	0.0339	46.24	-0.0222	35.47	-0.0338		1.55	0.0592	1.55	0.0734	1.55	0.1034	30.92	-0.0529		1117				99.87
							19.87	0.0343	46.28	-0.0229	35.5	-0.0349		1.55	0.0592	1.55	0.0734	1.55	0.1035	30.95	-0.0539		1118				99.87
							19.88	0.0343	46.33	-0.0237	35.54	-0.0363		1.55	0.0592	1.55	0.0734	1.55	0.1035	30.97	-0.0552		1119				99.88
							19.9	0.0344	46.37	-0.0248	35.57	-0.0375		1.55	0.0592	1.55	0.0734	1.55	0.1034	31	0.0205		1120				99.84
							19.92	0.0347	46.41	-0.026	35.6	-0.0386		1.55	0.0592	1.55	0.0733	1.55	0.1037	31.03	0.0429		1121				99.87
							19.94	0.035	46.45	-0.0271	35.63	-0.0397		1.56	0.059	1.56	0.0733	1.56	0.1035	31.05	0.0442		1122				99.87
							19.96	0.0352	46.49	-0.0281	35.66	-0.0401		1.56	0.0592	1.56	0.0736	1.56	0.1037	31.08	0.0445		1123				99.87
							19.97	0.0355	46.53	-0.0291	35.7	-0.0405		1.56	0.0592	1.56	0.0734	1.56	0.1037	31.11	0.0446		1124				99.87
							19.99	0.0358	46.58	-0.0298	35.73	-0.0408		1.56	0.0592	1.56	0.0734	1.56	0.1037	31.14	0.045		1125				99.87
							20.01	-0.0243	46.62	-0.0304	35.76	-0.0409		1.56	0.0592	1.56	0.0736	1.56	0.1035	31.17	0.0451		1126				99.87
							20.03	-0.0259	46.66	-0.031	35.79	-0.0411		1.56	0.059	1.56	0.0734	1.56	0.1035	31.19	0.0453		1127				99.87
							20.05	-0.0245	46.7	-0.0315	35.83	-0.0414		1.56	0.0592	1.56	0.0734	1.56	0.1035	31.22	0.0454		1128				99.87
							20.07	-0.0234	46.74	-0.0321	35.86	-0.0417		1.57	0.0592	1.57	0.0734	1.57	0.1035	31.25	0.0454		1129				99.87
							20.09	-0.0225	46.78	-0.0326	35.89	-0.042		1.57	0.059	1.57	0.0734	1.57	0.1037	31.28	0.0456		1130				99.87
							20.11	-0.0223	46.83	-0.0332	35.92	-0.0423		1.57	0.059	1.57	0.0733	1.57	0.1035	31.31	0.0457		1131				99.85
							20.13	-0.022	46.87	-0.0343	35.95	-0.0426		1.57	0.0592	1.57	0.0734	1.57	0.1034	31.33	0.0457		1132				99.87
							20.14	-0.0219	46.91	-0.036	35.99	-0.0432		1.57	0.0592	1.57	0.0733	1.57	0.1037	31.36	0.0457		1133				99.85
							20.16	-0.0219	46.95	-0.0395	36.02	-0.0436		1.57	0.0592	1.57	0.0734	1.57	0.1035	31.39	0.0457		1134				99.87
							20.18	-0.022	46.99	-0.0474	36.05	-0.0443		1.57	0.059	1.57	0.0733	1.57	0.1037	31.42	0.0459		1135				99.85
							20.2	-0.0217	47.03	0.0375	36.08	-0.0451		1.58	0.059	1.58	0.0731	1.58	0.1037	31.44	0.046		1136				99.87
							20.21	-0.0217	47.07	0.037	36.12	-0.0442		1.58	0.059	1.58	0.0733	1.58	0.1037	31.47	0.0462		1137				99.9
							20.23	-0.022	47.11	0.0367	36.15	-0.0456		1.58	0.0592	1.58	0.0734	1.58	0.1037	31.5	0.0463		1138				99.82
							20.25	-0.0223	47.15	0.0363	36.18	0.0353		1.58	0.059	1.58	0.0731	1.58	0.1035	31.53	0.0465		1139				99.9
							20.27	-0.0226	47.19	0.0349	36.21	0.044		1.58	0.059	1.58	0.0733	1.58	0.1037	31.56	0.0468		1140				99.84
							20.28	-0.0226	47.24	0.033	36.24	0.0436		1.58	0.059	1.58	0.0733	1.58	0.1035	31.58	0.047		1141				99.84
							20.3	-0.0228	47.28	0.0307	36.27	0.0417		1.58	0.059	1.58	0.0733	1.58	0.1037	31.61	0.0471		1142				99.87
							20.32	-0.0231	47.32	0.0282	36.31	0.0398		1.58	0.0592	1.58	0.0733	1.58	0.1037	31.64	0.0473		1143				99.85
							20.34	-0.0236	47.36	0.0265	36.34	0.0388		1.59	0.0592	1.59	0.0733	1.59	0.1037	31.67	0.0474		1144				99.87
							20.36	-0.0239	47.4	0.0257	36.37	0.0375		1.59	0.0592	1.59	0.0731	1.59	0.1037	31.69	0.0476		1145				99.88
							20.38	-0.0242	47.44	0.0257	36.4	0.0364		1.59	0.059	1.59	0.0733	1.59	0.1037	31.72	0.0479		1146				99.84
							20.4	-0.0245	47.49	0.0262	36.43	0.0352		1.59	0.059	1.59	0.0731	1.59	0.1039	31.75	0.0481		1147				99.87
							20.42	-0.0251	47.53	0.027	36.47	0.0344		1.59	0.0592	1.59	0.0731	1.59	0.1037	31.78	0.0485		1148				99.88
							20.44	-0.0259	47.57	0.0279	36.5	0.0338		1.59	0.059	1.59	0.0733	1.59	0.1037	31.81	0.0491		1149				99.84
							20.46	-0.0265	47.61	0.029	36.53	0.0333		1.59	0.059	1.59	0.0731	1.59	0.1037	31.83	0.0496		1150				99.87
							20.48	-0.0271	47.65	0.0302	36.56	0.0332		1.6	0.0592	1.6	0.0731	1.6	0.1035	31.86	0.0504		1151				99.85
							20.5	-0.0277	47.69	0.0315	36.6	0.0332		1.6	0.0592	1.6	0.0731	1.6	0.1037	31.89	0.0512		1152				99.87
							20.52	-0.0282	47.74	0.0326	36.63	0.0335		1.6	0.0592	1.6	0.0731	1.6	0.1037	31.92	0.0521		1153				99.84
							20.54	-0.0288	47.78	0.0333	36.66	0.0336		1.6	0.0592	1.6	0.0729	1.6	0.1039	31.94	0.0532		1154				99.84
							20.55	-0.0296	47.82	0.0341	36.69	0.0344		1.6	0.0592	1.6	0.0731	1.6	0.1037	31.97	0.0544		1155				99.87
							20.57	-0.0307	47.86	0.0349	36.72	0.0349		1.6	0.0592	1.6	0.0731	1.6	0.1039	32	0.056		1156				99.87
							20.59	-0.031	47.9	0.036	36.76	0.0355		1.6	0.0592	1.6	0.0731	1.6	0.1037	32.03	-0.0431		1157				99.85
							20.61	-0.0319	47.94	0.0377	36.79	0.0363		1.61	0.0592	1.61	0.0731	1.61	0.1039	32.05	-0.0442		1158				99.84
							20.63	-0.0322	47.99	0.0401	36.82	0.0367		1.61	0.0592	1.61	0.0731	1.61	0.1039	32.08	-0.0445		1159				99.84
							20.64	-0.0326	48.02	-0.0301	36.85	0.0374		1.61	0.0592	1.61	0.0731	1.61	0.1039	32.11	-0.0446		1160				99.84
							20.66	-0.0329	48.06	-0.0253	36.88	0.0378		1.61	0.0592	1.61	0.0733	1.61	0.1039	32.14	-0.0448		1161				99.87
							20.68	-0.0333	48.11	-0.0234	36.91	0.0383		1.61	0.0592	1.61	0.0731	1.61	0.1039	32.16	-0.0451		1162				99.84
							20.7	-0.0335	48.15	-0.0228	36.94	0.0388		1.61	0.0592	1.61	0.0731	1.61	0.104	32.19	-0.0454		1163				99.84
							20.71	-0.0339	48.19	-0.0226	36.98	0.0392		1.61	0.0592	1.61	0.0731	1.61	0.104	32.22	-0.0457		1164				99.84
							20.73	-0.0338	48.23	-0.0231	37.01	0.0395		1.62	0.0592	1.62	0.0731	1.62	0.104	32.25	-0.0462		1165				99.82
							20.75	-0.0341	48.27	-0.0237	37.04	0.04		1.62	0.0592	1.62	0.0731	1.62	0.104	32.28	-0.0465		1166				99.84
							20.77	-0.0344	48.31	-0.0243	37.07	0.0406		1.62	0.0592	1.62	0.0729	1.62	0.1039	32.3	-0.0468		1167				99.84
							20.79	-0.0346	48.36	-0.0254	37.1	0.0409		1.62	0.0592	1.62	0.0731	1.62	0.104	32.33	-0.0473		1168				99.82
							20.8	-0.0346	48.4	-0.0264	37.14	0.0411		1.62	0.0592	1.62	0.0731	1.62	0.104	32.36	-0.0476		1169				99.82
							20.82	-0.0349	48.44	-0.0274	37.17	0.0415		1.62	0.0592	1.62	0.0731	1.62	0.104	32.39	-0.0481		1170				99.84
							20.84	-0.035	48.48	-0.0284	37.2	-0.0374		1.62	0.0593	1.62	0.0731	1.62	0.104	32.41	-0.0484		1171				99.84
							20.86	-0.0353	48.52	-0.0293	37.23	-0.0388		1.63	0.0592	1.63	0.0731	1.63	0.104	32.44	-0.0487		1172				99.84
							20.88	-0.0355	48.56	-0.0301	37.26	-0.0383		1.63	0.0593	1.63	0.0731	1.63	0.104	32.47	-0.049		1173				99.82
							20.9	-0.0363	48.61	-0.0308	37.29	-0.0357		1.63	0.0593	1.63	0.0731	1.63	0.1042	32.5	-0.0493		1174				99.84
							20.91	-0.037	48.65	-0.0315	37.33	-0.0339		1.63	0.0592	1.63	0.0731	1.63	0.1042	32.53	-0.0494		1175				99.84
							20.93	-0.0381	48.69	-0.0319	37.36	-0.0326		1.63	0.0592	1.63	0.0731	1.63	0.104	32.55	-0.0496		1176				99.82
							20.95	-0.0398	48.73	-0.0324	37.39	-0.0319		1.63	0.0592	1.63	0.0729	1.63	0.104	32.58	-0.0496		1177				99.87
							20.97	-0.0423	48.77	-0.0329	37.42	-0.0318		1.63	0.0592	1.63	0.0731	1.63	0.104	32.61	-0.0498		1178				99.87
							20.98	-0.0448	48.81	-0.0336	37.45	-0.0321		1.63	0.0592	1.63	0.0729	1.63	0.104	32.64	-0.0498		1179				99.82
							21	-0.0443	48.86	-0.0346	37.49	-0.0326		1.64	0.0592	1.64	0.0731	1.64	0.104	32.66	-0.0501		1180				99.87
							21.02	0.033	48.9	-0.036	37.52	-0.0336		1.64	0.0592	1.64	0.0731	1.64	0.104	32.69	-0.0502		1181				99.84
							21.04	0.0276	48.94	-0.0389	37.55	-0.0347		1.64	0.0592	1.64	0.0729	1.64	0.104	32.72	-0.0504		1182				99.87
							21.06	0.0243	48.98	-0.046	37.58	-0.0357		1.64	0.0592	1.64	0.0729	1.64	0.1042	32.75	-0.0507		1183				99.85
							21.07	0.0229	49.02	0.0375	37.62	-0.0367		1.64	0.0593	1.64	0.0729	1.64	0.104	32.78	-0.0508		1184				99.85
							21.09	0.0222	49.06	0.036	37.65	-0.0378		1.64	0.0593	1.64	0.0728	1.64	0.104	32.8	-0.0513		1185				99.84
							21.11	0.0219	49.1	0.0346	37.68	-0.0381		1.64	0.0593	1.64	0.0731	1.64	0.104	32.83	-0.0518		1186				99.84
							21.13	0.0215	49.14	0.0326	37.71	-0.0389		1.65	0.0593	1.65	0.0728	1.65	0.1042	32.86	-0.0524		1187				99.82
							21.14	0.0214	49.18	0.0302	37.74	-0.0394		1.65	0.0593	1.65	0.0729	1.65	0.1039	32.89	-0.053		1188				99.87
							21.16	0.0212	49.23	0.0277	37.78	-0.0397		1.65	0.0593	1.65	0.0731	1.65	0.1042	32.91	-0.0538		1189				99.88
							21.18	0.0211	49.27	0.0259	37.81	-0.0401		1.65	0.0593	1.65	0.0729	1.65	0.104	32.94	-0.0549		1190				99.79
							21.2	0.0211	49.31	0.0246	37.84	-0.0406		1.65	0.0593	1.65	0.0728	1.65	0.1042	32.97	-0.056		1191				99.87
							21.21	0.0211	49.35	0.0242	37.87	-0.0411		1.65	0.0593	1.65	0.0729	1.65	0.104	33	-0.0574		1192				99.87
							21.23	0.0211	49.39	0.0243	37.9	-0.0417		1.65	0.0593	1.65	0.0729	1.65	0.1042	33.02	0.0425		1193				99.84
							21.25	0.0214	49.43	0.0248	37.94	-0.0422		1.66	0.0593	1.66	0.0729	1.66	0.1042	33.05	0.0443		1194				99.82
							21.27	0.0215	49.48	0.0254	37.97	-0.0431		1.66	0.0593	1.66	0.0729	1.66	0.1044	33.08	0.0448		1195				99.84
							21.29	0.0215	49.52	0.0265	38	-0.0437		1.66	0.0595	1.66	0.0729	1.66	0.104	33.11	0.0448		1196				99.84
							21.31	0.0219	49.56	0.0276	38.03	-0.0445		1.66	0.0595	1.66	0.0729	1.66	0.1042	33.13	0.0445		1197				99.84
							21.32	0.022	49.6	0.0288	38.07	-0.0457		1.66	0.0595	1.66	0.0729	1.66	0.1042	33.16	0.0442		1198				99.81
							21.34	0.0222	49.64	0.0302	38.1	-0.0471		1.66	0.0595	1.66	0.0729	1.66	0.1044	33.19	0.0437		1199				99.96
							21.36	0.0223	49.68	0.0315	38.13	-0.0485		1.66	0.0595	1.66	0.0729	1.66	0.1042	33.22	0.0436		1200				99.85
							21.38	0.0228	49.73	0.0326	38.16	-0.0501		1.67	0.0593	1.67	0.0728	1.67	0.1044	33.25	0.0439		1201				99.9
							21.4	0.0231	49.77	0.0335	38.19	0.046		1.67	0.0593	1.67	0.0729	1.67	0.1042	33.27	0.044		1202				99.82
							21.41	0.0234	49.81	0.0343	38.22	0.0453		1.67	0.0593	1.67	0.0729	1.67	0.1042	33.3	0.0443		1203				99.81
							21.43	0.0236	49.85	0.035	38.26	0.0446		1.67	0.0593	1.67	0.0729	1.67	0.1042	33.33	0.0446		1204				99.82
							21.45	0.0239	49.89	0.036	38.29	0.0442		1.67	0.0595	1.67	0.0729	1.67	0.1042	33.36	0.0448		1205				99.82
							21.46	0.0243	49.93	0.0374	38.32	0.0434		1.67	0.0595	1.67	0.0729	1.67	0.1042	33.38	0.0451		1206				99.9
							21.48	0.0246	49.98	0.0398	38.35	0.0428		1.67	0.0595	1.67	0.0729	1.67	0.1042	33.41	0.0451		1207				99.98
							21.5	0.0251	50.01	-0.0322	38.38	0.042		1.67	0.0595	1.67	0.0728	1.67	0.1044	33.44	0.0453		1208				99.9
							21.52	0.0256	50.05	-0.0267	38.42	0.0414		1.68	0.0595	1.68	0.0729	1.68	0.1042	33.47	0.0456		1209				99.93
							21.54	0.0257	50.09	-0.0237	38.45	0.0408		1.68	0.0595	1.68	0.0729	1.68	0.1044	33.5	0.0457		1210				99.98
							21.55	0.026	50.14	-0.0225	38.48	0.0403		1.68	0.0595	1.68	0.0729	1.68	0.1044	33.52	0.0459		1211				99.9
							21.57	0.0265	50.18	-0.0222	38.51	0.0397		1.68	0.0595	1.68	0.0729	1.68	0.1042	33.55	0.046		1212				99.84
							21.59	0.0268	50.22	-0.0222	38.55	0.0395		1.68	0.0596	1.68	0.0729	1.68	0.1044	33.58	0.046		1213				99.96
							21.6	0.0273	50.26	-0.0226	38.58	0.0392		1.68	0.0595	1.68	0.0728	1.68	0.1042	33.61	0.0462		1214				99.95
							21.62	0.0279	50.3	-0.0234	38.61	0.0389		1.68	0.0595	1.68	0.0728	1.68	0.1042	33.63	0.0463		1215				99.87
							21.64	0.0281	50.34	-0.0242	38.64	0.0386		1.69	0.0596	1.69	0.0728	1.69	0.1042	33.66	0.0465		1216				99.84
							21.66	0.0285	50.39	-0.0253	38.68	0.0383		1.69	0.0596	1.69	0.0729	1.69	0.1042	33.69	0.0465		1217				99.87
							21.68	0.0291	50.43	-0.0265	38.71	0.0374		1.69	0.0596	1.69	0.0729	1.69	0.1044	33.72	0.0465		1218				99.87
							21.7	0.0295	50.47	-0.0279	38.74	0.0374		1.69	0.0596	1.69	0.0729	1.69	0.1042	33.75	0.0468		1219				99.82
							21.71	0.0296	50.51	-0.029	38.77	0.0377		1.69	0.0596	1.69	0.0729	1.69	0.1042	33.77	0.047		1220				99.84
							21.73	0.0301	50.55	-0.0299	38.8	0.038		1.69	0.0596	1.69	0.0728	1.69	0.1042	33.8	0.0474		1221				99.84
							21.75	0.0307	50.59	-0.0307	38.83	0.0383		1.69	0.0596	1.69	0.0729	1.69	0.1044	33.83	0.0479		1222				99.87
							21.77	0.031	50.64	-0.0315	38.87	0.0386		1.7	0.0596	1.7	0.0729	1.7	0.1042	33.86	0.0484		1223				99.85
							21.78	0.0312	50.68	-0.0319	38.9	0.0388		1.7	0.0598	1.7	0.0729	1.7	0.1042	33.88	0.049		1224				99.84
							21.8	0.0315	50.72	-0.0324	38.93	0.0391		1.7	0.0596	1.7	0.0728	1.7	0.1044	33.91	0.0496		1225				99.87
							21.82	0.0319	50.76	-0.033	38.96	0.0392		1.7	0.0596	1.7	0.0728	1.7	0.1042	33.94	0.0504		1226				99.85
							21.84	0.0321	50.8	-0.0336	38.99	0.0394		1.7	0.0596	1.7	0.0729	1.7	0.1042	33.97	0.0512		1227				99.87
							21.85	0.0324	50.84	-0.0346	39.03	0.0397		1.7	0.0598	1.7	0.0729	1.7	0.1042	34	0.0518		1228				99.87
							21.87	0.0327	50.89	-0.0358	39.06	0.04		1.7	0.0598	1.7	0.0728	1.7	0.1042	34.02	-0.0405		1229				99.87
							21.89	0.0327	50.93	-0.0384	39.09	0.0405		1.71	0.0596	1.71	0.0729	1.71	0.1042	34.05	-0.0422		1230				99.84
							21.91	0.033	50.97	-0.0434	39.12	0.0408		1.71	0.0598	1.71	0.0728	1.71	0.1042	34.08	-0.0423		1231				99.87
							21.93	0.0333	51.01	0.0386	39.16	0.0414		1.71	0.0598	1.71	0.0728	1.71	0.1042	34.1	-0.0426		1232				99.85
							21.95	0.0336	51.05	0.0372	39.19	-0.0344		1.71	0.0596	1.71	0.0728	1.71	0.1044	34.13	-0.0431		1233				99.84
							21.97	0.0339	51.09	0.0361	39.22	-0.0386		1.71	0.0598	1.71	0.0729	1.71	0.1044	34.16	-0.0437		1234				99.85
							21.99	0.0343	51.13	0.0349	39.25	-0.0386		1.71	0.0598	1.71	0.0728	1.71	0.1042	34.19	-0.0443		1235				99.84
							22.01	-0.0191	51.17	0.0332	39.28	-0.0377		1.71	0.0598	1.71	0.0728	1.71	0.1044	34.21	-0.0451		1236				99.87
							22.02	-0.025	51.21	0.0308	39.31	-0.0358		1.72	0.0598	1.72	0.0729	1.72	0.1042	34.24	-0.0456		1237				99.85
							22.04	-0.024	51.26	0.0285	39.34	-0.0346		1.72	0.0598	1.72	0.0728	1.72	0.1042	34.27	-0.046		1238				99.84
							22.06	-0.0228	51.3	0.0265	39.37	-0.0339		1.72	0.0598	1.72	0.0728	1.72	0.1042	34.3	-0.0465		1239				99.84
							22.07	-0.022	51.34	0.0253	39.4	-0.0338		1.72	0.0598	1.72	0.0728	1.72	0.1042	34.33	-0.047		1240				99.87
							22.09	-0.0217	51.38	0.0251	39.44	-0.0339		1.72	0.0598	1.72	0.0728	1.72	0.1042	34.35	-0.0476		1241				99.82
							22.11	-0.0214	51.42	0.0253	39.47	-0.0344		1.72	0.0598	1.72	0.0728	1.72	0.1042	34.38	-0.0481		1242				99.84
							22.13	-0.0209	51.46	0.0259	39.5	-0.0353		1.72	0.06	1.72	0.0728	1.72	0.1042	34.41	-0.0485		1243				99.84
							22.15	-0.0211	51.51	0.0267	39.53	-0.0363		1.73	0.0598	1.73	0.0728	1.73	0.1042	34.44	-0.049		1244				99.81
							22.16	-0.0211	51.55	0.0276	39.56	-0.0369		1.73	0.06	1.73	0.0728	1.73	0.1044	34.46	-0.0493		1245				99.81
							22.18	-0.0208	51.59	0.0288	39.59	-0.038		1.73	0.0598	1.73	0.0728	1.73	0.1042	34.49	-0.0496		1246				99.84
							22.2	-0.0209	51.63	0.0301	39.63	-0.0383		1.73	0.06	1.73	0.0728	1.73	0.104	34.52	-0.0499		1247				99.82
							22.21	-0.0209	51.67	0.0313	39.66	-0.0391		1.73	0.06	1.73	0.0728	1.73	0.1042	34.55	-0.0501		1248				99.81
							22.23	-0.0211	51.71	0.0324	39.69	-0.0395		1.73	0.06	1.73	0.0728	1.73	0.1042	34.58	-0.0504		1249				99.79
							22.25	-0.0214	51.76	0.0333	39.72	-0.04		1.73	0.06	1.73	0.0728	1.73	0.1042	34.6	-0.0505		1250				99.79
							22.27	-0.0215	51.8	0.0343	39.76	-0.0403		1.73	0.0601	1.73	0.0728	1.73	0.1042	34.63	-0.0508		1251				99.79
							22.29	-0.0215	51.84	0.035	39.79	-0.0409		1.74	0.06	1.74	0.0728	1.74	0.1042	34.66	-0.0508		1252				99.79
							22.3	-0.0217	51.88	0.0358	39.82	-0.0415		1.74	0.0601	1.74	0.0726	1.74	0.1042	34.69	-0.0512		1253				99.84
							22.32	-0.022	51.92	0.037	39.85	-0.042		1.74	0.0601	1.74	0.0728	1.74	0.104	34.71	-0.0515		1254				99.82
							22.34	-0.0226	51.96	0.0391	39.88	-0.0428		1.74	0.06	1.74	0.0726	1.74	0.1042	34.74	-0.0516		1255				99.79
							22.36	-0.0226	52	-0.0318	39.92	-0.0423		1.74	0.0601	1.74	0.0728	1.74	0.1042	34.77	-0.0519		1256				99.81
							22.37	-0.0231	52.04	-0.0282	39.95	-0.0431		1.74	0.0601	1.74	0.0728	1.74	0.1042	34.8	-0.0524		1257				99.9
							22.39	-0.0236	52.08	-0.0245	39.98	-0.0437		1.74	0.0601	1.74	0.0728	1.74	0.1042	34.83	-0.0529		1258				99.84
							22.41	-0.0239	52.13	-0.0229	40.01	-0.0445		1.75	0.0601	1.75	0.0728	1.75	0.1042	34.85	-0.0533		1259				99.82
							22.43	-0.0242	52.17	-0.0223	40.04	-0.0456		1.75	0.0601	1.75	0.0728	1.75	0.1042	34.88	-0.0541		1260				99.87
							22.44	-0.025	52.21	-0.0223	40.08	-0.0463		1.75	0.0601	1.75	0.0728	1.75	0.1042	34.91	-0.0549		1261				99.85
							22.46	-0.0256	52.25	-0.0226	40.11	-0.0476		1.75	0.0601	1.75	0.0726	1.75	0.1042	34.94	-0.056		1262				99.84
							22.48	-0.026	52.29	-0.0234	40.14	-0.0488		1.75	0.0601	1.75	0.0728	1.75	0.104	34.96	-0.0572		1263				99.84
							22.49	-0.0264	52.33	-0.0242	40.17	-0.0502		1.75	0.0601	1.75	0.0728	1.75	0.104	34.99	-0.0586		1264				99.84
							22.51	-0.0271	52.38	-0.0253	40.2	0.0457		1.75	0.0603	1.75	0.0726	1.75	0.1042	35.02	0.0417		1265				99.82
							22.53	-0.0277	52.42	-0.0265	40.23	0.0463		1.76	0.0603	1.76	0.0728	1.76	0.104	35.05	0.0446		1266				99.84
							22.55	-0.0285	52.46	-0.0276	40.27	0.0463		1.76	0.0603	1.76	0.0729	1.76	0.1042	35.07	0.045		1267				99.85
							22.56	-0.029	52.5	-0.0288	40.3	0.0468		1.76	0.0603	1.76	0.0728	1.76	0.1042	35.1	0.0451		1268				99.84
							22.58	-0.0299	52.54	-0.0298	40.33	0.0473		1.76	0.0603	1.76	0.0728	1.76	0.104	35.13	0.0453		1269				99.85
							22.6	-0.031	52.58	-0.0307	40.36	0.0477		1.76	0.0603	1.76	0.0728	1.76	0.1042	35.16	0.0453		1270				99.85
							22.62	-0.0315	52.63	-0.0313	40.39	0.0484		1.76	0.0603	1.76	0.0728	1.76	0.104	35.18	0.0453		1271				99.9
							22.64	-0.0319	52.67	-0.0321	40.43	0.0493		1.76	0.0603	1.76	0.0728	1.76	0.1042	35.21	0.0453		1272				99.85
							22.66	-0.0321	52.71	-0.0326	40.46	0.0499		1.77	0.0603	1.77	0.0728	1.77	0.104	35.24	0.0454		1273				99.82
							22.67	-0.0326	52.75	-0.033	40.49	0.0512		1.77	0.0603	1.77	0.0728	1.77	0.104	35.27	0.0454		1274				99.87
							22.69	-0.0327	52.79	-0.0336	40.52	0.0527		1.77	0.0603	1.77	0.0728	1.77	0.104	35.3	0.0456		1275				99.87
							22.71	-0.0327	52.83	-0.0346	40.56	0.0539		1.77	0.0605	1.77	0.0728	1.77	0.104	35.32	0.0456		1276				99.85
							22.73	-0.0333	52.88	-0.0357	40.59	0.0556		1.77	0.0605	1.77	0.0728	1.77	0.104	35.35	0.0456		1277				99.82
							22.75	-0.0333	52.92	-0.0378	40.62	0.0575		1.77	0.0605	1.77	0.0726	1.77	0.104	35.38	0.0457		1278				99.85
							22.76	-0.0336	52.96	-0.0419	40.65	0.0594		1.77	0.0605	1.77	0.0728	1.77	0.104	35.41	0.0459		1279				99.84
							22.78	-0.0338	52.99	0.0398	40.68	0.0612		1.77	0.0605	1.77	0.0728	1.77	0.104	35.43	0.0459		1280				99.81
							22.8	-0.0341	53.04	0.038	40.72	0.0632		1.78	0.0605	1.78	0.0726	1.78	0.104	35.46	0.046		1281				99.87
							22.82	-0.0343	53.08	0.0374	40.75	0.0651		1.78	0.0605	1.78	0.0726	1.78	0.104	35.49	0.0462		1282				99.82
							22.84	-0.0343	53.12	0.037	40.78	0.0668		1.78	0.0606	1.78	0.0728	1.78	0.104	35.52	0.0462		1283				99.79
							22.85	-0.0347	53.16	0.0364	40.81	0.0685		1.78	0.0605	1.78	0.0728	1.78	0.104	35.55	0.0463		1284				99.87
							22.87	-0.035	53.2	0.0353	40.84	0.0698		1.78	0.0605	1.78	0.0728	1.78	0.1042	35.57	0.0463		1285				99.93
							22.89	-0.0355	53.24	0.0336	40.88	0.0713		1.78	0.0606	1.78	0.0726	1.78	0.104	35.6	0.0467		1286				99.99
							22.91	-0.0363	53.29	0.0316	40.91	0.0722		1.78	0.0606	1.78	0.0728	1.78	0.1042	35.63	0.0465		1287				99.84
							22.92	-0.0372	53.33	0.0298	40.94	0.073		1.79	0.0606	1.79	0.0728	1.79	0.104	35.66	0.0467		1288				99.79
							22.94	-0.0389	53.37	0.0281	40.97	0.0724		1.79	0.0606	1.79	0.0728	1.79	0.1039	35.68	0.0468		1289				99.85
							22.96	-0.0419	53.41	0.0273	41.01	0.0729		1.79	0.0606	1.79	0.0728	1.79	0.104	35.71	0.0471		1290				99.84
							22.98	-0.0436	53.45	0.027	41.04	0.0735		1.79	0.0606	1.79	0.0726	1.79	0.1039	35.74	0.0473		1291				99.85
							23	-0.0429	53.49	0.0273	41.07	0.0739		1.79	0.0606	1.79	0.0726	1.79	0.1039	35.77	0.0477		1292				99.81
							23.01	0.0333	53.54	0.0279	41.1	0.0742		1.79	0.0606	1.79	0.0726	1.79	0.104	35.8	0.0482		1293				99.88
							23.03	0.0285	53.58	0.029	41.13	0.0747		1.79	0.0608	1.79	0.0726	1.79	0.1039	35.82	0.0488		1294				99.84
							23.05	0.024	53.62	0.0301	41.17	0.075		1.8	0.0608	1.8	0.0726	1.8	0.1039	35.85	0.0493		1295				99.87
							23.07	0.0225	53.66	0.0313	41.19	-0.0437		1.8	0.0606	1.8	0.0728	1.8	0.1039	35.88	0.0501		1296				99.87
							23.09	0.0217	53.7	0.0326	41.23	-0.0463		1.8	0.0608	1.8	0.0728	1.8	0.1039	35.91	0.0508		1297				99.99
							23.1	0.0212	53.74	0.0333	41.26	-0.046		1.8	0.0608	1.8	0.0728	1.8	0.1039	35.93	0.0518		1298				99.87
							23.12	0.0212	53.79	0.0338	41.29	-0.0446		1.8	0.0608	1.8	0.0726	1.8	0.1037	35.96	0.0529		1299				99.85
							23.14	0.0208	53.83	0.0346	41.32	-0.0431		1.8	0.0609	1.8	0.0728	1.8	0.1039	35.99	0.0539		1300				99.87
							23.16	0.0206	53.87	0.0353	41.35	-0.0417		1.8	0.0608	1.8	0.0726	1.8	0.1039	36.01	-0.04		1301				99.87
							23.18	0.0208	53.91	0.0366	41.39	-0.0406		1.81	0.0608	1.81	0.0728	1.81	0.1039	36.04	-0.0434		1302				99.84
							23.19	0.0205	53.95	0.0384	41.42	-0.0398		1.81	0.0609	1.81	0.0726	1.81	0.1039	36.07	-0.0439		1303				99.88
							23.21	0.0206	53.99	-0.011	41.45	-0.0395		1.81	0.0609	1.81	0.0726	1.81	0.104	36.1	-0.0442		1304				99.88
							23.23	0.0209	54.03	-0.0298	41.48	-0.0394		1.81	0.0609	1.81	0.0726	1.81	0.104	36.13	-0.0445		1305				99.84
							23.25	0.0209	54.07	-0.0251	41.51	-0.0392		1.81	0.0609	1.81	0.0726	1.81	0.104	36.15	-0.0448		1306				99.85
							23.27	0.0209	54.11	-0.0234	41.55	-0.0392		1.81	0.0611	1.81	0.0728	1.81	0.1039	36.18	-0.0453		1307				99.87
							23.29	0.0212	54.16	-0.0228	41.58	-0.0394		1.81	0.0609	1.81	0.0728	1.81	0.1039	36.21	-0.0456		1308				99.87
							23.3	0.0214	54.2	-0.0229	41.61	-0.0398		1.82	0.0611	1.82	0.0728	1.82	0.1039	36.24	-0.046		1309				99.9
							23.32	0.0217	54.24	-0.0234	41.64	-0.0401		1.82	0.0611	1.82	0.0728	1.82	0.104	36.26	-0.0463		1310				99.85
							23.34	0.0217	54.28	-0.0239	41.67	-0.0406		1.82	0.0611	1.82	0.0728	1.82	0.1039	36.29	-0.0468		1311				99.9
							23.36	0.022	54.32	-0.0245	41.7	-0.0409		1.82	0.0611	1.82	0.0728	1.82	0.1039	36.32	-0.0473		1312				99.84
							23.37	0.0223	54.36	-0.0254	41.74	-0.0414		1.82	0.0611	1.82	0.0728	1.82	0.104	36.35	-0.0477		1313				99.85
							23.39	0.0226	54.41	-0.0265	41.77	-0.0419		1.82	0.0613	1.82	0.0728	1.82	0.1037	36.38	-0.0481		1314				99.87
							23.41	0.0229	54.45	-0.0276	41.8	-0.0425		1.82	0.0611	1.82	0.0728	1.82	0.1039	36.4	-0.0485		1315				99.87
							23.43	0.0231	54.49	-0.0287	41.83	-0.0429		1.83	0.0613	1.83	0.0728	1.83	0.1039	36.43	-0.049		1316				99.84
							23.45	0.0234	54.53	-0.0298	41.86	-0.0431		1.83	0.0613	1.83	0.0728	1.83	0.1037	36.46	-0.0494		1317				99.87
							23.47	0.0237	54.57	-0.0304	41.9	-0.0437		1.83	0.0613	1.83	0.0728	1.83	0.1039	36.49	-0.0498		1318				99.87
							23.48	0.0242	54.61	-0.0312	41.93	-0.0442		1.83	0.0613	1.83	0.0728	1.83	0.1037	36.51	-0.0501		1319				99.87
							23.5	0.0245	54.66	-0.0318	41.96	-0.0446		1.83	0.0613	1.83	0.0728	1.83	0.1039	36.54	-0.0504		1320				99.87
							23.52	0.025	54.7	-0.0322	41.99	-0.0451		1.83	0.0613	1.83	0.0728	1.83	0.1039	36.57	-0.0507		1321				99.87
							23.54	0.0251	54.74	-0.0329	42.03	-0.0457		1.83	0.0614	1.83	0.0726	1.83	0.1039	36.6	-0.0508		1322				99.87
							23.56	0.0256	54.78	-0.0335	42.06	-0.0467		1.83	0.0614	1.83	0.0728	1.83	0.1039	36.63	-0.0512		1323				99.9
							23.57	0.026	54.82	-0.0343	42.09	-0.0476		1.84	0.0613	1.84	0.0726	1.84	0.1039	36.65	-0.0515		1324				99.87
							23.59	0.0262	54.86	-0.0353	42.12	-0.0487		1.84	0.0614	1.84	0.0728	1.84	0.1039	36.68	-0.0518		1325				99.87
							23.61	0.0265	54.91	-0.037	42.15	-0.0501		1.84	0.0614	1.84	0.0728	1.84	0.1037	36.71	-0.0522		1326				99.87
							23.63	0.0268	54.95	-0.0403	42.18	0.0425		1.84	0.0614	1.84	0.0728	1.84	0.1039	36.74	-0.0527		1327				99.87
							23.65	0.0273	54.99	-0.0473	42.21	0.0394		1.84	0.0614	1.84	0.0728	1.84	0.1039	36.76	-0.0532		1328				99.87
							23.66	0.0276	55.03	0.0378	42.24	0.0367		1.84	0.0616	1.84	0.0728	1.84	0.1039	36.79	-0.0536		1329				99.87
							23.68	0.0279	55.07	0.037	42.28	0.0346		1.84	0.0614	1.84	0.0728	1.84	0.1039	36.82	-0.0543		1330				99.88
							23.7	0.0285	55.11	0.0369	42.31	0.0327		1.85	0.0616	1.85	0.0728	1.85	0.104	36.85	-0.0549		1331				99.87
							23.71	0.0288	55.15	0.0364	42.34	0.0307		1.85	0.0616	1.85	0.0729	1.85	0.104	36.88	-0.0555		1332				99.87
							23.73	0.0293	55.19	0.0358	42.37	0.0291		1.85	0.0616	1.85	0.0728	1.85	0.1039	36.9	-0.0566		1333				99.9
							23.75	0.0298	55.23	0.0344	42.4	0.0271		1.85	0.0616	1.85	0.0726	1.85	0.1039	36.93	-0.0575		1334				99.9
							23.77	0.0301	55.28	0.0327	42.44	0.0267		1.85	0.0616	1.85	0.0728	1.85	0.1039	36.96	-0.0589		1335				99.87
							23.79	0.0305	55.32	0.0305	42.47	0.0265		1.85	0.0617	1.85	0.0728	1.85	0.1037	36.99	-0.0605		1336				99.87
							23.81	0.0307	55.36	0.0284	42.5	0.0267		1.85	0.0616	1.85	0.0728	1.85	0.1039	37.01	0.0406		1337				99.87
							23.84	0.0312	55.4	0.0273	42.53	0.027		1.86	0.0617	1.86	0.0729	1.86	0.104	37.04	0.045		1338				99.9
							23.85	0.0313	55.44	0.027	42.57	0.0274		1.86	0.0617	1.86	0.0729	1.86	0.104	37.07	0.0456		1339				99.87
							23.87	0.0315	55.48	0.0271	42.6	0.0279		1.86	0.0617	1.86	0.0728	1.86	0.104	37.1	0.0459		1340				99.87
							23.89	0.0318	55.53	0.0279	42.63	0.0287		1.86	0.0617	1.86	0.0729	1.86	0.104	37.12	0.0459		1341				99.87
							23.91	0.0316	55.57	0.029	42.66	0.0296		1.86	0.0617	1.86	0.0729	1.86	0.1039	37.15	0.0457		1342				99.87
							23.92	0.0319	55.61	0.0302	42.69	0.0305		1.86	0.0619	1.86	0.0728	1.86	0.104	37.18	0.0456		1343				99.87
							23.94	0.0322	55.65	0.031	42.73	0.0316		1.86	0.0617	1.86	0.0728	1.86	0.1039	37.21	0.0457		1344				99.91
							23.96	0.0326	55.69	0.0322	42.76	0.0327		1.87	0.0617	1.87	0.0728	1.87	0.1039	37.23	0.0457		1345				99.88
							23.98	0.0327	55.73	0.0333	42.79	0.0336		1.87	0.0619	1.87	0.0729	1.87	0.1039	37.26	0.0457		1346				99.9
							23.99	0.0333	55.78	0.0343	42.82	0.0347		1.87	0.0619	1.87	0.0728	1.87	0.1037	37.29	0.0457		1347				99.87
							24.01	-0.0234	55.82	0.0349	42.86	0.0355		1.87	0.0619	1.87	0.0729	1.87	0.1039	37.32	0.0459		1348				99.9
							24.03	-0.0239	55.86	0.0358	42.89	0.0364		1.87	0.0619	1.87	0.0729	1.87	0.1039	37.35	0.0459		1349				99.88
							24.05	-0.0226	55.9	0.0367	42.92	0.037		1.87	0.0619	1.87	0.0728	1.87	0.1037	37.37	0.0459		1350				99.9
							24.07	-0.0219	55.94	0.0384	42.95	0.0374		1.87	0.0621	1.87	0.0728	1.87	0.1039	37.4	0.046		1351				99.87
							24.09	-0.0211	55.98	0.0412	42.98	0.0381		1.88	0.0619	1.88	0.0729	1.88	0.1039	37.43	0.046		1352				99.9
							24.11	-0.0209	56.02	-0.0324	43.02	0.0386		1.88	0.0621	1.88	0.0728	1.88	0.104	37.46	0.0462		1353				99.87
							24.13	-0.0208	56.06	-0.0267	43.05	0.0392		1.88	0.0622	1.88	0.0729	1.88	0.1039	37.48	0.0463		1354				99.87
							24.15	-0.0208	56.1	-0.0242	43.08	0.0397		1.88	0.0622	1.88	0.0728	1.88	0.104	37.51	0.0463		1355				99.87
							24.17	-0.0206	56.14	-0.0233	43.11	0.0401		1.88	0.0622	1.88	0.0728	1.88	0.1039	37.54	0.0465		1356				99.91
							24.18	-0.0206	56.19	-0.0231	43.15	0.0408		1.88	0.0621	1.88	0.0728	1.88	0.104	37.57	0.0467		1357				99.87
							24.2	-0.0209	56.23	-0.0233	43.18	-0.0197		1.88	0.0621	1.88	0.0729	1.88	0.104	37.6	0.0467		1358				99.87
							24.22	-0.0211	56.27	-0.024	43.21	-0.0383		1.88	0.0622	1.88	0.0729	1.88	0.1039	37.62	0.0467		1359				99.87
							24.24	-0.0209	56.31	-0.025	43.24	-0.0383		1.89	0.0622	1.89	0.0728	1.89	0.1039	37.65	0.047		1360				99.88
							24.26	-0.0212	56.35	-0.0259	43.27	-0.0378		1.89	0.0622	1.89	0.0728	1.89	0.1039	37.68	0.047		1361				99.87
							24.28	-0.0214	56.39	-0.0271	43.3	-0.0361		1.89	0.0624	1.89	0.0729	1.89	0.104	37.71	0.0471		1362				99.9
							24.3	-0.0215	56.44	-0.0282	43.34	-0.0343		1.89	0.0622	1.89	0.0729	1.89	0.1039	37.73	0.0474		1363				99.87
							24.32	-0.0219	56.48	-0.0295	43.37	-0.0327		1.89	0.0624	1.89	0.0728	1.89	0.1039	37.76	0.0477		1364				99.87
							24.33	-0.0222	56.52	-0.0304	43.4	-0.0318		1.89	0.0624	1.89	0.0728	1.89	0.1039	37.79	0.0482		1365				99.87
							24.35	-0.0226	56.56	-0.0312	43.43	-0.0315		1.89	0.0624	1.89	0.0728	1.89	0.104	37.82	0.0487		1366				99.87
							24.37	-0.0228	56.6	-0.0318	43.47	-0.0316		1.9	0.0624	1.9	0.0728	1.9	0.104	37.85	0.0491		1367				99.9
							24.39	-0.0229	56.64	-0.0322	43.5	-0.0322		1.9	0.0624	1.9	0.0729	1.9	0.1039	37.87	0.0498		1368				99.87
							24.41	-0.0236	56.69	-0.0329	43.53	-0.0333		1.9	0.0624	1.9	0.0729	1.9	0.1039	37.9	0.0505		1369				99.87
							24.43	-0.024	56.73	-0.0335	43.56	-0.0346		1.9	0.0625	1.9	0.0728	1.9	0.1039	37.93	0.0515		1370				99.87
							24.45	-0.0246	56.77	-0.0339	43.59	-0.0358		1.9	0.0624	1.9	0.0728	1.9	0.1039	37.96	0.0522		1371				99.9
							24.46	-0.025	56.81	-0.0347	43.63	-0.037		1.9	0.0625	1.9	0.0728	1.9	0.1039	37.98	0.0532		1372				99.87
							24.48	-0.0256	56.85	-0.0357	43.66	-0.038		1.9	0.0625	1.9	0.0728	1.9	0.1039	38.01	-0.0369		1373				99.93
							24.5	-0.0264	56.89	-0.0372	43.69	-0.0384		1.91	0.0625	1.91	0.0729	1.91	0.104	38.04	-0.0432		1374				99.87
							24.52	-0.0273	56.94	-0.04	43.72	-0.0386		1.91	0.0627	1.91	0.0729	1.91	0.1039	38.06	-0.0439		1375				99.9
							24.54	-0.0279	56.98	-0.0463	43.76	-0.0391		1.91	0.0627	1.91	0.0729	1.91	0.1039	38.09	-0.0443		1376				99.87
							24.56	-0.029	57.01	0.0389	43.79	-0.0392		1.91	0.0627	1.91	0.0729	1.91	0.104	38.12	-0.0446		1377				99.9
							24.58	-0.0293	57.06	0.0381	43.82	-0.0395		1.91	0.0627	1.91	0.0728	1.91	0.1039	38.15	-0.0451		1378				99.87
							24.6	-0.0299	57.1	0.0378	43.85	-0.0398		1.91	0.0627	1.91	0.0728	1.91	0.104	38.18	-0.0454		1379				99.87
							24.62	-0.0305	57.14	0.0378	43.88	-0.0401		1.91	0.0629	1.91	0.0728	1.91	0.1042	38.2	-0.0459		1380				99.9
							24.63	-0.0312	57.18	0.0377	43.92	-0.0403		1.92	0.0627	1.92	0.0731	1.92	0.104	38.23	-0.0463		1381				99.9
							24.65	-0.0312	57.22	0.0369	43.95	-0.0409		1.92	0.0627	1.92	0.0729	1.92	0.104	38.26	-0.0467		1382				99.9
							24.67	-0.0318	57.26	0.0357	43.98	-0.0414		1.92	0.0629	1.92	0.0728	1.92	0.104	38.29	-0.0473		1383				99.87
							24.69	-0.0319	57.31	0.0341	44.01	-0.0422		1.92	0.0629	1.92	0.0729	1.92	0.1042	38.31	-0.0476		1384				99.87
							24.71	-0.0322	57.35	0.0326	44.05	-0.0429		1.92	0.063	1.92	0.0729	1.92	0.104	38.34	-0.0481		1385				99.93
							24.72	-0.0324	57.39	0.0312	44.08	-0.0443		1.92	0.0629	1.92	0.0729	1.92	0.1042	38.37	-0.0485		1386				99.85
							24.74	-0.0326	57.43	0.0301	44.11	-0.046		1.92	0.063	1.92	0.0728	1.92	0.104	38.4	-0.049		1387				99.9
							24.76	-0.033	57.47	0.0296	44.14	-0.0481		1.92	0.063	1.92	0.0731	1.92	0.104	38.43	-0.0494		1388				99.87
							24.78	-0.033	57.51	0.0296	44.17	0.0246		1.93	0.0629	1.93	0.0729	1.93	0.1042	38.45	-0.0499		1389				99.9
							24.8	-0.0332	57.56	0.0301	44.2	0.0467		1.93	0.063	1.93	0.0731	1.93	0.104	38.48	-0.0499		1390				99.87
							24.82	-0.0335	57.6	0.0312	44.24	0.0471		1.93	0.0632	1.93	0.0729	1.93	0.1042	38.51	-0.0501		1391				99.87
							24.84	-0.0336	57.64	0.0322	44.27	0.0468		1.93	0.0632	1.93	0.0729	1.93	0.1042	38.54	-0.0501		1392				99.87
							24.86	-0.0341	57.68	0.0332	44.3	0.0468		1.93	0.0632	1.93	0.0731	1.93	0.1042	38.56	-0.0501		1393				99.87
							24.87	-0.0344	57.72	0.0341	44.33	0.047		1.93	0.0632	1.93	0.0729	1.93	0.1042	38.59	-0.0507		1394				99.87
							24.89	-0.0349	57.76	0.035	44.37	0.047		1.93	0.0632	1.93	0.0733	1.93	0.1044	38.62	-0.0513		1395				99.87
							24.91	-0.0357	57.81	0.0358	44.4	0.0474		1.94	0.0634	1.94	0.0729	1.94	0.1042	38.65	-0.0519		1396				99.87
							24.93	-0.0367	57.85	0.0366	44.43	0.0473		1.94	0.0632	1.94	0.0729	1.94	0.1044	38.68	-0.0525		1397				99.87
							24.95	-0.0383	57.89	0.0375	44.46	0.0485		1.94	0.0634	1.94	0.0731	1.94	0.1044	38.7	-0.0532		1398				99.87
							24.96	-0.0414	57.93	0.0389	44.49	0.0494		1.94	0.0634	1.94	0.0731	1.94	0.1044	38.73	-0.0538		1399				99.87
							24.98	-0.0419	57.97	0.0414	44.53	0.0508		1.94	0.0634	1.94	0.0729	1.94	0.1044	38.76	-0.0544		1400				99.87
							25	0.0153	58.01	-0.0346	44.56	0.0524		1.94	0.0635	1.94	0.0731	1.94	0.1044	38.79	-0.055		1401				99.87
							25.02	0.0305	58.05	-0.0293	44.59	0.0541		1.94	0.0634	1.94	0.0731	1.94	0.1044	38.81	-0.0558		1402				99.87
							25.04	0.0245	58.09	-0.0257	44.62	0.0556		1.95	0.0635	1.95	0.0731	1.95	0.1044	38.84	-0.0566		1403				99.87
							25.06	0.0223	58.13	-0.0243	44.65	0.0575		1.95	0.0635	1.95	0.0731	1.95	0.1045	38.87	-0.0575		1404				99.87
							25.08	0.0214	58.18	-0.0239	44.68	0.0595		1.95	0.0635	1.95	0.0731	1.95	0.1042	38.9	-0.0586		1405				99.87
							25.09	0.0206	58.22	-0.0242	44.72	0.0614		1.95	0.0635	1.95	0.0731	1.95	0.1044	38.93	-0.0598		1406				99.96
							25.11	0.0203	58.26	-0.0248	44.75	0.0632		1.95	0.0637	1.95	0.0733	1.95	0.1044	38.95	-0.0614		1407				99.9
							25.13	0.0202	58.3	-0.0257	44.78	0.0651		1.95	0.0637	1.95	0.0733	1.95	0.1045	38.98	-0.0632		1408				99.88
							25.15	0.0202	58.34	-0.0268	44.81	0.0665		1.95	0.0637	1.95	0.0731	1.95	0.1045	39.01	0.0384		1409				99.87
							25.16	0.0202	58.38	-0.0279	44.84	0.0679		1.96	0.0637	1.96	0.0731	1.96	0.1045	39.03	0.0457		1410				99.9
							25.18	0.0202	58.43	-0.029	44.87	0.0693		1.96	0.0638	1.96	0.0733	1.96	0.1045	39.06	0.0467		1411				99.87
							25.2	0.0202	58.47	-0.0299	44.91	0.0701		1.96	0.0638	1.96	0.0731	1.96	0.1045	39.09	0.0468		1412				99.9
							25.22	0.0203	58.51	-0.0308	44.94	0.0713		1.96	0.0637	1.96	0.0733	1.96	0.1047	39.12	0.0467		1413				99.9
							25.24	0.0203	58.55	-0.0316	44.97	0.0719		1.96	0.0638	1.96	0.0733	1.96	0.1047	39.15	0.0467		1414				99.87
							25.26	0.0205	58.59	-0.0324	45	0.0727		1.96	0.0638	1.96	0.0733	1.96	0.1047	39.17	0.0467		1415				99.87
							25.27	0.0205	58.63	-0.0329	45.03	0.0733		1.96	0.0638	1.96	0.0733	1.96	0.1047	39.2	0.0467		1416				99.93
							25.29	0.0208	58.68	-0.0333	45.06	0.0741		1.97	0.064	1.97	0.0731	1.97	0.1047	39.23	0.0465		1417				99.87
							25.31	0.0211	58.72	-0.0339	45.1	0.0747		1.97	0.0638	1.97	0.0731	1.97	0.1045	39.26	0.0465		1418				99.87
							25.33	0.0214	58.76	-0.0346	45.13	0.0755		1.97	0.064	1.97	0.0733	1.97	0.1047	39.28	0.0465		1419				99.9
							25.35	0.0215	58.8	-0.035	45.16	0.0761		1.97	0.064	1.97	0.0733	1.97	0.1047	39.31	0.0467		1420				99.87
							25.36	0.0219	58.84	-0.0361	45.19	-0.0422		1.97	0.0642	1.97	0.0733	1.97	0.1047	39.34	0.0465		1421				99.9
							25.38	0.022	58.88	-0.0377	45.22	-0.0476		1.97	0.0642	1.97	0.0733	1.97	0.1047	39.37	0.0467		1422				99.87
							25.4	0.0222	58.93	-0.0401	45.25	-0.0479		1.97	0.064	1.97	0.0733	1.97	0.1048	39.4	0.0468		1423				99.9
							25.42	0.0225	58.97	-0.0454	45.28	-0.0467		1.98	0.0643	1.98	0.0733	1.98	0.1048	39.42	0.0467		1424				99.87
							25.44	0.0231	59	0.0397	45.31	-0.0451		1.98	0.0642	1.98	0.0733	1.98	0.1048	39.45	0.0467		1425				99.84
							25.46	0.0236	59.04	0.0378	45.34	-0.0436		1.98	0.0642	1.98	0.0733	1.98	0.1048	39.48	0.0467		1426				99.9
							25.47	0.0236	59.09	0.0363	45.37	-0.042		1.98	0.0643	1.98	0.0733	1.98	0.1048	39.51	0.0468		1427				99.87
							25.49	0.0242	59.13	0.0347	45.41	-0.0411		1.98	0.0643	1.98	0.0731	1.98	0.1048	39.53	0.0467		1428				99.9
							25.51	0.0243	59.17	0.0332	45.44	-0.0405		1.98	0.0643	1.98	0.0734	1.98	0.1048	39.56	0.0468		1429				99.9
							25.53	0.0248	59.21	0.0318	45.47	-0.0401		1.98	0.0643	1.98	0.0734	1.98	0.1048	39.59	0.0468		1430				99.87
							25.55	0.0253	59.25	0.0301	45.5	-0.04		1.98	0.0643	1.98	0.0733	1.98	0.1048	39.62	0.047		1431				99.88
							25.56	0.0257	59.29	0.0288	45.53	-0.0398		1.99	0.0645	1.99	0.0733	1.99	0.1048	39.65	0.0471		1432				99.9
							25.58	0.0259	59.34	0.0277	45.56	-0.0392		1.99	0.0645	1.99	0.0734	1.99	0.1048	39.67	0.0473		1433				99.9
							25.6	0.0262	59.38	0.0273	45.59	-0.0392		1.99	0.0645	1.99	0.0734	1.99	0.1048	39.7	0.0476		1434				99.87
							25.61	0.0267	59.42	0.0271	45.63	-0.0397		1.99	0.0645	1.99	0.0733	1.99	0.1048	39.73	0.0477		1435				99.87
							25.63	0.027	59.46	0.0274	45.66	-0.0398		1.99	0.0645	1.99	0.0733	1.99	0.105	39.76	0.0481		1436				99.9
							25.65	0.0277	59.5	0.0281	45.69	-0.0403		1.99	0.0645	1.99	0.0733	1.99	0.1048	39.78	0.0484		1437				99.9
							25.67	0.0281	59.54	0.029	45.72	-0.0406		1.99	0.0646	1.99	0.0734	1.99	0.105	39.81	0.049		1438				99.93
							25.68	0.0284	59.59	0.0302	45.75	-0.0414		2	0.0646	2	0.0734	2	0.105	39.84	0.0494		1439				99.87
							25.7	0.0287	59.63	0.0313	45.78	-0.0417		2	0.0648	2	0.0734	2	0.105	39.87	0.0501		1440				99.9
							25.72	0.029	59.67	0.0327	45.82	-0.042		2	0.0648	2	0.0734	2	0.105	39.9	0.051		1441				99.87
							25.74	0.0296	59.71	0.0336	45.85	-0.0425		2	0.0646	2	0.0734	2	0.105	39.92	0.0518		1442				99.87
							25.75	0.0298	59.75	0.0346	45.88	-0.0429		2	-0.034	2	-0.0377	2	-0.0618	39.95	0.0527		1443				99.87
							25.77	0.0301	59.79	0.0353	45.91	-0.0436		2	-0.0425	2	-0.0466	2	-0.0683	39.98	0.0536		1444				99.87
							25.79	0.0301	59.84	0.0361	45.94	-0.0439		2	-0.0471	2	-0.0516	2	-0.0723	40	-0.0315		1445				99.87
							25.8	0.0304	59.88	0.0369	45.97	-0.0445		2	-0.05	2	-0.0547	2	-0.0752	40.03	-0.0431		1446				99.87
							25.82	0.0307	59.92	0.0381	46	-0.045		2.01	-0.0521	2.01	-0.0568	2.01	-0.0775	40.06	-0.0439		1447				99.9
							25.84	0.0308	59.96	0.0401	46.04	-0.0457		2.01	-0.0537	2.01	-0.0587	2.01	-0.0793	40.09	-0.0443		1448				99.9
							25.86	0.0312	60	-0.0315	46.07	-0.0467		2.01	-0.055	2.01	-0.0602	2.01	-0.0809	40.11	-0.0446		1449				99.93
							25.88	0.0313	60.04	-0.0305	46.1	-0.0474		2.01	-0.0561	2.01	-0.0615	2.01	-0.082	40.14	-0.0451		1450				99.87
							25.89	0.0315	60.08	-0.0259	46.13	-0.0487		2.01	-0.0572	2.01	-0.0623	2.01	-0.0831	40.17	-0.0454		1451				99.87
							25.91	0.0318	60.12	-0.0237	46.16	-0.0499		2.01	-0.0582	2.01	-0.0631	2.01	-0.0841	40.2	-0.046		1452				99.85
							25.93	0.0319	60.16	-0.0231	46.19	0.0425		2.01	-0.0588	2.01	-0.0637	2.01	-0.0847	40.23	-0.0463		1453				99.9
							25.94	0.0322	60.21	-0.0229	46.22	0.0378		2.02	-0.0596	2.02	-0.0645	2.02	-0.0852	40.25	-0.0468		1454				99.9
							25.96	0.0326	60.25	-0.0234	46.25	0.0358		2.02	-0.0601	2.02	-0.065	2.02	-0.0857	40.28	-0.0471		1455				99.87
							25.98	0.0329	60.29	-0.024	46.28	0.0338		2.02	-0.0608	2.02	-0.0655	2.02	-0.0864	40.31	-0.0476		1456				99.93
							26	0.033	60.33	-0.0248	46.31	0.0321		2.02	-0.0613	2.02	-0.0658	2.02	-0.0867	40.34	-0.0481		1457				99.85
							26.01	-0.0234	60.37	-0.0259	46.35	0.0307		2.02	-0.0617	2.02	-0.0663	2.02	-0.0868	40.36	-0.0485		1458				99.9
							26.03	-0.0234	60.41	-0.0271	46.38	0.0295		2.02	-0.0619	2.02	-0.0666	2.02	-0.0872	40.39	-0.049		1459				99.88
							26.05	-0.0225	60.46	-0.0282	46.41	0.0285		2.02	-0.0624	2.02	-0.0668	2.02	-0.0875	40.42	-0.0494		1460				99.87
							26.07	-0.0215	60.5	-0.0295	46.44	0.0277		2.02	-0.0625	2.02	-0.0669	2.02	-0.0878	40.45	-0.0496		1461				99.87
							26.08	-0.0209	60.54	-0.0304	46.47	0.0273		2.03	-0.0629	2.03	-0.0673	2.03	-0.088	40.48	-0.0499		1462				99.9
							26.1	-0.0206	60.58	-0.0312	46.5	0.0271		2.03	-0.0632	2.03	-0.0676	2.03	-0.0881	40.5	-0.0501		1463				99.9
							26.12	-0.0205	60.62	-0.0315	46.54	0.0273		2.03	-0.0632	2.03	-0.0676	2.03	-0.0883	40.53	-0.0504		1464				99.9
							26.14	-0.0202	60.66	-0.0319	46.57	0.0277		2.03	-0.0635	2.03	-0.0677	2.03	-0.0886	40.56	-0.0508		1465				99.87
							26.16	-0.02	60.71	-0.0324	46.6	0.0284		2.03	-0.0635	2.03	-0.0679	2.03	-0.0886	40.59	-0.0513		1466				99.9
							26.17	-0.0203	60.75	-0.033	46.63	0.029		2.03	-0.0637	2.03	-0.0681	2.03	-0.0889	40.61	-0.0518		1467				99.87
							26.19	-0.02	60.79	-0.0338	46.66	0.0299		2.03	-0.0638	2.03	-0.0682	2.03	-0.0891	40.64	-0.0524		1468				99.88
							26.21	-0.0202	60.83	-0.0347	46.69	0.0307		2.04	-0.064	2.04	-0.0682	2.04	-0.0893	40.67	-0.053		1469				99.9
							26.23	-0.0205	60.87	-0.0361	46.73	0.0308		2.04	-0.0642	2.04	-0.0684	2.04	-0.0893	40.7	-0.0533		1470				99.87
							26.25	-0.0206	60.91	-0.0383	46.76	0.0319		2.04	-0.0642	2.04	-0.0686	2.04	-0.0894	40.73	-0.0541		1471				99.9
							26.27	-0.0208	60.96	-0.0423	46.79	0.033		2.04	-0.0642	2.04	-0.0687	2.04	-0.0896	40.75	-0.0546		1472				99.88
							26.29	-0.0208	60.99	0.0335	46.82	0.0339		2.04	-0.0643	2.04	-0.0689	2.04	-0.0896	40.78	-0.0553		1473				99.87
							26.31	-0.0211	61.03	0.0358	46.85	0.0349		2.04	-0.0645	2.04	-0.0689	2.04	-0.0899	40.81	-0.056		1474				99.88
							26.32	-0.0212	61.08	0.0327	46.88	0.0357		2.04	-0.0645	2.04	-0.0689	2.04	-0.0899	40.84	-0.0567		1475				99.87
							26.34	-0.0215	61.12	0.0296	46.91	0.0364		2.05	-0.0645	2.05	-0.069	2.05	-0.0901	40.86	-0.0577		1476				99.9
							26.36	-0.0217	61.16	0.0268	46.95	0.0369		2.05	-0.0645	2.05	-0.0692	2.05	-0.0902	40.89	-0.0586		1477				99.9
							26.38	-0.022	61.2	0.0248	46.98	0.0374		2.05	-0.0646	2.05	-0.0692	2.05	-0.0904	40.92	-0.0597		1478				99.87
							26.39	-0.0223	61.24	0.0234	47.01	0.038		2.05	-0.0646	2.05	-0.0694	2.05	-0.0904	40.95	-0.0611		1479				99.9
							26.41	-0.0229	61.28	0.0228	47.04	0.0386		2.05	-0.0646	2.05	-0.0695	2.05	-0.0906	40.98	-0.0626		1480				99.87
							26.43	-0.0234	61.33	0.0228	47.07	0.0394		2.05	-0.0648	2.05	-0.0697	2.05	-0.0907	41	0.0293		1481				99.9
							26.45	-0.0242	61.37	0.0231	47.1	0.0401		2.05	-0.0646	2.05	-0.0697	2.05	-0.0907	41.03	0.0451		1482				99.87
							26.47	-0.0246	61.41	0.0236	47.14	0.0409		2.06	-0.0648	2.06	-0.0697	2.06	-0.091	41.06	0.0463		1483				99.9
							26.49	-0.0254	61.45	0.0242	47.17	0.0414		2.06	-0.0648	2.06	-0.0698	2.06	-0.091	41.08	0.0465		1484				99.9
							26.51	-0.0264	61.49	0.025	47.2	-0.0375		2.06	-0.065	2.06	-0.0698	2.06	-0.0912	41.11	0.0465		1485				99.87
							26.53	-0.027	61.53	0.026	47.23	-0.0397		2.06	-0.065	2.06	-0.07	2.06	-0.0914	41.14	0.0463		1486				99.9
							26.55	-0.0279	61.58	0.0274	47.26	-0.0392		2.06	-0.065	2.06	-0.07	2.06	-0.0914	41.17	0.0462		1487				99.87
							26.56	-0.0287	61.62	0.0287	47.29	-0.038		2.06	-0.065	2.06	-0.0702	2.06	-0.0915	41.2	0.0462		1488				99.9
							26.58	-0.0291	61.66	0.0301	47.32	-0.0363		2.06	-0.065	2.06	-0.0702	2.06	-0.0917	41.22	0.046		1489				99.9
							26.6	-0.0296	61.7	0.0312	47.35	-0.0339		2.07	-0.065	2.07	-0.0703	2.07	-0.0918	41.25	0.046		1490				99.87
							26.62	-0.0304	61.74	0.0322	47.39	-0.0329		2.07	-0.065	2.07	-0.0703	2.07	-0.092	41.28	0.046		1491				99.9
							26.64	-0.0308	61.78	0.0332	47.42	-0.0324		2.07	-0.0651	2.07	-0.0705	2.07	-0.0922	41.31	0.0462		1492				99.88
							26.66	-0.0313	61.83	0.0338	47.45	-0.0322		2.07	-0.0651	2.07	-0.0705	2.07	-0.0923	41.33	0.0462		1493				99.9
							26.68	-0.0316	61.87	0.0344	47.48	-0.0329		2.07	-0.065	2.07	-0.0706	2.07	-0.0923	41.36	0.0463		1494				99.87
							26.69	-0.0319	61.91	0.0355	47.51	-0.0335		2.07	-0.0651	2.07	-0.0708	2.07	-0.0927	41.39	0.0463		1495				99.9
							26.71	-0.0322	61.95	0.0372	47.54	-0.0344		2.07	-0.0653	2.07	-0.0708	2.07	-0.0925	41.42	0.0463		1496				99.87
							26.73	-0.0322	61.99	0.0395	47.57	-0.0355		2.08	-0.0653	2.08	-0.0708	2.08	-0.0928	41.45	0.0465		1497				99.9
							26.75	-0.0326	62.03	-0.0295	47.6	-0.0364		2.08	-0.0651	2.08	-0.071	2.08	-0.093	41.47	0.0465		1498				99.85
							26.77	-0.0327	62.07	-0.024	47.64	-0.0374		2.08	-0.0653	2.08	-0.0711	2.08	-0.093	41.5	0.0467		1499				99.9
							26.78	-0.033	62.11	-0.022	47.67	-0.038		2.08	-0.0653	2.08	-0.0711	2.08	-0.0933	41.53	0.0468		1500				99.87
							26.8	-0.0332	62.15	-0.0214	47.7	-0.0384		2.08	-0.0653	2.08	-0.0711	2.08	-0.0935	41.56	0.0468		1501				99.87
							26.82	-0.0333	62.19	-0.0211	47.73	-0.0388		2.08	-0.0653	2.08	-0.0713	2.08	-0.0935	41.58	0.0468		1502				99.9
							26.84	-0.0336	62.24	-0.0214	47.76	-0.0389		2.08	-0.0653	2.08	-0.0715	2.08	-0.0938	41.61	0.047		1503				99.87
							26.86	-0.0339	62.28	-0.022	47.79	-0.0394		2.08	-0.0653	2.08	-0.0715	2.08	-0.0938	41.64	0.0471		1504				99.9
							26.87	-0.0346	62.32	-0.0228	47.82	-0.0394		2.09	-0.0654	2.09	-0.0715	2.09	-0.0939	41.67	0.0473		1505				99.87
							26.89	-0.035	62.36	-0.024	47.86	-0.0397		2.09	-0.0654	2.09	-0.0715	2.09	-0.0941	41.7	0.0474		1506				99.87
							26.91	-0.0357	62.4	-0.0251	47.89	-0.04		2.09	-0.0654	2.09	-0.0716	2.09	-0.0941	41.72	0.0477		1507				99.87
							26.93	-0.0369	62.44	-0.0265	47.92	-0.0405		2.09	-0.0654	2.09	-0.0718	2.09	-0.0944	41.75	0.0481		1508				99.9
							26.95	-0.0386	62.49	-0.0277	47.95	-0.0408		2.09	-0.0654	2.09	-0.0718	2.09	-0.0946	41.78	0.0484		1509				99.87
							26.97	-0.0414	62.53	-0.0287	47.98	-0.0415		2.09	-0.0654	2.09	-0.0718	2.09	-0.0946	41.81	0.0488		1510				99.87
							26.99	-0.0417	62.57	-0.0296	48.01	-0.0422		2.09	-0.0654	2.09	-0.0718	2.09	-0.0949	41.83	0.0493		1511				99.85
							27	0.0234	62.61	-0.0301	48.04	-0.0432		2.1	-0.0654	2.1	-0.0719	2.1	-0.0949	41.86	0.0501		1512				99.9
							27.02	0.0298	62.65	-0.0305	48.08	-0.0446		2.1	-0.0654	2.1	-0.0719	2.1	-0.0952	41.89	0.0507		1513				99.87
							27.04	0.0246	62.69	-0.031	48.11	-0.0459		2.1	-0.0654	2.1	-0.0721	2.1	-0.0952	41.92	0.0515		1514				99.9
							27.06	0.0223	62.74	-0.0315	48.14	-0.0476		2.1	-0.0654	2.1	-0.0723	2.1	-0.0956	41.95	0.0524		1515				99.85
							27.08	0.0211	62.78	-0.0319	48.17	-0.0491		2.1	-0.0656	2.1	-0.0723	2.1	-0.0956	41.97	0.0533		1516				99.9
							27.1	0.0206	62.82	-0.0329	48.2	0.0451		2.1	-0.0656	2.1	-0.0724	2.1	-0.0959	42	0.0541		1517				99.9
							27.11	0.0203	62.86	-0.0338	48.23	0.0448		2.1	-0.0656	2.1	-0.0726	2.1	-0.0959	42.03	-0.0426		1518				99.87
							27.13	0.02	62.9	-0.0352	48.26	0.0442		2.11	-0.0656	2.11	-0.0726	2.11	-0.096	42.05	-0.0442		1519				99.87
							27.15	0.0202	62.94	-0.0378	48.29	0.0436		2.11	-0.0656	2.11	-0.0726	2.11	-0.0964	42.08	-0.0445		1520				99.87
							27.17	0.0198	62.99	-0.0428	48.32	0.0432		2.11	-0.0656	2.11	-0.0726	2.11	-0.0964	42.11	-0.045		1521				99.87
							27.19	0.02	63.02	0.0357	48.35	0.0423		2.11	-0.0658	2.11	-0.0727	2.11	-0.0965	42.14	-0.0453		1522				99.9
							27.2	0.0203	63.06	0.0336	48.39	0.042		2.11	-0.0656	2.11	-0.0729	2.11	-0.0967	42.16	-0.0457		1523				99.87
							27.22	0.0203	63.11	0.0305	48.42	0.0414		2.11	-0.0656	2.11	-0.0729	2.11	-0.0968	42.19	-0.0462		1524				99.87
							27.24	0.0206	63.15	0.0262	48.45	0.0409		2.11	-0.0656	2.11	-0.0729	2.11	-0.097	42.22	-0.0467		1525				99.87
							27.26	0.0206	63.19	0.0231	48.48	0.0405		2.12	-0.0656	2.12	-0.0731	2.12	-0.0972	42.25	-0.0471		1526				99.87
							27.27	0.0209	63.23	0.0217	48.51	0.04		2.12	-0.0656	2.12	-0.0731	2.12	-0.0973	42.28	-0.0474		1527				99.9
							27.29	0.0211	63.27	0.0212	48.54	0.0397		2.12	-0.0656	2.12	-0.0732	2.12	-0.0975	42.3	-0.0479		1528				99.9
							27.31	0.0212	63.31	0.0212	48.57	0.0395		2.12	-0.0656	2.12	-0.0731	2.12	-0.0977	42.33	-0.0485		1529				99.87
							27.33	0.0215	63.36	0.0215	48.61	0.0392		2.12	-0.0658	2.12	-0.0732	2.12	-0.0977	42.36	-0.049		1530				99.9
							27.35	0.0215	63.4	0.022	48.64	0.0392		2.12	-0.0658	2.12	-0.0734	2.12	-0.0978	42.39	-0.0494		1531				99.9
							27.36	0.022	63.44	0.0226	48.67	0.0391		2.12	-0.0656	2.12	-0.0734	2.12	-0.098	42.41	-0.0499		1532				99.87
							27.38	0.022	63.48	0.0236	48.7	0.0378		2.13	-0.0658	2.13	-0.0736	2.13	-0.0981	42.44	-0.0505		1533				99.9
							27.4	0.0223	63.52	0.0246	48.73	0.038		2.13	-0.0656	2.13	-0.0736	2.13	-0.0983	42.47	-0.0508		1534				99.87
							27.42	0.0228	63.56	0.0257	48.76	0.0381		2.13	-0.0658	2.13	-0.0736	2.13	-0.0983	42.5	-0.0515		1535				99.87
							27.44	0.0231	63.61	0.027	48.79	0.0384		2.13	-0.0658	2.13	-0.0737	2.13	-0.0985	42.53	-0.0519		1536				99.9
							27.46	0.0236	63.65	0.0284	48.83	0.0386		2.13	-0.0658	2.13	-0.0737	2.13	-0.0986	42.55	-0.0522		1537				99.9
							27.47	0.0239	63.69	0.0296	48.86	0.0388		2.13	-0.0658	2.13	-0.0737	2.13	-0.0986	42.58	-0.0527		1538				99.87
							27.49	0.0242	63.73	0.0305	48.89	0.0389		2.13	-0.0658	2.13	-0.0739	2.13	-0.0988	42.61	-0.0532		1539				99.9
							27.51	0.0248	63.77	0.0313	48.92	0.0389		2.13	-0.0658	2.13	-0.0739	2.13	-0.0988	42.64	-0.0536		1540				99.87
							27.53	0.0251	63.81	0.0322	48.95	0.0392		2.14	-0.0659	2.14	-0.074	2.14	-0.0991	42.66	-0.0541		1541				99.9
							27.55	0.0254	63.86	0.033	48.98	0.0392		2.14	-0.0658	2.14	-0.0742	2.14	-0.0991	42.69	-0.0544		1542				99.9
							27.57	0.0259	63.9	0.0339	49.02	0.0394		2.14	-0.0659	2.14	-0.074	2.14	-0.0991	42.72	-0.055		1543				99.88
							27.59	0.0264	63.94	0.0357	49.05	0.0397		2.14	-0.0658	2.14	-0.074	2.14	-0.0991	42.75	-0.0556		1544				99.9
							27.61	0.0267	63.98	0.0386	49.08	0.04		2.14	-0.0659	2.14	-0.0742	2.14	-0.0993	42.78	-0.0561		1545				99.87
							27.62	0.027	64.02	-0.0299	49.11	0.0405		2.14	-0.0658	2.14	-0.0744	2.14	-0.0994	42.8	-0.0569		1546				99.9
							27.64	0.0273	64.06	-0.0231	49.14	0.0409		2.14	-0.0658	2.14	-0.0744	2.14	-0.0996	42.83	-0.0577		1547				99.87
							27.66	0.0277	64.1	-0.0208	49.17	0.0415		2.15	-0.0659	2.15	-0.0744	2.15	-0.0996	42.86	-0.0584		1548				99.9
							27.68	0.0284	64.14	-0.02	49.2	-0.038		2.15	-0.0658	2.15	-0.0745	2.15	-0.0996	42.89	-0.0597		1549				99.9
							27.69	0.0285	64.18	-0.0197	49.23	-0.0397		2.15	-0.0658	2.15	-0.0744	2.15	-0.0998	42.91	-0.0609		1550				99.87
							27.71	0.029	64.23	-0.0198	49.27	-0.0398		2.15	-0.0658	2.15	-0.0744	2.15	-0.0998	42.94	-0.0625		1551				99.9
							27.73	0.0293	64.27	-0.0203	49.3	-0.0391		2.15	-0.0659	2.15	-0.0745	2.15	-0.0998	42.97	-0.0643		1552				99.87
							27.75	0.0296	64.31	-0.0209	49.33	-0.0378		2.15	-0.0658	2.15	-0.0745	2.15	-0.0998	43	-0.0671		1553				99.9
							27.77	0.0301	64.35	-0.0217	49.36	-0.0367		2.15	-0.0658	2.15	-0.0747	2.15	-0.0999	43.02	0.0445		1554				99.9
							27.79	0.0305	64.39	-0.0228	49.39	-0.0358		2.16	-0.0658	2.16	-0.0747	2.16	-0.0999	43.05	0.0463		1555				99.87
							27.8	0.0304	64.43	-0.024	49.42	-0.0353		2.16	-0.0658	2.16	-0.0747	2.16	-0.0999	43.08	0.0467		1556				99.9
							27.82	0.0308	64.48	-0.0253	49.45	-0.0353		2.16	-0.0658	2.16	-0.0747	2.16	-0.1001	43.11	0.0465		1557				99.88
							27.84	0.031	64.52	-0.0264	49.49	-0.0357		2.16	-0.0658	2.16	-0.0748	2.16	-0.1002	43.13	0.0465		1558				99.87
							27.86	0.0313	64.56	-0.0274	49.52	-0.0364		2.16	-0.0658	2.16	-0.0748	2.16	-0.1002	43.16	0.0465		1559				99.9
							27.87	0.0315	64.6	-0.0282	49.55	-0.0372		2.16	-0.0658	2.16	-0.075	2.16	-0.1002	43.19	0.0465		1560				99.87
							27.89	0.0318	64.64	-0.0288	49.58	-0.038		2.16	-0.0659	2.16	-0.075	2.16	-0.1004	43.22	0.0465		1561				99.87
							27.91	0.0319	64.68	-0.0293	49.62	-0.0386		2.17	-0.0658	2.17	-0.075	2.17	-0.1004	43.25	0.0465		1562				99.9
							27.93	0.0321	64.73	-0.0298	49.65	-0.0392		2.17	-0.0658	2.17	-0.0752	2.17	-0.1004	43.27	0.0467		1563				99.87
							27.94	0.0326	64.77	-0.0301	49.68	-0.0397		2.17	-0.0658	2.17	-0.0752	2.17	-0.1004	43.3	0.0468		1564				99.9
							27.96	0.0329	64.81	-0.0307	49.71	-0.0401		2.17	-0.0658	2.17	-0.0752	2.17	-0.1004	43.33	0.047		1565				99.88
							27.98	0.033	64.85	-0.0315	49.75	-0.0406		2.17	-0.0658	2.17	-0.0752	2.17	-0.1006	43.36	0.047		1566				99.9
							28	0.0333	64.89	-0.0327	49.78	-0.0411		2.17	-0.0658	2.17	-0.0753	2.17	-0.1006	43.38	0.047		1567				99.9
							28.02	-0.024	64.93	-0.0349	49.81	-0.0417		2.17	-0.0658	2.17	-0.0752	2.17	-0.1006	43.41	0.0468		1568				99.87
							28.03	-0.0236	64.98	-0.0394	49.84	-0.0422		2.17	-0.0656	2.17	-0.0753	2.17	-0.1006	43.44	0.047		1569				99.87
							28.05	-0.0226	65.01	0.0349	49.87	-0.0428		2.18	-0.0658	2.18	-0.0752	2.18	-0.1006	43.47	0.0471		1570				99.88
							28.07	-0.0219	65.05	0.033	49.91	-0.0432		2.18	-0.0656	2.18	-0.0753	2.18	-0.1006	43.5	0.0473		1571				99.87
							28.09	-0.0214	65.1	0.0304	49.94	-0.0437		2.18	-0.0656	2.18	-0.0753	2.18	-0.1006	43.52	0.0474		1572				99.87
							28.11	-0.0211	65.14	0.0253	49.97	-0.0445		2.18	-0.0656	2.18	-0.0755	2.18	-0.1006	43.55	0.0474		1573				99.9
							28.12	-0.0208	65.18	0.0215	50	-0.0453		2.18	-0.0656	2.18	-0.0755	2.18	-0.1006	43.58	0.0476		1574				99.87
							28.15	-0.0206	65.22	0.0202	50.03	-0.0462		2.18	-0.0656	2.18	-0.0755	2.18	-0.1006	43.61	0.0476		1575				99.9
							28.16	-0.0208	65.26	0.02	50.07	-0.047		2.18	-0.0656	2.18	-0.0755	2.18	-0.1007	43.63	0.0477		1576				99.87
							28.18	-0.0208	65.3	0.0202	50.1	-0.0465		2.19	-0.0656	2.19	-0.0755	2.19	-0.1006	43.66	0.0477		1577				99.9
							28.2	-0.0206	65.35	0.0203	50.13	-0.0476		2.19	-0.0654	2.19	-0.0755	2.19	-0.1007	43.69	0.0479		1578				99.9
							28.22	-0.0209	65.39	0.0208	50.16	-0.049		2.19	-0.0656	2.19	-0.0755	2.19	-0.1006	43.72	0.0481		1579				99.87
							28.23	-0.0209	65.43	0.0215	50.19	0.0436		2.19	-0.0654	2.19	-0.0757	2.19	-0.1006	43.75	0.0484		1580				99.9
							28.25	-0.0209	65.47	0.0225	50.22	0.0408		2.19	-0.0654	2.19	-0.0755	2.19	-0.1006	43.77	0.0487		1581				99.9
							28.27	-0.0212	65.51	0.0236	50.25	0.04		2.19	-0.0654	2.19	-0.0757	2.19	-0.1007	43.8	0.0491		1582				99.87
							28.28	-0.0214	65.55	0.0246	50.29	0.0394		2.19	-0.0654	2.19	-0.0757	2.19	-0.1007	43.83	0.0494		1583				99.88
							28.3	-0.0214	65.6	0.0262	50.32	0.0388		2.2	-0.0654	2.2	-0.0758	2.2	-0.1007	43.86	0.0501		1584				99.9
							28.32	-0.0219	65.64	0.0281	50.35	0.038		2.2	-0.0654	2.2	-0.0758	2.2	-0.1007	43.88	0.0508		1585				99.87
							28.33	-0.022	65.68	0.0298	50.38	0.037		2.2	-0.0654	2.2	-0.0758	2.2	-0.1009	43.91	0.0516		1586				99.87
							28.35	-0.0222	65.72	0.0307	50.41	0.0361		2.2	-0.0654	2.2	-0.0758	2.2	-0.1007	43.94	0.0525		1587				99.87
							28.37	-0.0226	65.76	0.0315	50.44	0.0353		2.2	-0.0654	2.2	-0.0758	2.2	-0.1007	43.97	0.0533		1588				99.87
							28.38	-0.0231	65.8	0.0326	50.48	0.0346		2.2	-0.0653	2.2	-0.0758	2.2	-0.1007	44	0.0543		1589				99.87
							28.4	-0.0233	65.85	0.0333	50.51	0.0338		2.2	-0.0653	2.2	-0.0758	2.2	-0.1009	44.02	-0.0417		1590				99.93
							28.42	-0.0236	65.89	0.0343	50.54	0.0335		2.21	-0.0653	2.21	-0.076	2.21	-0.1009	44.05	-0.0439		1591				99.87
							28.44	-0.0245	65.93	0.036	50.57	0.0335		2.21	-0.0653	2.21	-0.076	2.21	-0.1007	44.08	-0.0443		1592				99.9
							28.45	-0.0246	65.97	0.0391	50.6	0.0335		2.21	-0.0653	2.21	-0.0758	2.21	-0.1009	44.1	-0.0446		1593				99.87
							28.47	-0.0256	66.01	-0.0326	50.64	0.0338		2.21	-0.0653	2.21	-0.076	2.21	-0.1009	44.13	-0.0451		1594				99.93
							28.49	-0.0265	66.05	-0.0253	50.67	0.0343		2.21	-0.0651	2.21	-0.076	2.21	-0.1007	44.16	-0.0456		1595				99.88
							28.51	-0.027	66.09	-0.0217	50.7	0.0347		2.21	-0.0651	2.21	-0.076	2.21	-0.1009	44.19	-0.046		1596				99.87
							28.53	-0.0281	66.13	-0.0206	50.73	0.0352		2.21	-0.0651	2.21	-0.076	2.21	-0.1009	44.21	-0.0465		1597				99.87
							28.55	-0.0284	66.17	-0.0202	50.76	0.0357		2.22	-0.0651	2.22	-0.0758	2.22	-0.1007	44.24	-0.0468		1598				99.9
							28.56	-0.0291	66.21	-0.0202	50.79	0.036		2.22	-0.065	2.22	-0.076	2.22	-0.1009	44.27	-0.0474		1599				99.9
							28.58	-0.0293	66.26	-0.0205	50.82	0.0364		2.22	-0.0651	2.22	-0.076	2.22	-0.1007	44.3	-0.0479		1600				99.87
							28.6	-0.0302	66.3	-0.0209	50.85	0.0367		2.22	-0.0651	2.22	-0.0761	2.22	-0.1009	44.33	-0.0482		1601				99.9
							28.62	-0.031	66.34	-0.0217	50.89	0.037		2.22	-0.065	2.22	-0.076	2.22	-0.1009	44.35	-0.0487		1602				99.88
							28.64	-0.0313	66.38	-0.0225	50.92	0.0375		2.22	-0.065	2.22	-0.076	2.22	-0.1007	44.38	-0.0491		1603				99.9
							28.67	-0.0319	66.42	-0.0234	50.95	0.038		2.22	-0.065	2.22	-0.076	2.22	-0.1007	44.41	-0.0496		1604				99.87
							28.69	-0.0326	66.46	-0.0245	50.98	0.0384		2.23	-0.0648	2.23	-0.0761	2.23	-0.1007	44.44	-0.0501		1605				99.9
							28.71	-0.033	66.51	-0.0256	51.01	0.0389		2.23	-0.065	2.23	-0.0761	2.23	-0.1009	44.46	-0.0507		1606				99.87
							28.73	-0.0332	66.55	-0.0267	51.04	0.0394		2.23	-0.0648	2.23	-0.0761	2.23	-0.1009	44.49	-0.0512		1607				99.9
							28.74	-0.0333	66.59	-0.0282	51.07	0.04		2.23	-0.0648	2.23	-0.0763	2.23	-0.1009	44.52	-0.0515		1608				99.87
							28.77	-0.0335	66.63	-0.0295	51.1	0.0405		2.23	-0.0648	2.23	-0.0761	2.23	-0.1007	44.55	-0.0519		1609				99.9
							28.79	-0.0336	66.67	-0.0302	51.13	0.0411		2.23	-0.0648	2.23	-0.0761	2.23	-0.1009	44.58	-0.0524		1610				99.9
							28.81	-0.0341	66.71	-0.0307	51.17	0.0417		2.23	-0.0646	2.23	-0.0761	2.23	-0.1007	44.6	-0.0529		1611				99.87
							28.83	-0.0343	66.76	-0.0312	51.2	-0.0377		2.23	-0.0646	2.23	-0.0761	2.23	-0.1007	44.63	-0.0533		1612				99.87
							28.85	-0.0346	66.8	-0.0316	51.23	-0.0394		2.24	-0.0646	2.24	-0.0761	2.24	-0.1007	44.66	-0.0538		1613				99.9
							28.87	-0.035	66.84	-0.0322	51.26	-0.0388		2.24	-0.0645	2.24	-0.0761	2.24	-0.1007	44.69	-0.0541		1614				99.87
							28.89	-0.0353	66.88	-0.0332	51.29	-0.0361		2.24	-0.0646	2.24	-0.0763	2.24	-0.1007	44.71	-0.0549		1615				99.87
							28.91	-0.0361	66.92	-0.035	51.32	-0.0346		2.24	-0.0645	2.24	-0.0761	2.24	-0.1007	44.74	-0.0555		1616				99.9
							28.93	-0.0372	66.96	-0.0389	51.35	-0.0332		2.24	-0.0645	2.24	-0.0763	2.24	-0.1007	44.77	-0.0561		1617				99.9
							28.95	-0.0386	67	0.0369	51.38	-0.0326		2.24	-0.0643	2.24	-0.0761	2.24	-0.1007	44.8	-0.0567		1618				99.9
							28.96	-0.0414	67.04	0.0355	51.41	-0.0327		2.24	-0.0645	2.24	-0.0763	2.24	-0.1007	44.83	-0.0577		1619				99.84
							28.98	-0.0428	67.08	0.0338	51.45	-0.0327		2.25	-0.0643	2.25	-0.0763	2.25	-0.1009	44.85	-0.0584		1620				99.93
							29	-0.0425	67.13	0.0312	51.48	-0.0332		2.25	-0.0643	2.25	-0.0763	2.25	-0.1007	44.88	-0.0594		1621				99.84
							29.02	0.0313	67.17	0.0268	51.51	-0.0339		2.25	-0.0643	2.25	-0.0763	2.25	-0.1007	44.91	-0.0606		1622				99.87
							29.04	0.026	67.21	0.0229	51.54	-0.0349		2.25	-0.0643	2.25	-0.0763	2.25	-0.1007	44.94	-0.062		1623				99.84
							29.06	0.0237	67.25	0.0214	51.57	-0.0358		2.25	-0.0642	2.25	-0.0763	2.25	-0.1007	44.97	-0.0637		1624				99.9
							29.07	0.0226	67.29	0.0211	51.6	-0.0366		2.25	-0.0642	2.25	-0.0765	2.25	-0.1006	44.99	-0.0657		1625				99.87
							29.09	0.0219	67.33	0.0212	51.64	-0.0375		2.25	-0.0642	2.25	-0.0763	2.25	-0.1006	45.02	0.0436		1626				99.87
							29.11	0.0217	67.38	0.0219	51.67	-0.038		2.26	-0.0642	2.26	-0.0763	2.26	-0.1007	45.05	0.0463		1627				99.84
							29.12	0.0214	67.42	0.0228	51.7	-0.0386		2.26	-0.0642	2.26	-0.0763	2.26	-0.1007	45.07	0.0467		1628				99.87
							29.14	0.0211	67.46	0.0239	51.73	-0.0388		2.26	-0.064	2.26	-0.0763	2.26	-0.1006	45.1	0.0467		1629				99.84
							29.16	0.0211	67.5	0.0251	51.76	-0.0391		2.26	-0.064	2.26	-0.0763	2.26	-0.1006	45.13	0.0467		1630				99.9
							29.18	0.0209	67.54	0.0265	51.79	-0.0397		2.26	-0.064	2.26	-0.0765	2.26	-0.1006	45.16	0.0465		1631				99.87
							29.19	0.0211	67.58	0.0277	51.82	-0.0401		2.26	-0.0638	2.26	-0.0765	2.26	-0.1007	45.18	0.0465		1632				99.88
							29.21	0.0212	67.63	0.0288	51.86	-0.0405		2.26	-0.0638	2.26	-0.0763	2.26	-0.1007	45.21	0.0465		1633				99.85
							29.23	0.0212	67.67	0.0296	51.89	-0.0409		2.27	-0.0637	2.27	-0.0765	2.27	-0.1006	45.24	0.0463		1634				99.9
							29.25	0.0215	67.71	0.0307	51.92	-0.0415		2.27	-0.0637	2.27	-0.0765	2.27	-0.1007	45.27	0.0465		1635				99.9
							29.27	0.0217	67.75	0.0315	51.95	-0.0423		2.27	-0.0637	2.27	-0.0765	2.27	-0.1007	45.3	0.0467		1636				99.87
							29.29	0.0219	67.79	0.0321	51.98	-0.0428		2.27	-0.0637	2.27	-0.0765	2.27	-0.1006	45.32	0.0467		1637				99.85
							29.3	0.0222	67.83	0.0327	52.02	-0.0437		2.27	-0.0637	2.27	-0.0765	2.27	-0.1007	45.35	0.0468		1638				99.87
							29.32	0.0223	67.88	0.0335	52.05	-0.0446		2.27	-0.0635	2.27	-0.0765	2.27	-0.1006	45.38	0.047		1639				99.85
							29.34	0.0226	67.92	0.0344	52.08	-0.0457		2.27	-0.0635	2.27	-0.0765	2.27	-0.1006	45.41	0.047		1640				99.84
							29.36	0.0226	67.96	0.0367	52.11	-0.0468		2.27	-0.0634	2.27	-0.0766	2.27	-0.1006	45.43	0.047		1641				99.87
							29.38	0.0231	67.99	-0.0279	52.14	-0.0479		2.28	-0.0634	2.28	-0.0765	2.28	-0.1006	45.46	0.0471		1642				99.88
							29.39	0.0233	68.04	-0.0265	52.17	-0.0493		2.28	-0.0634	2.28	-0.0765	2.28	-0.1006	45.49	0.0471		1643				99.87
							29.41	0.0236	68.08	-0.0219	52.2	0.0454		2.28	-0.0634	2.28	-0.0765	2.28	-0.1006	45.52	0.0473		1644				99.9
							29.43	0.024	68.12	-0.0203	52.23	0.0457		2.28	-0.0632	2.28	-0.0766	2.28	-0.1007	45.55	0.0474		1645				99.9
							29.45	0.0243	68.16	-0.0197	52.26	0.0462		2.28	-0.0634	2.28	-0.0765	2.28	-0.1007	45.57	0.0476		1646				99.87
							29.46	0.0245	68.2	-0.0198	52.3	0.0468		2.28	-0.0632	2.28	-0.0766	2.28	-0.1006	45.6	0.0477		1647				99.87
							29.48	0.0248	68.24	-0.0203	52.33	0.0477		2.28	-0.0632	2.28	-0.0766	2.28	-0.1006	45.63	0.0481		1648				99.87
							29.5	0.0253	68.29	-0.0209	52.36	0.0485		2.29	-0.0632	2.29	-0.0766	2.29	-0.1007	45.66	0.0482		1649				99.9
							29.52	0.0256	68.33	-0.0217	52.39	0.0493		2.29	-0.063	2.29	-0.0766	2.29	-0.1007	45.68	0.0484		1650				99.9
							29.54	0.0259	68.37	-0.0228	52.42	0.0505		2.29	-0.0632	2.29	-0.0766	2.29	-0.1006	45.71	0.0487		1651				99.9
							29.55	0.0262	68.41	-0.024	52.45	0.0516		2.29	-0.0629	2.29	-0.0765	2.29	-0.1006	45.74	0.049		1652				99.96
							29.57	0.0268	68.45	-0.025	52.49	0.0527		2.29	-0.0629	2.29	-0.0765	2.29	-0.1006	45.77	0.0494		1653				99.87
							29.59	0.0273	68.49	-0.026	52.52	0.0539		2.29	-0.063	2.29	-0.0766	2.29	-0.1006	45.8	0.0501		1654				99.9
							29.61	0.0276	68.54	-0.0271	52.55	0.0552		2.29	-0.0629	2.29	-0.0766	2.29	-0.1006	45.82	0.0505		1655				99.9
							29.63	0.0279	68.58	-0.0281	52.58	0.0564		2.3	-0.0629	2.3	-0.0766	2.3	-0.1006	45.85	0.0512		1656				99.87
							29.65	0.0284	68.62	-0.0287	52.61	0.0578		2.3	-0.0627	2.3	-0.0766	2.3	-0.1006	45.88	0.0521		1657				99.87
							29.67	0.0287	68.66	-0.0293	52.64	0.0591		2.3	-0.0627	2.3	-0.0766	2.3	-0.1004	45.91	0.0527		1658				99.87
							29.68	0.0293	68.7	-0.0301	52.67	0.0606		2.3	-0.0627	2.3	-0.0766	2.3	-0.1006	45.93	0.0538		1659				99.87
							29.7	0.0296	68.74	-0.0305	52.71	0.062		2.3	-0.0625	2.3	-0.0766	2.3	-0.1006	45.96	0.0547		1660				99.9
							29.72	0.0299	68.79	-0.0313	52.74	0.0636		2.3	-0.0625	2.3	-0.0766	2.3	-0.1004	45.99	0.0556		1661				99.87
							29.74	0.0302	68.83	-0.0319	52.77	0.0651		2.3	-0.0625	2.3	-0.0766	2.3	-0.1006	46.01	-0.0408		1662				99.87
							29.75	0.0305	68.87	-0.0329	52.8	0.0663		2.31	-0.0624	2.31	-0.0766	2.31	-0.1006	46.04	-0.0445		1663				99.9
							29.77	0.0308	68.91	-0.0344	52.83	0.0676		2.31	-0.0624	2.31	-0.0766	2.31	-0.1006	46.07	-0.045		1664				99.9
							29.79	0.0312	68.95	-0.0374	52.86	0.0685		2.31	-0.0624	2.31	-0.0766	2.31	-0.1006	46.1	-0.0454		1665				99.88
							29.81	0.0316	68.99	0.0246	52.89	0.0696		2.31	-0.0622	2.31	-0.0766	2.31	-0.1006	46.13	-0.0457		1666				99.87
							29.83	0.0318	69.03	0.0358	52.92	0.0705		2.31	-0.0622	2.31	-0.0766	2.31	-0.1006	46.15	-0.046		1667				99.9
							29.85	0.0321	69.07	0.0341	52.96	0.0711		2.31	-0.0622	2.31	-0.0765	2.31	-0.1004	46.18	-0.0467		1668				99.87
							29.87	0.0324	69.11	0.0318	52.99	0.0718		2.31	-0.0622	2.31	-0.0765	2.31	-0.1006	46.21	-0.047		1669				99.9
							29.89	0.0327	69.16	0.0276	53.02	0.0724		2.32	-0.0621	2.32	-0.0766	2.32	-0.1006	46.24	-0.0474		1670				99.9
							29.91	0.0329	69.2	0.0236	53.05	0.073		2.32	-0.0621	2.32	-0.0766	2.32	-0.1006	46.26	-0.0479		1671				99.87
							29.92	0.033	69.24	0.0219	53.08	0.0738		2.32	-0.0621	2.32	-0.0765	2.32	-0.1006	46.29	-0.0482		1672				99.85
							29.94	0.0332	69.28	0.0214	53.11	0.0733		2.32	-0.0619	2.32	-0.0766	2.32	-0.1004	46.32	-0.0488		1673				99.93
							29.96	0.0338	69.32	0.0215	53.14	0.0742		2.32	-0.0619	2.32	-0.0766	2.32	-0.1006	46.35	-0.0491		1674				99.87
							29.98	0.0338	69.36	0.0222	53.18	0.0749		2.32	-0.0619	2.32	-0.0766	2.32	-0.1006	46.38	-0.0496		1675				99.87
							29.99	0.0343	69.41	0.0229	53.21	-0.0453		2.32	-0.0619	2.32	-0.0766	2.32	-0.1006	46.4	-0.0501		1676				99.87
							30.01	-0.0239	69.45	0.024	53.24	-0.047		2.33	-0.0619	2.33	-0.0766	2.33	-0.1006	46.43	-0.0505		1677				99.87
							30.03	-0.0246	69.49	0.0251	53.27	-0.0465		2.33	-0.0617	2.33	-0.0765	2.33	-0.1006	46.46	-0.0512		1678				99.87
							30.05	-0.0239	69.53	0.0262	53.3	-0.045		2.33	-0.0617	2.33	-0.0765	2.33	-0.1004	46.49	-0.0518		1679				99.85
							30.07	-0.0226	69.57	0.0274	53.33	-0.0436		2.33	-0.0616	2.33	-0.0766	2.33	-0.1004	46.51	-0.0522		1680				99.9
							30.08	-0.0223	69.61	0.0285	53.36	-0.0422		2.33	-0.0616	2.33	-0.0766	2.33	-0.1004	46.54	-0.0527		1681				99.87
							30.1	-0.022	69.66	0.0296	53.39	-0.0411		2.33	-0.0616	2.33	-0.0766	2.33	-0.1006	46.57	-0.053		1682				99.9
							30.12	-0.0219	69.7	0.0305	53.43	-0.0403		2.33	-0.0616	2.33	-0.0765	2.33	-0.1004	46.6	-0.0535		1683				99.87
							30.14	-0.0215	69.74	0.0315	53.46	-0.04		2.33	-0.0614	2.33	-0.0766	2.33	-0.1006	46.63	-0.0539		1684				99.9
							30.16	-0.0214	69.78	0.0321	53.49	-0.0397		2.34	-0.0614	2.34	-0.0766	2.34	-0.1006	46.65	-0.0544		1685				99.9
							30.18	-0.0212	69.82	0.0329	53.52	-0.0397		2.34	-0.0614	2.34	-0.0766	2.34	-0.1004	46.68	-0.0549		1686				99.85
							30.2	-0.0215	69.86	0.0338	53.55	-0.0397		2.34	-0.0614	2.34	-0.0765	2.34	-0.1006	46.71	-0.0556		1687				99.87
							30.21	-0.0217	69.91	0.0349	53.58	-0.0395		2.34	-0.0614	2.34	-0.0766	2.34	-0.1004	46.74	-0.0561		1688				99.93
							30.23	-0.0217	69.95	0.037	53.61	-0.0401		2.34	-0.0613	2.34	-0.0766	2.34	-0.1006	46.76	-0.0567		1689				99.85
							30.25	-0.0219	69.99	0.0403	53.65	-0.0401		2.34	-0.0613	2.34	-0.0766	2.34	-0.1004	46.79	-0.0574		1690				99.87
							30.27	-0.0219	70.03	-0.0299	53.68	-0.0406		2.34	-0.0611	2.34	-0.0765	2.34	-0.1006	46.82	-0.0583		1691				99.87
							30.29	-0.022	70.07	-0.0236	53.71	-0.0409		2.35	-0.0611	2.35	-0.0765	2.35	-0.1006	46.85	-0.0591		1692				99.9
							30.3	-0.0223	70.11	-0.0212	53.74	-0.0412		2.35	-0.0611	2.35	-0.0765	2.35	-0.1004	46.88	-0.06		1693				99.9
							30.32	-0.0225	70.15	-0.0205	53.77	-0.0417		2.35	-0.0611	2.35	-0.0766	2.35	-0.1004	46.9	-0.0612		1694				99.87
							30.34	-0.0228	70.19	-0.0203	53.8	-0.0422		2.35	-0.0609	2.35	-0.0765	2.35	-0.1004	46.93	-0.0626		1695				99.87
							30.36	-0.0229	70.23	-0.0205	53.84	-0.0426		2.35	-0.0609	2.35	-0.0766	2.35	-0.1006	46.96	-0.0645		1696				99.88
							30.38	-0.0233	70.28	-0.0209	53.87	-0.0429		2.35	-0.0609	2.35	-0.0766	2.35	-0.1006	46.99	-0.0671		1697				99.87
							30.4	-0.0236	70.32	-0.0215	53.9	-0.0434		2.35	-0.0608	2.35	-0.0765	2.35	-0.1004	47.01	0.0417		1698				99.9
							30.42	-0.0242	70.36	-0.0223	53.93	-0.0439		2.36	-0.0608	2.36	-0.0766	2.36	-0.1004	47.04	0.0459		1699				99.87
							30.44	-0.0248	70.4	-0.0234	53.96	-0.0443		2.36	-0.0609	2.36	-0.0765	2.36	-0.1004	47.07	0.0462		1700				99.98
							30.46	-0.0254	70.44	-0.0246	53.99	-0.045		2.36	-0.0608	2.36	-0.0765	2.36	-0.1006	47.1	0.0462		1701				99.79
							30.48	-0.0259	70.48	-0.0259	54.02	-0.0456		2.36	-0.0608	2.36	-0.0765	2.36	-0.1006	47.12	0.046		1702				99.9
							30.5	-0.0267	70.53	-0.027	54.05	-0.0463		2.36	-0.0608	2.36	-0.0765	2.36	-0.1006	47.15	0.0459		1703				99.88
							30.52	-0.0276	70.57	-0.0281	54.09	-0.0471		2.36	-0.0606	2.36	-0.0766	2.36	-0.1006	47.18	0.0457		1704				99.9
							30.53	-0.0279	70.61	-0.0291	54.12	-0.0482		2.36	-0.0606	2.36	-0.0766	2.36	-0.1004	47.21	0.0456		1705				99.87
							30.55	-0.0288	70.65	-0.0298	54.15	-0.0494		2.37	-0.0606	2.37	-0.0765	2.37	-0.1004	47.23	0.0456		1706				99.87
							30.57	-0.0295	70.69	-0.0304	54.18	0.0298		2.37	-0.0604	2.37	-0.0765	2.37	-0.1004	47.26	0.0454		1707				99.87
							30.59	-0.0308	70.73	-0.031	54.21	0.04		2.37	-0.0604	2.37	-0.0765	2.37	-0.1006	47.29	0.0454		1708				99.87
							30.61	-0.0313	70.78	-0.0315	54.24	0.0372		2.37	-0.0604	2.37	-0.0765	2.37	-0.1004	47.32	0.0454		1709				99.87
							30.63	-0.0319	70.82	-0.0321	54.27	0.035		2.37	-0.0604	2.37	-0.0765	2.37	-0.1006	47.35	0.0454		1710				99.9
							30.65	-0.0322	70.86	-0.033	54.3	0.0332		2.37	-0.0603	2.37	-0.0761	2.37	-0.1006	47.37	0.0453		1711				99.87
							30.67	-0.0329	70.9	-0.0344	54.33	0.0315		2.37	-0.0603	2.37	-0.0766	2.37	-0.1007	47.4	0.0453		1712				99.82
							30.68	-0.0332	70.94	-0.037	54.36	0.0299		2.38	-0.0603	2.38	-0.0765	2.38	-0.1004	47.43	0.0453		1713				99.87
							30.7	-0.0333	70.98	-0.045	54.4	0.0287		2.38	-0.0603	2.38	-0.0765	2.38	-0.1006	47.46	0.0451		1714				99.9
							30.72	-0.0336	71.02	0.0366	54.43	0.0281		2.38	-0.0601	2.38	-0.0765	2.38	-0.1006	47.48	0.0451		1715				99.87
							30.74	-0.0339	71.06	0.0349	54.46	0.0277		2.38	-0.0601	2.38	-0.0766	2.38	-0.1004	47.51	0.045		1716				99.88
							30.76	-0.0341	71.1	0.0327	54.49	0.0273		2.38	-0.0601	2.38	-0.0765	2.38	-0.1004	47.54	0.045		1717				99.87
							30.78	-0.0343	71.14	0.0288	54.52	0.0276		2.38	-0.0601	2.38	-0.0765	2.38	-0.1006	47.57	0.0448		1718				99.87
							30.79	-0.0347	71.19	0.0251	54.55	0.0279		2.38	-0.0601	2.38	-0.0763	2.38	-0.1006	47.6	0.0448		1719				99.87
							30.81	-0.0347	71.23	0.0231	54.58	0.0284		2.38	-0.06	2.38	-0.0763	2.38	-0.1004	47.62	0.0446		1720				99.9
							30.83	-0.035	71.27	0.0223	54.62	0.029		2.39	-0.06	2.39	-0.0763	2.39	-0.1004	47.65	0.0448		1721				99.87
							30.85	-0.0353	71.31	0.0223	54.65	0.0284		2.39	-0.06	2.39	-0.0765	2.39	-0.1006	47.68	0.0446		1722				99.9
							30.87	-0.0357	71.35	0.0226	54.68	0.0293		2.39	-0.06	2.39	-0.0765	2.39	-0.1004	47.71	0.0448		1723				99.87
							30.89	-0.0358	71.39	0.0233	54.71	0.0302		2.39	-0.0598	2.39	-0.0765	2.39	-0.1007	47.73	0.0448		1724				99.87
							30.9	-0.0364	71.44	0.0239	54.74	0.0313		2.39	-0.06	2.39	-0.0763	2.39	-0.1004	47.76	0.045		1725				99.87
							30.92	-0.0374	71.48	0.025	54.77	0.0322		2.39	-0.0598	2.39	-0.0763	2.39	-0.1004	47.79	0.0453		1726				99.9
							30.94	-0.0386	71.52	0.026	54.8	0.0333		2.39	-0.0596	2.39	-0.0763	2.39	-0.1006	47.82	0.0456		1727				99.87
							30.96	-0.0403	71.56	0.0273	54.83	0.0344		2.4	-0.0598	2.4	-0.0765	2.4	-0.1006	47.85	0.046		1728				99.93
							30.98	-0.0437	71.6	0.0287	54.87	0.0352		2.4	-0.0596	2.4	-0.0761	2.4	-0.1006	47.87	0.0467		1729				99.84
							31	-0.0432	71.64	0.0298	54.9	0.036		2.4	-0.0596	2.4	-0.0763	2.4	-0.1006	47.9	0.0476		1730				99.98
							31.02	0.0338	71.69	0.0308	54.93	0.0363		2.4	-0.0596	2.4	-0.0763	2.4	-0.1004	47.93	0.0484		1731				100.01
							31.03	0.0293	71.73	0.0318	54.96	0.0367		2.4	-0.0596	2.4	-0.0765	2.4	-0.1006	47.96	0.0493		1732				99.87
							31.05	0.0253	71.77	0.0326	54.99	0.0372		2.4	-0.0596	2.4	-0.0763	2.4	-0.1004	47.98	0.0502		1733				99.87
							31.07	0.0239	71.81	0.0332	55.03	0.038		2.4	-0.0596	2.4	-0.0761	2.4	-0.1004	48.01	-0.0355		1734				99.98
							31.09	0.0229	71.85	0.0341	55.06	0.0386		2.41	-0.0596	2.41	-0.0763	2.41	-0.1006	48.04	-0.0417		1735				99.87
							31.1	0.0225	71.89	0.0352	55.09	0.0392		2.41	-0.0595	2.41	-0.0763	2.41	-0.1006	48.06	-0.0423		1736				99.96
							31.12	0.0219	71.94	0.0369	55.12	0.0397		2.41	-0.0596	2.41	-0.0763	2.41	-0.1006	48.09	-0.0429		1737				99.84
							31.14	0.0217	71.98	0.0401	55.15	0.0405		2.41	-0.0593	2.41	-0.0763	2.41	-0.1006	48.12	-0.0434		1738				99.93
							31.16	0.0217	72.01	-0.0329	55.18	-0.0285		2.41	-0.0595	2.41	-0.0763	2.41	-0.1006	48.15	-0.0442		1739				99.87
							31.17	0.0217	72.06	-0.0256	55.21	-0.0386		2.41	-0.0595	2.41	-0.0761	2.41	-0.1004	48.18	-0.0446		1740				99.96
							31.19	0.0217	72.1	-0.0223	55.24	-0.0392		2.41	-0.0595	2.41	-0.0763	2.41	-0.1004	48.2	-0.0453		1741				99.87
							31.21	0.0217	72.14	-0.0211	55.28	-0.0384		2.42	-0.0593	2.42	-0.0763	2.42	-0.1006	48.23	-0.0459		1742				99.93
							31.23	0.0219	72.18	-0.0208	55.31	-0.037		2.42	-0.0593	2.42	-0.0761	2.42	-0.1004	48.26	-0.0463		1743				99.87
							31.25	0.022	72.22	-0.0209	55.34	-0.0352		2.42	-0.0593	2.42	-0.0761	2.42	-0.1006	48.29	-0.0468		1744				99.96
							31.26	0.0223	72.26	-0.0212	55.37	-0.0339		2.42	-0.0593	2.42	-0.0761	2.42	-0.1004	48.31	-0.0474		1745				99.9
							31.28	0.0226	72.31	-0.0219	55.4	-0.0329		2.42	-0.0593	2.42	-0.0763	2.42	-0.1004	48.34	-0.0479		1746				99.9
							31.3	0.0225	72.35	-0.0226	55.43	-0.0326		2.42	-0.0593	2.42	-0.0761	2.42	-0.1006	48.37	-0.0485		1747				99.9
							31.32	0.0226	72.39	-0.0236	55.46	-0.0327		2.42	-0.0593	2.42	-0.076	2.42	-0.1004	48.4	-0.049		1748				99.93
							31.33	0.0229	72.43	-0.0246	55.49	-0.033		2.42	-0.0593	2.42	-0.076	2.42	-0.1002	48.43	-0.0496		1749				99.9
							31.35	0.0234	72.47	-0.0259	55.53	-0.0341		2.43	-0.0592	2.43	-0.076	2.43	-0.1004	48.45	-0.0501		1750				99.93
							31.37	0.0234	72.51	-0.0271	55.56	-0.0352		2.43	-0.0593	2.43	-0.0761	2.43	-0.1004	48.48	-0.0507		1751				99.93
							31.38	0.0239	72.56	-0.0284	55.59	-0.0364		2.43	-0.059	2.43	-0.076	2.43	-0.1004	48.51	-0.0512		1752				99.9
							31.4	0.0239	72.6	-0.0291	55.62	-0.0375		2.43	-0.0592	2.43	-0.0761	2.43	-0.1004	48.54	-0.0516		1753				99.93
							31.42	0.0243	72.64	-0.0299	55.65	-0.0384		2.43	-0.0592	2.43	-0.076	2.43	-0.1004	48.57	-0.0522		1754				99.9
							31.44	0.0245	72.68	-0.0307	55.68	-0.0388		2.43	-0.059	2.43	-0.076	2.43	-0.1004	48.59	-0.0525		1755				99.87
							31.45	0.025	72.72	-0.0312	55.72	-0.0392		2.43	-0.059	2.43	-0.0761	2.43	-0.1004	48.62	-0.053		1756				99.93
							31.47	0.0251	72.76	-0.0318	55.75	-0.0395		2.44	-0.0592	2.44	-0.0761	2.44	-0.1006	48.65	-0.0533		1757				99.87
							31.49	0.0254	72.81	-0.0324	55.78	-0.0398		2.44	-0.059	2.44	-0.076	2.44	-0.1004	48.68	-0.0538		1758				99.9
							31.51	0.026	72.85	-0.0332	55.81	-0.0401		2.44	-0.059	2.44	-0.076	2.44	-0.1006	48.7	-0.0543		1759				99.87
							31.53	0.0264	72.89	-0.0344	55.84	-0.0405		2.44	-0.059	2.44	-0.076	2.44	-0.1006	48.73	-0.0549		1760				99.9
							31.54	0.0268	72.93	-0.0367	55.87	-0.0408		2.44	-0.059	2.44	-0.076	2.44	-0.1006	48.76	-0.0555		1761				99.9
							31.56	0.027	72.97	-0.0425	55.9	-0.0411		2.44	-0.0588	2.44	-0.0758	2.44	-0.1006	48.79	-0.0561		1762				99.87
							31.58	0.0276	73.01	0.0374	55.93	-0.0415		2.44	-0.059	2.44	-0.076	2.44	-0.1004	48.82	-0.0567		1763				99.85
							31.6	0.0279	73.05	0.0357	55.97	-0.042		2.45	-0.0588	2.45	-0.076	2.45	-0.1006	48.84	-0.0577		1764				99.9
							31.62	0.0282	73.09	0.0333	56	-0.0428		2.45	-0.0588	2.45	-0.0758	2.45	-0.1004	48.87	-0.0584		1765				99.9
							31.64	0.0287	73.13	0.0301	56.03	-0.0436		2.45	-0.059	2.45	-0.076	2.45	-0.1004	48.9	-0.0595		1766				99.88
							31.66	0.029	73.17	0.0265	56.06	-0.0446		2.45	-0.0588	2.45	-0.0758	2.45	-0.1004	48.93	-0.0608		1767				99.9
							31.68	0.0293	73.22	0.0239	56.09	-0.0459		2.45	-0.0588	2.45	-0.0758	2.45	-0.1004	48.95	-0.0622		1768				99.87
							31.69	0.0298	73.26	0.0229	56.12	-0.0474		2.45	-0.0588	2.45	-0.0757	2.45	-0.1004	48.98	-0.064		1769				99.9
							31.71	0.0301	73.3	0.0228	56.16	-0.049		2.45	-0.0588	2.45	-0.0757	2.45	-0.1006	49.01	0.038		1770				99.87
							31.73	0.0305	73.34	0.0229	56.18	0.0443		2.46	-0.0587	2.46	-0.0757	2.46	-0.1006	49.03	0.0451		1771				99.87
							31.75	0.031	73.38	0.0234	56.21	0.0482		2.46	-0.0587	2.46	-0.0758	2.46	-0.1004	49.06	0.046		1772				99.87
							31.76	0.0313	73.42	0.0243	56.24	0.0493		2.46	-0.0588	2.46	-0.0757	2.46	-0.1006	49.09	0.046		1773				99.9
							31.78	0.0316	73.47	0.0251	56.28	0.0487		2.46	-0.0588	2.46	-0.0757	2.46	-0.1006	49.12	0.046		1774				99.87
							31.8	0.0321	73.51	0.0262	56.31	0.0493		2.46	-0.0587	2.46	-0.0757	2.46	-0.1006	49.15	0.0459		1775				99.93
							31.82	0.0321	73.55	0.0274	56.34	0.0496		2.46	-0.0588	2.46	-0.0755	2.46	-0.1004	49.17	0.0459		1776				99.85
							31.83	0.0324	73.59	0.0288	56.37	0.0501		2.46	-0.0587	2.46	-0.0755	2.46	-0.1004	49.2	0.0459		1777				99.87
							31.85	0.0326	73.63	0.0299	56.4	0.0507		2.47	-0.0588	2.47	-0.0757	2.47	-0.1007	49.23	0.0459		1778				99.87
							31.87	0.033	73.67	0.031	56.43	0.0512		2.47	-0.0587	2.47	-0.0755	2.47	-0.1004	49.26	0.0459		1779				99.87
							31.89	0.0332	73.72	0.0321	56.46	0.0521		2.47	-0.0587	2.47	-0.0757	2.47	-0.1006	49.28	0.0459		1780				99.87
							31.91	0.0335	73.76	0.0327	56.5	0.0529		2.47	-0.0587	2.47	-0.0757	2.47	-0.1006	49.31	0.046		1781				99.87
							31.93	0.0336	73.8	0.0335	56.53	0.0539		2.47	-0.0587	2.47	-0.0757	2.47	-0.1004	49.34	0.046		1782				99.84
							31.95	0.0339	73.84	0.0344	56.56	0.055		2.47	-0.0587	2.47	-0.0755	2.47	-0.1006	49.37	0.046		1783				99.9
							31.96	0.0344	73.88	0.0353	56.59	0.056		2.47	-0.0587	2.47	-0.0753	2.47	-0.1004	49.4	0.046		1784				99.84
							31.98	0.0346	73.92	0.0367	56.62	0.0572		2.48	-0.0585	2.48	-0.0755	2.48	-0.1006	49.42	0.046		1785				99.9
							32	0.0347	73.97	0.0395	56.65	0.0587		2.48	-0.0587	2.48	-0.0753	2.48	-0.1004	49.45	0.046		1786				99.87
							32.02	-0.025	74	-0.0339	56.68	0.0601		2.48	-0.0587	2.48	-0.0755	2.48	-0.1004	49.48	0.046		1787				99.87
							32.03	-0.025	74.04	-0.0277	56.72	0.0617		2.48	-0.0585	2.48	-0.0755	2.48	-0.1006	49.51	0.046		1788				99.85
							32.05	-0.024	74.09	-0.0236	56.75	0.0629		2.48	-0.0585	2.48	-0.0753	2.48	-0.1007	49.53	0.046		1789				99.87
							32.07	-0.0231	74.13	-0.0219	56.78	0.0646		2.48	-0.0585	2.48	-0.0752	2.48	-0.1006	49.56	0.046		1790				99.85
							32.09	-0.0226	74.17	-0.0214	56.81	0.0659		2.48	-0.0585	2.48	-0.0755	2.48	-0.1004	49.59	0.0462		1791				99.87
							32.1	-0.0225	74.21	-0.0214	56.84	0.0671		2.48	-0.0585	2.48	-0.0752	2.48	-0.1006	49.62	0.0463		1792				99.82
							32.12	-0.022	74.25	-0.0215	56.88	0.068		2.49	-0.0585	2.49	-0.0752	2.49	-0.1006	49.65	0.0465		1793				99.87
							32.14	-0.022	74.29	-0.0222	56.91	0.069		2.49	-0.0585	2.49	-0.0752	2.49	-0.1004	49.67	0.0465		1794				99.87
							32.16	-0.0219	74.34	-0.0229	56.94	0.0696		2.49	-0.0585	2.49	-0.075	2.49	-0.1006	49.7	0.0467		1795				99.84
							32.17	-0.0219	74.38	-0.0239	56.97	0.0702		2.49	-0.0585	2.49	-0.0752	2.49	-0.1006	49.73	0.047		1796				99.84
							32.19	-0.0219	74.42	-0.025	57	0.0707		2.49	-0.0585	2.49	-0.0752	2.49	-0.1006	49.76	0.0473		1797				99.9
							32.21	-0.022	74.46	-0.0262	57.03	0.0715		2.49	-0.0585	2.49	-0.0753	2.49	-0.1004	49.78	0.0477		1798				99.84
							32.23	-0.0222	74.5	-0.0274	57.07	0.0724		2.49	-0.0585	2.49	-0.0752	2.49	-0.1006	49.81	0.0484		1799				99.87
							32.25	-0.0223	74.54	-0.0287	57.1	0.073		2.5	-0.0585	2.5	-0.075	2.5	-0.1006	49.84	0.0488		1800				99.85
							32.26	-0.0223	74.59	-0.0296	57.13	0.0741		2.5	-0.0585	2.5	-0.0752	2.5	-0.1007	49.87	0.0496		1801				99.87
							32.28	-0.0225	74.63	-0.0304	57.16	0.0749		2.5	-0.0585	2.5	-0.075	2.5	-0.1007	49.9	0.0502		1802				99.87
							32.3	-0.0229	74.67	-0.0312	57.19	-0.0422		2.5	-0.0585	2.5	-0.075	2.5	-0.1006	49.92	0.0507		1803				99.85
							32.31	-0.0233	74.71	-0.0316	57.22	-0.0476		2.5	-0.0585	2.5	-0.0752	2.5	-0.1007	49.95	0.0513		1804				99.84
							32.33	-0.0233	74.75	-0.0322	57.25	-0.0481		2.5	-0.0585	2.5	-0.075	2.5	-0.1006	49.98	0.0518		1805				99.85
							32.35	-0.0234	74.79	-0.0329	57.28	-0.0468		2.5	-0.0584	2.5	-0.075	2.5	-0.1004	50	-0.0301		1806				99.87
							32.37	-0.0239	74.84	-0.0335	57.31	-0.0454		2.51	-0.0585	2.51	-0.075	2.51	-0.1006	50.03	-0.042		1807				99.87
							32.38	-0.024	74.88	-0.0346	57.34	-0.0436		2.51	-0.0585	2.51	-0.075	2.51	-0.1007	50.06	-0.0431		1808				99.87
							32.4	-0.0245	74.92	-0.0366	57.38	-0.0422		2.51	-0.0585	2.51	-0.0748	2.51	-0.1006	50.09	-0.0437		1809				99.82
							32.42	-0.0248	74.96	-0.0415	57.41	-0.0409		2.51	-0.0584	2.51	-0.0748	2.51	-0.1006	50.11	-0.0442		1810				99.9
							32.43	-0.025	75	0.0397	57.44	-0.0403		2.51	-0.0585	2.51	-0.0748	2.51	-0.1006	50.14	-0.0448		1811				99.81
							32.45	-0.0253	75.04	0.0357	57.47	-0.0398		2.51	-0.0584	2.51	-0.0748	2.51	-0.1006	50.17	-0.0451		1812				99.85
							32.47	-0.0259	75.08	0.0321	57.5	-0.0397		2.51	-0.0585	2.51	-0.0748	2.51	-0.1007	50.2	-0.0457		1813				99.9
							32.49	-0.0262	75.12	0.0277	57.53	-0.0397		2.52	-0.0584	2.52	-0.0747	2.52	-0.1007	50.23	-0.0462		1814				99.85
							32.5	-0.0268	75.16	0.0248	57.56	-0.0397		2.52	-0.0584	2.52	-0.0748	2.52	-0.1006	50.25	-0.0465		1815				99.84
							32.52	-0.0281	75.21	0.0234	57.6	-0.0398		2.52	-0.0584	2.52	-0.0748	2.52	-0.1006	50.28	-0.0471		1816				99.88
							32.54	-0.0288	75.25	0.0228	57.63	-0.04		2.52	-0.0584	2.52	-0.0747	2.52	-0.1006	50.31	-0.0474		1817				99.84
							32.56	-0.0298	75.29	0.0226	57.66	-0.0405		2.52	-0.0585	2.52	-0.0748	2.52	-0.1006	50.34	-0.0477		1818				99.87
							32.57	-0.031	75.33	0.0229	57.69	-0.0408		2.52	-0.0585	2.52	-0.0745	2.52	-0.1006	50.36	-0.0482		1819				99.87
							32.59	-0.0315	75.37	0.0234	57.72	-0.0414		2.52	-0.0584	2.52	-0.0747	2.52	-0.1006	50.39	-0.0487		1820				99.85
							32.61	-0.0319	75.41	0.0242	57.75	-0.0419		2.52	-0.0584	2.52	-0.0747	2.52	-0.1006	50.42	-0.0491		1821				99.87
							32.63	-0.0327	75.46	0.0251	57.78	-0.0422		2.53	-0.0584	2.53	-0.0745	2.53	-0.1007	50.45	-0.0496		1822				99.87
							32.65	-0.0329	75.5	0.0262	57.82	-0.0428		2.53	-0.0584	2.53	-0.0744	2.53	-0.1006	50.48	-0.0502		1823				99.93
							32.66	-0.0335	75.54	0.0274	57.85	-0.0431		2.53	-0.0584	2.53	-0.0745	2.53	-0.1006	50.5	-0.0507		1824				99.9
							32.68	-0.0338	75.58	0.0287	57.88	-0.0437		2.53	-0.0584	2.53	-0.0745	2.53	-0.1006	50.53	-0.0512		1825				99.87
							32.7	-0.0341	75.62	0.0301	57.91	-0.0442		2.53	-0.0585	2.53	-0.0744	2.53	-0.1006	50.56	-0.0518		1826				99.9
							32.72	-0.0341	75.66	0.0313	57.95	-0.0448		2.53	-0.0584	2.53	-0.0745	2.53	-0.1006	50.59	-0.0521		1827				99.9
							32.74	-0.0346	75.71	0.0324	57.98	-0.0453		2.53	-0.0584	2.53	-0.0745	2.53	-0.1006	50.61	-0.0525		1828				99.88
							32.75	-0.0347	75.75	0.0333	58.01	-0.0459		2.54	-0.0584	2.54	-0.0744	2.54	-0.1007	50.64	-0.053		1829				99.87
							32.77	-0.0349	75.79	0.0339	58.04	-0.0468		2.54	-0.0584	2.54	-0.0745	2.54	-0.1006	50.67	-0.0535		1830				99.87
							32.79	-0.035	75.83	0.0347	58.07	-0.0473		2.54	-0.0584	2.54	-0.0742	2.54	-0.1006	50.7	-0.0538		1831				99.93
							32.8	-0.035	75.87	0.0357	58.11	-0.0473		2.54	-0.0584	2.54	-0.0744	2.54	-0.1006	50.73	-0.0544		1832				99.84
							32.82	-0.0355	75.91	0.0369	58.14	-0.0485		2.54	-0.0584	2.54	-0.0742	2.54	-0.1006	50.75	-0.055		1833				99.9
							32.84	-0.0357	75.96	0.0394	58.17	-0.0499		2.54	-0.0584	2.54	-0.0742	2.54	-0.1007	50.78	-0.0558		1834				99.93
							32.86	-0.036	75.99	-0.0214	58.2	0.0415		2.54	-0.0584	2.54	-0.0742	2.54	-0.1006	50.81	-0.0564		1835				99.87
							32.88	-0.0364	76.03	-0.031	58.23	0.0392		2.55	-0.0584	2.55	-0.0742	2.55	-0.1007	50.84	-0.0574		1836				99.87
							32.89	-0.0367	76.07	-0.0251	58.26	0.038		2.55	-0.0584	2.55	-0.0742	2.55	-0.1006	50.86	-0.0583		1837				99.9
							32.91	-0.0375	76.12	-0.0229	58.29	0.0369		2.55	-0.0584	2.55	-0.0742	2.55	-0.1007	50.89	-0.0594		1838				99.87
							32.93	-0.0383	76.16	-0.0222	58.32	0.0358		2.55	-0.0584	2.55	-0.074	2.55	-0.1007	50.92	-0.0608		1839				99.87
							32.95	-0.04	76.2	-0.0222	58.35	0.0347		2.55	-0.0584	2.55	-0.0742	2.55	-0.1006	50.95	-0.0625		1840				99.9
							32.96	-0.0425	76.24	-0.0223	58.38	0.0336		2.55	-0.0584	2.55	-0.0739	2.55	-0.1007	50.98	-0.0643		1841				99.87
							32.98	-0.0443	76.28	-0.0229	58.42	0.0327		2.55	-0.0584	2.55	-0.074	2.55	-0.1006	51	0.0298		1842				99.84
							33	-0.044	76.32	-0.0237	58.45	0.0319		2.56	-0.0584	2.56	-0.074	2.56	-0.1007	51.03	0.0434		1843				99.87
							33.01	0.0344	76.37	-0.0246	58.48	0.0316		2.56	-0.0584	2.56	-0.0739	2.56	-0.1006	51.06	0.0439		1844				99.85
							33.03	0.0316	76.41	-0.0259	58.51	0.031		2.56	-0.0584	2.56	-0.0739	2.56	-0.1007	51.08	0.0436		1845				99.87
							33.05	0.027	76.45	-0.027	58.54	0.0305		2.56	-0.0585	2.56	-0.0739	2.56	-0.1007	51.11	0.0432		1846				99.87
							33.06	0.0246	76.49	-0.0284	58.57	0.0304		2.56	-0.0585	2.56	-0.0737	2.56	-0.1006	51.14	0.0429		1847				99.87
							33.08	0.0239	76.53	-0.0296	58.61	0.0305		2.56	-0.0584	2.56	-0.0739	2.56	-0.1007	51.17	0.0431		1848				99.87
							33.1	0.0226	76.57	-0.0304	58.64	0.0307		2.56	-0.0585	2.56	-0.0737	2.56	-0.1006	51.2	0.0434		1849				99.9
							33.12	0.0226	76.62	-0.0312	58.67	0.0313		2.57	-0.0584	2.57	-0.0737	2.57	-0.1006	51.22	0.0436		1850				99.87
							33.13	0.0225	76.66	-0.0316	58.7	0.0321		2.57	-0.0585	2.57	-0.0737	2.57	-0.1007	51.25	0.0437		1851				99.9
							33.15	0.0225	76.7	-0.0322	58.73	0.033		2.57	-0.0585	2.57	-0.0737	2.57	-0.1007	51.28	0.0439		1852				99.88
							33.17	0.0223	76.74	-0.0327	58.77	0.0336		2.57	-0.0585	2.57	-0.0736	2.57	-0.1007	51.31	0.0442		1853				99.87
							33.18	0.0225	76.78	-0.0333	58.8	0.0347		2.57	-0.0585	2.57	-0.0737	2.57	-0.1007	51.33	0.0443		1854				99.93
							33.2	0.0226	76.82	-0.0341	58.83	0.0355		2.57	-0.0585	2.57	-0.0736	2.57	-0.1007	51.36	0.0445		1855				99.85
							33.22	0.0225	76.87	-0.035	58.86	0.0363		2.57	-0.0585	2.57	-0.0737	2.57	-0.1007	51.39	0.0446		1856				99.87
							33.24	0.0226	76.91	-0.0369	58.9	0.0367		2.58	-0.0585	2.58	-0.0737	2.58	-0.1007	51.42	0.0446		1857				99.87
							33.25	0.0229	76.95	-0.0403	58.93	0.0374		2.58	-0.0585	2.58	-0.0737	2.58	-0.1006	51.45	0.0446		1858				99.87
							33.27	0.0228	76.99	-0.0463	58.96	0.0378		2.58	-0.0585	2.58	-0.0734	2.58	-0.1009	51.47	0.0445		1859				99.87
							33.29	0.0233	77.03	0.0374	58.99	0.0383		2.58	-0.0585	2.58	-0.0736	2.58	-0.1007	51.5	0.0443		1860				99.82
							33.3	0.0233	77.07	0.0349	59.03	0.0389		2.58	-0.0587	2.58	-0.0736	2.58	-0.1007	51.53	0.0443		1861				99.87
							33.32	0.0234	77.11	0.0315	59.06	0.0395		2.58	-0.0585	2.58	-0.0734	2.58	-0.1007	51.56	0.0445		1862				99.88
							33.34	0.0237	77.15	0.0277	59.09	0.0401		2.58	-0.0585	2.58	-0.0734	2.58	-0.1007	51.58	0.0446		1863				99.93
							33.36	0.0239	77.19	0.0251	59.13	0.0412		2.58	-0.0585	2.58	-0.0736	2.58	-0.1009	51.61	0.045		1864				99.82
							33.37	0.0242	77.24	0.0239	59.16	0.0419		2.59	-0.0585	2.59	-0.0732	2.59	-0.1009	51.64	0.0451		1865				99.82
							33.39	0.0243	77.28	0.0236	59.19	-0.035		2.59	-0.0585	2.59	-0.0736	2.59	-0.1009	51.67	0.0453		1866				99.9
							33.41	0.0245	77.32	0.0236	59.22	-0.0403		2.59	-0.0585	2.59	-0.0734	2.59	-0.1009	51.7	0.0456		1867				99.84
							33.43	0.025	77.36	0.0242	59.25	-0.0401		2.59	-0.0587	2.59	-0.0732	2.59	-0.1007	51.72	0.0459		1868				99.85
							33.44	0.0251	77.4	0.0246	59.28	-0.0386		2.59	-0.0585	2.59	-0.0734	2.59	-0.1009	51.75	0.0462		1869				99.87
							33.46	0.0257	77.44	0.0256	59.32	-0.0369		2.59	-0.0587	2.59	-0.0734	2.59	-0.1007	51.78	0.0463		1870				100.01
							33.48	0.0257	77.49	0.0267	59.35	-0.0353		2.59	-0.0587	2.59	-0.0732	2.59	-0.1009	51.81	0.0468		1871				99.85
							33.5	0.026	77.53	0.0277	59.38	-0.0343		2.6	-0.0587	2.6	-0.0732	2.6	-0.1007	51.83	0.0474		1872				99.9
							33.52	0.0265	77.57	0.0291	59.41	-0.0324		2.6	-0.0585	2.6	-0.0732	2.6	-0.1007	51.86	0.0481		1873				99.87
							33.53	0.027	77.61	0.0305	59.45	-0.0322		2.6	-0.0587	2.6	-0.0732	2.6	-0.1009	51.89	0.0487		1874				99.82
							33.55	0.0274	77.65	0.0318	59.48	-0.0324		2.6	-0.0587	2.6	-0.0732	2.6	-0.1009	51.92	0.0494		1875				99.87
							33.57	0.0276	77.69	0.0327	59.51	-0.0329		2.6	-0.0587	2.6	-0.0732	2.6	-0.1007	51.95	0.0504		1876				99.93
							33.58	0.0277	77.74	0.0338	59.54	-0.0336		2.6	-0.0585	2.6	-0.0731	2.6	-0.1009	51.97	0.0512		1877				99.84
							33.6	0.0282	77.78	0.0346	59.58	-0.0347		2.6	-0.0587	2.6	-0.0732	2.6	-0.1009	52	0.0519		1878				99.9
							33.62	0.0285	77.82	0.0352	59.61	-0.0358		2.61	-0.0587	2.61	-0.0731	2.61	-0.1007	52.03	-0.0412		1879				99.84
							33.63	0.0291	77.86	0.036	59.64	-0.0364		2.61	-0.0587	2.61	-0.0731	2.61	-0.1009	52.05	-0.0426		1880				99.93
							33.65	0.0296	77.9	0.037	59.67	-0.0372		2.61	-0.0587	2.61	-0.0732	2.61	-0.1009	52.08	-0.0431		1881				99.79
							33.67	0.0298	77.94	0.0391	59.71	-0.038		2.61	-0.0587	2.61	-0.0731	2.61	-0.101	52.11	-0.0437		1882				99.93
							33.69	0.0302	77.99	0.0425	59.74	-0.0381		2.61	-0.0587	2.61	-0.0731	2.61	-0.1009	52.14	-0.0443		1883				100.04
							33.71	0.0305	78.02	-0.0338	59.77	-0.0383		2.61	-0.0587	2.61	-0.0731	2.61	-0.1009	52.16	-0.045		1884				99.82
							33.73	0.031	78.06	-0.027	59.8	-0.0388		2.61	-0.0588	2.61	-0.0731	2.61	-0.1009	52.19	-0.0456		1885				99.96
							33.74	0.0313	78.11	-0.0239	59.84	-0.0392		2.62	-0.0587	2.62	-0.0732	2.62	-0.101	52.22	-0.046		1886				99.84
							33.76	0.0316	78.15	-0.0228	59.87	-0.0397		2.62	-0.0587	2.62	-0.0731	2.62	-0.1009	52.25	-0.0465		1887				99.81
							33.78	0.0322	78.19	-0.0225	59.9	-0.0401		2.62	-0.0588	2.62	-0.0732	2.62	-0.1009	52.28	-0.047		1888				100.07
							33.8	0.0322	78.23	-0.0226	59.93	-0.0408		2.62	-0.0587	2.62	-0.0729	2.62	-0.1009	52.3	-0.0476		1889				99.79
							33.82	0.0324	78.27	-0.0231	59.97	-0.0417		2.62	-0.0588	2.62	-0.0729	2.62	-0.101	52.33	-0.0481		1890				99.9
							33.83	0.0329	78.31	-0.0237	60	-0.0426		2.62	-0.0588	2.62	-0.0731	2.62	-0.1009	52.36	-0.0485		1891				99.93
							33.85	0.0333	78.36	-0.0246	60.03	-0.0436		2.62	-0.0588	2.62	-0.0731	2.62	-0.101	52.39	-0.049		1892				99.82
							33.87	0.0332	78.4	-0.0257	60.06	-0.0445		2.63	-0.0588	2.63	-0.0729	2.63	-0.1012	52.42	-0.0494		1893				99.87
							33.88	0.0335	78.44	-0.027	60.09	-0.0456		2.63	-0.0588	2.63	-0.0729	2.63	-0.101	52.44	-0.0499		1894				99.87
							33.9	0.0339	78.48	-0.0282	60.13	-0.0471		2.63	-0.0588	2.63	-0.0727	2.63	-0.101	52.47	-0.0505		1895				99.98
							33.92	0.0341	78.52	-0.0295	60.16	-0.0487		2.63	-0.0587	2.63	-0.0729	2.63	-0.1009	52.5	-0.0512		1896				99.98
							33.94	0.0344	78.56	-0.0305	60.19	0.0442		2.63	-0.0588	2.63	-0.0729	2.63	-0.101	52.53	-0.0518		1897				99.87
							33.95	0.0344	78.61	-0.0315	60.22	0.0426		2.63	-0.0588	2.63	-0.0727	2.63	-0.1009	52.55	-0.0521		1898				99.9
							33.97	0.0347	78.65	-0.0321	60.25	0.042		2.63	-0.0588	2.63	-0.0729	2.63	-0.1009	52.58	-0.0525		1899				99.93
							33.99	0.035	78.69	-0.0326	60.28	0.0414		2.63	-0.059	2.63	-0.0729	2.63	-0.1009	52.61	-0.0532		1900				99.9
							34	0.0353	78.73	-0.033	60.32	0.0405		2.64	-0.0588	2.64	-0.0727	2.64	-0.101	52.64	-0.0535		1901				99.84
							34.02	-0.0253	78.77	-0.0336	60.35	0.0394		2.64	-0.0588	2.64	-0.0727	2.64	-0.1009	52.67	-0.0539		1902				99.79
							34.03	-0.0253	78.81	-0.0343	60.38	0.0389		2.64	-0.059	2.64	-0.0729	2.64	-0.101	52.69	-0.0544		1903				99.93
							34.05	-0.0245	78.86	-0.035	60.41	0.0381		2.64	-0.059	2.64	-0.0729	2.64	-0.1009	52.72	-0.0549		1904				99.82
							34.07	-0.0237	78.9	-0.0366	60.45	0.0374		2.64	-0.0588	2.64	-0.0727	2.64	-0.1009	52.75	-0.0555		1905				99.84
							34.09	-0.0233	78.94	-0.0394	60.48	0.0369		2.64	-0.0588	2.64	-0.0727	2.64	-0.1009	52.78	-0.056		1906				99.85
							34.11	-0.0228	78.98	-0.0459	60.51	0.0366		2.64	-0.059	2.64	-0.0729	2.64	-0.1009	52.8	-0.0567		1907				99.87
							34.12	-0.0225	79.02	0.0384	60.54	0.036		2.65	-0.059	2.65	-0.0726	2.65	-0.101	52.83	-0.0575		1908				99.87
							34.14	-0.0225	79.06	0.0366	60.57	0.0358		2.65	-0.059	2.65	-0.0727	2.65	-0.101	52.86	-0.0584		1909				99.87
							34.16	-0.0223	79.1	0.0343	60.61	0.0355		2.65	-0.059	2.65	-0.0727	2.65	-0.1007	52.89	-0.0594		1910				99.87
							34.18	-0.0223	79.14	0.031	60.64	0.0355		2.65	-0.059	2.65	-0.0727	2.65	-0.101	52.92	-0.0606		1911				99.93
							34.19	-0.0222	79.18	0.0277	60.67	0.0355		2.65	-0.059	2.65	-0.0726	2.65	-0.1009	52.94	-0.0622		1912				99.84
							34.21	-0.0223	79.23	0.0256	60.7	0.0355		2.65	-0.059	2.65	-0.0726	2.65	-0.101	52.97	-0.064		1913				99.9
							34.23	-0.0223	79.27	0.0245	60.73	0.0357		2.65	-0.059	2.65	-0.0726	2.65	-0.1009	53	-0.0665		1914				99.9
							34.24	-0.0225	79.31	0.0243	60.76	0.0357		2.66	-0.0592	2.66	-0.0727	2.66	-0.1012	53.02	0.0434		1915				99.9
							34.26	-0.0226	79.35	0.0245	60.79	0.0361		2.66	-0.059	2.66	-0.0726	2.66	-0.1012	53.05	0.0453		1916				99.93
							34.28	-0.0228	79.39	0.025	60.83	0.0366		2.66	-0.059	2.66	-0.0726	2.66	-0.1009	53.08	0.0454		1917				99.95
							34.3	-0.0228	79.43	0.0257	60.86	0.0372		2.66	-0.059	2.66	-0.0726	2.66	-0.101	53.11	0.0454		1918				99.87
							34.31	-0.0231	79.48	0.0265	60.89	0.0375		2.66	-0.059	2.66	-0.0726	2.66	-0.101	53.13	0.0453		1919				99.84
							34.33	-0.0231	79.52	0.0277	60.92	0.038		2.66	-0.0592	2.66	-0.0726	2.66	-0.101	53.16	0.0454		1920				99.85
							34.35	-0.024	79.56	0.029	60.95	0.0386		2.66	-0.0592	2.66	-0.0726	2.66	-0.101	53.19	0.0454		1921				99.87
							34.37	-0.0242	79.6	0.0304	60.99	0.0391		2.67	-0.0592	2.67	-0.0724	2.67	-0.101	53.22	0.0456		1922				99.87
							34.38	-0.0243	79.64	0.0318	61.02	0.0394		2.67	-0.0592	2.67	-0.0726	2.67	-0.101	53.25	0.0457		1923				99.85
							34.4	-0.0248	79.68	0.033	61.05	0.0395		2.67	-0.0592	2.67	-0.0724	2.67	-0.1012	53.27	0.0457		1924				99.85
							34.42	-0.0251	79.73	0.0339	61.08	0.04		2.67	-0.0592	2.67	-0.0727	2.67	-0.1009	53.3	0.0459		1925				99.87
							34.44	-0.0253	79.77	0.0347	61.12	0.0406		2.67	-0.0592	2.67	-0.0727	2.67	-0.101	53.33	0.046		1926				99.84
							34.46	-0.0259	79.81	0.0355	61.15	0.0409		2.67	-0.0593	2.67	-0.0726	2.67	-0.101	53.36	0.0462		1927				99.82
							34.47	-0.0262	79.85	0.0363	61.18	-0.0138		2.67	-0.0592	2.67	-0.0724	2.67	-0.1012	53.38	0.0462		1928				99.87
							34.49	-0.0267	79.89	0.0374	61.21	-0.0383		2.67	-0.0593	2.67	-0.0724	2.67	-0.1009	53.41	0.0462		1929				99.9
							34.51	-0.0273	79.93	0.0389	61.24	-0.04		2.68	-0.0593	2.68	-0.0724	2.68	-0.101	53.44	0.0462		1930				99.87
							34.53	-0.0276	79.98	0.042	61.27	-0.04		2.68	-0.0592	2.68	-0.0726	2.68	-0.1012	53.47	0.0462		1931				99.87
							34.55	-0.0285	80.01	-0.0358	61.3	-0.0381		2.68	-0.0593	2.68	-0.0724	2.68	-0.1012	53.5	0.0463		1932				99.87
							34.56	-0.029	80.05	-0.0288	61.33	-0.0366		2.68	-0.0593	2.68	-0.0724	2.68	-0.101	53.52	0.0463		1933				99.85
							34.58	-0.0295	80.09	-0.025	61.36	-0.035		2.68	-0.0593	2.68	-0.0724	2.68	-0.1012	53.55	0.0465		1934				99.82
							34.6	-0.0308	80.14	-0.0233	61.39	-0.0336		2.68	-0.0593	2.68	-0.0726	2.68	-0.101	53.58	0.0467		1935				99.82
							34.61	-0.0315	80.18	-0.0229	61.43	-0.0329		2.68	-0.0593	2.68	-0.0724	2.68	-0.101	53.61	0.0467		1936				99.87
							34.63	-0.0327	80.22	-0.0229	61.45	-0.0327		2.69	-0.0593	2.69	-0.0724	2.69	-0.1012	53.63	0.0468		1937				99.84
							34.65	-0.033	80.26	-0.0233	61.49	-0.0329		2.69	-0.0593	2.69	-0.0723	2.69	-0.101	53.66	0.047		1938				99.82
							34.66	-0.0335	80.3	-0.0239	61.52	-0.0335		2.69	-0.0593	2.69	-0.0726	2.69	-0.1012	53.69	0.0473		1939				99.85
							34.68	-0.0338	80.34	-0.0246	61.55	-0.0343		2.69	-0.0593	2.69	-0.0724	2.69	-0.1012	53.72	0.0476		1940				99.9
							34.7	-0.0343	80.39	-0.0256	61.58	-0.0353		2.69	-0.0595	2.69	-0.0724	2.69	-0.1012	53.75	0.0479		1941				99.82
							34.72	-0.0344	80.43	-0.0268	61.62	-0.0363		2.69	-0.0593	2.69	-0.0724	2.69	-0.1014	53.77	0.0484		1942				99.87
							34.73	-0.0349	80.47	-0.0281	61.65	-0.0372		2.69	-0.0595	2.69	-0.0724	2.69	-0.1014	53.8	0.0488		1943				99.82
							34.75	-0.035	80.51	-0.0295	61.68	-0.0378		2.7	-0.0596	2.7	-0.0724	2.7	-0.1014	53.83	0.0494		1944				99.82
							34.77	-0.035	80.55	-0.0305	61.71	-0.0381		2.7	-0.0595	2.7	-0.0726	2.7	-0.1014	53.86	0.0501		1945				99.85
							34.79	-0.0352	80.59	-0.0315	61.75	-0.0386		2.7	-0.0596	2.7	-0.0724	2.7	-0.1012	53.88	0.0508		1946				99.85
							34.8	-0.0355	80.64	-0.0322	61.78	-0.0392		2.7	-0.0595	2.7	-0.0726	2.7	-0.1014	53.91	0.0516		1947				99.84
							34.82	-0.0355	80.68	-0.0327	61.81	-0.0397		2.7	-0.0596	2.7	-0.0724	2.7	-0.1014	53.94	0.0525		1948				99.82
							34.84	-0.0358	80.72	-0.0332	61.84	-0.04		2.7	-0.0596	2.7	-0.0724	2.7	-0.1012	53.97	0.0535		1949				100.01
							34.86	-0.0361	80.76	-0.0338	61.87	-0.0406		2.7	-0.0596	2.7	-0.0724	2.7	-0.1012	54	0.0543		1950				99.84
							34.88	-0.0367	80.8	-0.0344	61.91	-0.0414		2.71	-0.0596	2.71	-0.0724	2.71	-0.1014	54.02	-0.0414		1951				99.96
							34.89	-0.0372	80.84	-0.0353	61.94	-0.042		2.71	-0.0596	2.71	-0.0724	2.71	-0.1014	54.05	-0.0436		1952				99.88
							34.91	-0.0377	80.89	-0.0366	61.97	-0.0428		2.71	-0.0596	2.71	-0.0724	2.71	-0.1014	54.08	-0.044		1953				99.9
							34.93	-0.0384	80.93	-0.0391	62	-0.0436		2.71	-0.0596	2.71	-0.0724	2.71	-0.1014	54.1	-0.0443		1954				99.9
							34.95	-0.0397	80.97	-0.044	62.04	-0.0443		2.71	-0.0596	2.71	-0.0724	2.71	-0.1014	54.13	-0.0446		1955				99.96
							34.97	-0.042	81.01	0.0395	62.07	-0.0454		2.71	-0.0598	2.71	-0.0724	2.71	-0.1014	54.16	-0.0451		1956				99.96
							34.98	-0.0446	81.05	0.038	62.1	-0.0465		2.71	-0.0598	2.71	-0.0726	2.71	-0.1014	54.19	-0.0453		1957				100.01
							35	-0.0445	81.09	0.0363	62.13	-0.0477		2.72	-0.0596	2.72	-0.0723	2.72	-0.1012	54.21	-0.0457		1958				99.9
							35.02	0.0343	81.13	0.0343	62.16	-0.0488		2.72	-0.0596	2.72	-0.0724	2.72	-0.1014	54.24	-0.046		1959				99.73
							35.03	0.0299	81.17	0.0312	62.19	0.0437		2.72	-0.0598	2.72	-0.0724	2.72	-0.1015	54.27	-0.0463		1960				99.84
							35.05	0.0265	81.21	0.0281	62.23	0.0411		2.72	-0.0598	2.72	-0.0724	2.72	-0.1014	54.3	-0.0465		1961				99.9
							35.07	0.0248	81.26	0.026	62.26	0.0403		2.72	-0.0598	2.72	-0.0726	2.72	-0.1014	54.33	-0.0468		1962				99.82
							35.09	0.0242	81.3	0.0253	62.29	0.0395		2.72	-0.06	2.72	-0.0724	2.72	-0.1015	54.35	-0.0471		1963				99.9
							35.11	0.0237	81.34	0.0251	62.32	0.0389		2.72	-0.0598	2.72	-0.0724	2.72	-0.1014	54.38	-0.0474		1964				99.87
							35.12	0.0237	81.38	0.0256	62.36	0.038		2.73	-0.0598	2.73	-0.0724	2.73	-0.1014	54.41	-0.0477		1965				99.85
							35.14	0.0234	81.42	0.026	62.39	0.0374		2.73	-0.06	2.73	-0.0724	2.73	-0.1014	54.44	-0.0481		1966				99.96
							35.16	0.0236	81.46	0.0268	62.42	0.0364		2.73	-0.06	2.73	-0.0724	2.73	-0.1014	54.46	-0.0485		1967				99.84
							35.18	0.0233	81.51	0.0279	62.45	0.0357		2.73	-0.0598	2.73	-0.0724	2.73	-0.1014	54.49	-0.0488		1968				99.85
							35.2	0.0233	81.55	0.0291	62.48	0.035		2.73	-0.06	2.73	-0.0726	2.73	-0.1015	54.52	-0.0491		1969				99.85
							35.21	0.0234	81.59	0.0305	62.52	0.0349		2.73	-0.06	2.73	-0.0723	2.73	-0.1014	54.55	-0.0498		1970				99.82
							35.23	0.0233	81.63	0.0319	62.55	0.0346		2.73	-0.06	2.73	-0.0724	2.73	-0.1014	54.58	-0.0502		1971				99.87
							35.25	0.0233	81.67	0.0332	62.58	0.0346		2.73	-0.06	2.73	-0.0724	2.73	-0.1012	54.6	-0.0505		1972				99.87
							35.27	0.0233	81.71	0.0341	62.61	0.0347		2.74	-0.06	2.74	-0.0724	2.74	-0.1015	54.63	-0.051		1973				99.87
							35.29	0.0236	81.76	0.035	62.64	0.0349		2.74	-0.0601	2.74	-0.0726	2.74	-0.1014	54.66	-0.0515		1974				99.79
							35.31	0.0236	81.8	0.0358	62.68	0.0355		2.74	-0.0601	2.74	-0.0724	2.74	-0.1014	54.69	-0.0519		1975				99.96
							35.32	0.0237	81.84	0.0366	62.71	0.0358		2.74	-0.0601	2.74	-0.0726	2.74	-0.1014	54.71	-0.0525		1976				99.76
							35.34	0.024	81.88	0.0375	62.74	0.0363		2.74	-0.0601	2.74	-0.0724	2.74	-0.1015	54.74	-0.0532		1977				99.93
							35.36	0.0239	81.92	0.0389	62.77	0.0367		2.74	-0.0601	2.74	-0.0724	2.74	-0.1015	54.77	-0.0538		1978				99.84
							35.38	0.0242	81.96	0.0415	62.8	0.0372		2.74	-0.0601	2.74	-0.0726	2.74	-0.1015	54.8	-0.0546		1979				99.93
							35.4	0.0246	82	-0.0355	62.83	0.0374		2.75	-0.0601	2.75	-0.0726	2.75	-0.1015	54.83	-0.0555		1980				99.82
							35.41	0.025	82.04	-0.031	62.87	0.0378		2.75	-0.0603	2.75	-0.0726	2.75	-0.1017	54.85	-0.0566		1981				99.96
							35.43	0.0253	82.08	-0.026	62.9	0.0383		2.75	-0.0603	2.75	-0.0727	2.75	-0.1015	54.88	-0.0575		1982				99.84
							35.45	0.0256	82.12	-0.024	62.93	0.0386		2.75	-0.0603	2.75	-0.0724	2.75	-0.1014	54.91	-0.0589		1983				99.96
							35.46	0.0257	82.17	-0.0233	62.96	0.0392		2.75	-0.0603	2.75	-0.0726	2.75	-0.1017	54.94	-0.0606		1984				99.87
							35.48	0.0259	82.21	-0.0233	63	0.0395		2.75	-0.0603	2.75	-0.0726	2.75	-0.1017	54.97	-0.0626		1985				99.82
							35.5	0.0265	82.25	-0.0236	63.03	0.0401		2.75	-0.0603	2.75	-0.0727	2.75	-0.1017	54.99	-0.0649		1986				99.84
							35.52	0.0268	82.29	-0.024	63.06	0.0406		2.76	-0.0603	2.76	-0.0726	2.76	-0.1015	55.02	0.042		1987				99.82
							35.54	0.027	82.33	-0.0248	63.09	0.04		2.76	-0.0604	2.76	-0.0726	2.76	-0.1014	55.05	0.0442		1988				99.87
							35.55	0.0274	82.37	-0.0257	63.13	0.0405		2.76	-0.0604	2.76	-0.0726	2.76	-0.1015	55.07	0.0443		1989				99.79
							35.57	0.0276	82.42	-0.0268	63.16	0.0411		2.76	-0.0604	2.76	-0.0726	2.76	-0.1017	55.1	0.044		1990				99.85
							35.59	0.0281	82.46	-0.0282	63.19	-0.033		2.76	-0.0604	2.76	-0.0727	2.76	-0.1015	55.13	0.0439		1991				99.87
							35.61	0.0284	82.5	-0.0295	63.22	-0.0392		2.76	-0.0604	2.76	-0.0727	2.76	-0.1015	55.16	0.0437		1992				99.84
							35.63	0.0288	82.54	-0.0305	63.25	-0.0392		2.76	-0.0604	2.76	-0.0729	2.76	-0.1018	55.18	0.0437		1993				99.87
							35.64	0.0291	82.58	-0.0316	63.28	-0.0383		2.77	-0.0604	2.77	-0.0727	2.77	-0.1015	55.21	0.0437		1994				99.96
							35.66	0.0295	82.62	-0.0324	63.31	-0.0366		2.77	-0.0606	2.77	-0.0727	2.77	-0.1017	55.24	0.0437		1995				99.93
							35.67	0.0299	82.67	-0.0329	63.34	-0.0349		2.77	-0.0606	2.77	-0.0729	2.77	-0.1015	55.27	0.044		1996				100.35
							35.69	0.0302	82.71	-0.0335	63.37	-0.0335		2.77	-0.0606	2.77	-0.0727	2.77	-0.1017	55.3	0.044		1997				99.9
[truncated: 116,279 more rows]
