# Supplementary material for: Hydrophobic liquid electrolyte interphases for efficient aqueous zinc batteries
Source: Nat Nanotechnol. 2026 Jun 1;21(7):967–75. doi: 10.1038/s41565-026-02187-0 (PMC13379314; doi:10.1038/s41565-026-02187-0)
Supplement: Supplementary file 7 — Statistical source data for Fig. 6. [file 41565_2026_2187_MOESM7_ESM.xlsx]

## Sheet: Figure 6
Figure 6a									Figure 6b				Figure 6c
	AE		1.8 mol% ME		1.8 mol DME		1.8 mol% DEE						AE
Cycle number	Discharge capacity / mah g-1	Cycle number	Discharge capacity / mah g-1	Cycle number	Discharge capacity / mah g-1	Cycle number	Discharge capacity / mah g-1			Self-discharge rate / %			Voltage / V	Time / h	Voltage / V	Time / h	Voltage / V	Time / h		2 theta / degree	point 1	point 2	point 3	point 4	point 5	point 6	point 7	point 8	point 9	point 10	point 11	point 12	point 13	point 14	point 15	point 16	point 17	point 18	point 19	point 20	point 21	point 22	point 23	point 24	point 25	point 26	point 27	point 28	point 29
1	318.925	1	312.965	1	304.648	1	300.847		1	5.1	AE		1.2479	0	0.4773	298.81	1.5794	603.29		17.4989	2524.69	2518.2	2712.46	2768.89	2818.44	2748.3	2748.95	2806.06	2856.64	2855.28	2844.65	2819.17	2750.14	2809.96	2935	2801.87	2741.94	2851.95	2691.05	2752.64	2785.32	2828.26	2806.08	2824.57	2774.42	2834.5	2854.84	2870.47	2810.21
2	319.063	2	316.569	2	307.223	2	305.287		2	4.5	1.8 mol% ME		1.2416	0.52	0.5217	298.92	1.5675	603.55		17.5026	2428.58	2427.61	2666.15	2651.02	2773.55	2713.09	2775.85	2748.55	2713.74	2700.05	2660.35	2666.78	2661.42	2718.08	2713.62	2682.79	2644.06	2685.87	2708.45	2684.7	2698.19	2737.7	2715.54	2648.9	2726.3	2761.22	2789.96	2677.34	2760.8
3	317.895	3	315.042	3	307.223	3	304.454		3	4.3	1.8 mol DME		1.2319	1.04	0.5346	298.97	1.5567	603.8		17.5064	2431.98	2462.64	2726.56	2681.03	2636.33	2733.3	2767.55	2739.21	2731.06	2697.63	2756.33	2655.77	2816.02	2724.47	2780.9	2664.18	2769.34	2804.54	2767.13	2822.25	2825.37	2818.36	2712.83	2719.88	2748.25	2747.96	2814.12	2799.9	2770.75
4	317.154	4	314.064	4	307.08	4	304.311		4	2.2	1.8 mol% DEE		1.2227	1.56	0.5451	299.08	1.5457	604.12		17.5101	2473.37	2462.31	2702.44	2706.73	2626.41	2688.8	2627.16	2672.56	2686.39	2652.53	2727.49	2667.52	2797.89	2689.45	2702.37	2629.09	2669.1	2637.41	2636.73	2768.31	2707.72	2641.46	2625.3	2667.89	2662.84	2804.59	2690.9	2784.73	2707.72
5	315.981	5	313.506	5	306.936	5	303.896						1.2138	2.09	0.5557	299.28	1.5389	604.33		17.5139	2434.29	2500.69	2646.82	2578.91	2657.02	2673.15	2702.6	2748.34	2749.73	2741.68	2799.48	2731.01	2757.89	2674.36	2710.89	2605.24	2615.33	2662.9	2719.63	2737.85	2796.5	2748.21	2615.12	2643.5	2736.72	2794.09	2676.27	2810.22	2760.03
6	315.692	6	312.535	6	307.08	6	303.618						1.2051	2.6	0.5577	299.33	1.528	604.7		17.5176	2446.99	2463.67	2543.87	2657.88	2625.81	2741.45	2725.42	2693.82	2741.1	2683.8	2730.64	2690.3	2680.82	2542.08	2603.54	2695.96	2603.77	2665.79	2562.91	2656.44	2739.41	2710.67	2671.8	2663.81	2753.13	2688.83	2731.53	2837.96	2737.37
7	314.806	7	311.425	7	306.364	7	303.339						1.1969	3.13	0.5685	299.7	1.5234	604.85		17.5214	2408.1	2396.91	2690.94	2609.44	2581.74	2604.91	2648.67	2659.41	2622.47	2662.77	2728.18	2614.47	2604.69	2620.43	2539.41	2672.34	2735.47	2558.95	2583.31	2594.2	2627.94	2586.16	2631.04	2557.72	2588.53	2691.3	2735.39	2715.29	2708.9
8	313.341	8	310.866	8	306.078	8	302.78						1.1888	3.65	0.572	299.85	1.5134	605.21		17.5251	2366.8	2410.01	2574.51	2530.29	2640.87	2624.54	2652.65	2685.57	2570.83	2601.2	2553.45	2623.98	2623.19	2639.4	2590.49	2672.11	2576.57	2557.32	2619.24	2631.75	2485.84	2601.44	2600.54	2636.39	2616.62	2720.23	2681.99	2729.38	2651.88
9	312.457	9	310.453	9	306.221	9	302.645						1.1809	4.17	0.582	300.38	1.5094	605.37		17.5289	2360.05	2292.69	2574.26	2483.58	2582.52	2645.99	2541.03	2538.07	2593.21	2617.88	2661.94	2606.19	2639.53	2601	2607.79	2604.24	2621.65	2570.97	2622.95	2589.85	2617.03	2539.36	2615.28	2577.84	2645.22	2595.43	2668.58	2630.75	2677.15
10	311.725	10	309.759	10	306.078	10	302.23						1.1732	4.69	0.5899	300.89	1.4988	605.78		17.5326	2462.28	2354.25	2637.47	2595.54	2636.84	2591.38	2671.35	2614.25	2544.23	2632.68	2619.38	2559.85	2537	2595	2601	2607.46	2697.44	2599.77	2613.66	2546.11	2672.04	2672.67	2682.84	2551.94	2593.91	2623.35	2682.05	2712.96	2704.97
11	310.696	11	309.063	11	305.506	11	302.369						1.1658	5.21	0.5965	301.41	1.4962	605.89		17.5364	2389.68	2372.67	2504.92	2484.35	2550.39	2586.56	2699.01	2610.55	2650.95	2579.01	2569.81	2576.23	2629.31	2666.58	2606.21	2607.73	2565.62	2610.88	2495.55	2550.24	2538.43	2551.42	2565.94	2640.11	2609.02	2706.29	2659.93	2666.89	2664.58
12	310.107	12	308.364	12	303.075	12	301.95						1.1585	5.73	0.6022	301.93	1.4862	606.31		17.5401	2368.64	2415.99	2648.27	2658.83	2568.77	2647.2	2709.18	2661.48	2673.54	2598.68	2562.88	2632.67	2673.04	2546.54	2671.6	2579.97	2630.72	2588.47	2601.44	2606.88	2652.48	2649.05	2631.65	2594.95	2664.17	2683.82	2677.98	2706.89	2731.98
13	308.935	13	307.116	13	304.505	13	301.536						1.1516	6.26	0.607	302.45	1.4836	606.41		17.5439	2355.02	2474.84	2574.11	2598.14	2496.52	2627.74	2652.95	2561.1	2647.72	2604.14	2651.94	2502.26	2590.33	2629.54	2580.76	2560.17	2527.98	2617.33	2523.44	2503.94	2542.77	2574.78	2551.2	2600.76	2606.53	2609.2	2631.81	2667.21	2695.38
14	308.786	14	306.563	14	303.933	14	301.402						1.1446	6.77	0.611	302.97	1.4729	606.88		17.5476	2371.07	2395.51	2547.53	2659.84	2644.26	2622.95	2574.66	2598.34	2607.04	2622.31	2657.54	2523.53	2619.81	2608.96	2670.82	2593.07	2642.26	2551.96	2588.23	2579.41	2683.95	2601.74	2593.75	2592.75	2605.98	2661.44	2642.73	2612.98	2642.94
15	307.017	15	305.875	15	302.932	15	301.399						1.138	7.3	0.6146	303.49	1.4718	606.93		17.5514	2351.28	2345.95	2494.75	2515.93	2537.51	2636.6	2561.02	2576.83	2576.02	2551.8	2602.98	2536.74	2619.1	2588.63	2600.17	2663.2	2589.42	2601.03	2646.24	2570.4	2580.63	2550.18	2567.11	2571.63	2572.68	2600	2703.13	2554.23	2504.98
16	306.435	16	305.315	16	299.786	16	300.701						1.1316	7.82	0.6181	304.01	1.4615	607.4		17.5551	2398.05	2349.06	2633.76	2640.1	2650.82	2552.93	2663.12	2586.05	2625.11	2545.28	2628.94	2544.64	2572.67	2553.17	2638.58	2637.99	2655.56	2525.13	2647.19	2631.67	2640.42	2504.78	2601.27	2583.03	2610	2635.13	2599.47	2591.78	2632.14
17	304.666	17	305.047	17	301.073	17	300.843						1.1253	8.34	0.6215	304.52	1.4604	607.46		17.5589	2346.15	2369.55	2516.37	2490.68	2665.99	2581.5	2638.85	2529.1	2452.11	2551.18	2554.86	2579.15	2498.94	2566	2579.8	2536.55	2572.38	2605.05	2535.27	2557.97	2603.23	2608.86	2637.06	2609	2621.96	2556.35	2669.73	2582.83	2684.8
18	303.79	18	304.763	18	300.644	18	300.701						1.1191	8.86	0.6249	305.05	1.4494	607.97		17.5626	2361.02	2412.18	2606.84	2584.39	2717.21	2650.03	2547.09	2588.32	2564.45	2659.11	2632.26	2637.65	2625.63	2580.57	2642.19	2585.78	2559.46	2636.69	2558.81	2606.31	2636.97	2616.29	2695.6	2606.07	2500.56	2681.87	2598.45	2719.69	2724.77
19	302.609	19	304.209	19	300.644	19	300.702						1.1132	9.38	0.6283	305.57	1.4387	608.5		17.5664	2355.99	2378.42	2571.86	2569.73	2544.06	2571.03	2609.04	2574.34	2566.86	2568.59	2625.21	2494.28	2682.45	2538.53	2614.73	2593.39	2524.25	2672.63	2646.79	2587.91	2644.52	2632.94	2564.37	2602.46	2581.8	2607.2	2627.46	2672.44	2757.1
20	303.2	20	303.523	20	299.499	20	300.568						1.1075	9.9	0.6317	306.08	1.4284	609.02		17.5701	2382.38	2440.37	2566.47	2578.73	2583.53	2595.52	2616.98	2646.81	2531.29	2685.11	2697.64	2576.03	2745.07	2601.24	2562.17	2622.7	2559.12	2532.14	2545.66	2647.05	2633.75	2591.21	2517.42	2774.79	2611.5	2650.94	2670.42	2693.43	2698.56
21	301.137	21	303.378	21	299.356	21	300.43						1.1019	10.42	0.6349	306.6	1.4184	609.54		17.5739	2443.22	2354.81	2595.48	2606.33	2492.66	2566.17	2581.35	2573.61	2575.27	2593.22	2667.04	2564.29	2626.76	2677.56	2637.15	2543.03	2625.47	2641.13	2547.38	2641.18	2660.37	2600.21	2602.69	2690.18	2519.38	2684.39	2688.6	2705.23	2755.93
22	300.259	22	302.268	22	299.07	22	300.844						1.0962	10.94	0.6382	307.12	1.4086	610.06		17.5776	2398.26	2328.36	2640.19	2587.99	2541.91	2515.26	2658.17	2559.86	2577.39	2602.62	2634.05	2580.32	2589.7	2709.79	2622.83	2532.11	2603.48	2654.01	2552.14	2608.65	2569.46	2672	2606.22	2564.35	2605.45	2669.65	2690.39	2753.03	2701.86
23	299.528	23	302.406	23	298.784	23	299.731						1.0911	11.46	0.6414	307.64	1.3989	610.58		17.5814	2359.38	2359.46	2580.45	2540.78	2622.49	2512.48	2631.38	2568.7	2590.49	2571.86	2560.01	2587.48	2545.62	2605.38	2654.41	2566.43	2598.03	2686.04	2543.62	2581.07	2671.18	2651.58	2572.82	2570.75	2645.58	2682.33	2658.7	2708.33	2699.72
24	298.938	24	301.984	24	298.069	24	299.733						1.0859	11.99	0.6444	308.16	1.3895	611.1		17.5851	2317.11	2459.23	2598.67	2539.13	2562.04	2572.77	2629.33	2650.29	2583.81	2645.82	2608.09	2619.84	2537.95	2505.18	2577.47	2580.88	2646.66	2635.55	2628.04	2587.84	2608.05	2657.9	2639.07	2617.64	2675.33	2750.27	2642.3	2701.66	2708.24
25	298.059	25	301.705	25	297.354	25	299.866						1.0807	12.5	0.6477	308.68	1.3802	611.63		17.5889	2363.83	2386.07	2479.55	2595.23	2549.66	2606.28	2508.88	2583.62	2644.03	2633.58	2569.86	2509.95	2671.19	2547.37	2536.87	2577.91	2523	2589.52	2602.93	2626.6	2627.17	2600.16	2681.48	2647.81	2541.01	2669.4	2547.43	2605.01	2664.35
26	297.322	26	301.293	26	296.925	26	299.867						1.0757	13.03	0.6507	309.2	1.371	612.14		17.5926	2360.16	2417.47	2604.04	2621.02	2611.19	2527.03	2573.83	2671.93	2565.08	2631.61	2541.75	2634.2	2654.2	2539.79	2699.96	2600.97	2523.62	2678.06	2596.95	2579.29	2607.81	2705.88	2668.29	2612	2635.78	2687.85	2659.3	2699.25	2661.51
27	296.736	27	300.74	27	296.353	27	299.176						1.0709	13.55	0.6538	309.72	1.3619	612.66		17.5964	2397.98	2416.84	2573.17	2633.95	2710.42	2547.95	2623.69	2503.24	2609.82	2475.31	2567.39	2610.63	2575.57	2510.61	2563.43	2599.24	2528.78	2604.76	2487.06	2582.29	2556.39	2527.58	2694.32	2575.86	2611.42	2687.45	2645.53	2612.24	2571.11
28	296.295	28	300.179	28	295.638	28	299.04						1.0662	14.07	0.6567	310.24	1.3531	613.19		17.6001	2413.47	2398.95	2622.86	2638.36	2579.33	2618.74	2562.51	2507.52	2618.96	2608.2	2659.33	2626.17	2612.59	2555.61	2560.8	2595.42	2513.19	2579.18	2545.73	2623.24	2596.09	2526.35	2553.35	2614.34	2597.91	2632.02	2657.47	2646.99	2597.14
29	295.267	29	299.772	29	295.209	29	299.186						1.0617	14.59	0.6598	310.76	1.3442	613.7		17.6039	2415.42	2323.13	2583.73	2498.48	2566.48	2619.87	2598.32	2507.5	2589.78	2526.13	2641.95	2564.74	2510.92	2591.79	2520.12	2566.28	2609.5	2587.45	2560.84	2657.84	2522.71	2580.99	2556.56	2611.26	2602.28	2653.87	2538.49	2630.86	2733.56
30	294.973	30	299.359	30	295.352	30	299.186						1.0572	15.11	0.6628	311.27	1.3355	614.23		17.6076	2392.99	2370.21	2570.15	2574.96	2533.77	2645.78	2592.43	2569.06	2547.94	2535.9	2580.22	2592.59	2601.67	2700.04	2621.53	2605.58	2584.09	2512.29	2505.92	2592.9	2616.16	2592.51	2615.56	2585.59	2698.33	2612.45	2582.65	2624.32	2708.99
31	293.796	31	299.358	31	294.494	31	298.912						1.0528	15.63	0.6656	311.79	1.3268	614.75		17.6114	2378.06	2388.48	2541.26	2581.27	2539.02	2624.38	2569.84	2562.44	2544.62	2533.14	2520.37	2540.64	2533.85	2645.84	2567.19	2564.64	2441.07	2494.65	2615.07	2521.52	2544.69	2597.2	2596.18	2561.31	2626.83	2605.52	2672.46	2659.03	2657.44
32	293.357	32	298.662	32	294.494	32	298.772						1.0486	16.16	0.6686	312.32	1.3184	615.27		17.6151	2394.76	2336.18	2579.1	2456.44	2500.67	2647.59	2601.15	2582.46	2601.21	2708.76	2534.61	2483.81	2630.06	2635.48	2598.97	2598.1	2618.81	2553.67	2633.48	2584.18	2594.78	2558.73	2593.72	2618.15	2616.94	2616.57	2637.3	2636.49	2661.85
33	292.915	33	298.392	33	293.779	33	298.771						1.0444	16.67	0.6714	312.83	1.3098	615.79		17.6189	2390.88	2337.68	2607.13	2500.03	2529.57	2559.85	2569.73	2555.68	2466.93	2602.42	2562.05	2568.11	2603.04	2590.75	2545.31	2513.79	2612.13	2568.74	2489.28	2614.01	2573.96	2589.13	2644.43	2679.99	2607.82	2674.26	2672.45	2595.71	2645.29
34	292.474	34	298.118	34	293.207	34	298.496						1.0404	17.2	0.6743	313.35	1.3014	616.31		17.6226	2380.78	2378.62	2610.66	2594.13	2633.05	2627.09	2602.38	2596.63	2517.8	2695.02	2500.38	2524.98	2635.52	2652.55	2618.24	2577.45	2640.53	2624.21	2579.3	2602.84	2677.8	2506.82	2662.43	2653.35	2677.13	2686.27	2613.12	2701.99	2659.07
35	292.18	35	297.84	35	292.635	35	298.637						1.0365	17.72	0.6774	313.87	1.2934	616.83		17.6264	2379.31	2372.86	2549.2	2587.03	2576.56	2592.33	2523.21	2488.59	2571.46	2515.86	2581.74	2572.4	2656.02	2561.89	2503.66	2515.94	2662.67	2600.72	2573.83	2491.91	2560.34	2595.57	2603.01	2617.92	2638.65	2570.98	2602.53	2618.58	2551.24
36	291.297	36	297.413	36	292.349	36	298.359						1.0327	18.24	0.6801	314.39	1.2853	617.36		17.6301	2303.07	2396.87	2521.53	2651.81	2569.19	2638.87	2487.41	2564.07	2512.4	2518.87	2572.56	2562.49	2570.26	2590.41	2623.79	2579.56	2600.41	2617.92	2622.82	2607.5	2598.05	2514.77	2614.49	2697.2	2608.99	2663.68	2642.12	2615.63	2648.73
37	291.148	37	297.274	37	291.919	37	298.219						1.0291	18.76	0.6828	314.91	1.2772	617.87		17.6339	2374.86	2430.63	2464.23	2526.97	2517.01	2617.78	2515.45	2676.49	2552.21	2550.14	2637.8	2664.61	2625.65	2522.23	2590.53	2591.73	2534.96	2578.57	2625.46	2542.4	2627.02	2579.11	2578.64	2541.26	2631.83	2613.48	2666.9	2607.71	2637.62
38	289.824	38	296.584	38	289.917	38	297.935						1.0256	19.28	0.6857	315.43	1.2695	618.4		17.6376	2372.75	2378.01	2573.4	2530.34	2604.62	2663.48	2565.75	2590.33	2590.3	2502.73	2651.56	2523.96	2650.87	2605.79	2583.16	2526.66	2557.51	2546.47	2580.86	2596.94	2557.96	2589.47	2598.51	2599.14	2540.5	2579.13	2668.62	2729.3	2705.13
39	290.416	39	296.437	39	290.489	39	297.526						1.022	19.8	0.6885	315.95	1.2618	618.92		17.6414	2380.9	2291.34	2545.96	2572.9	2545.27	2506.21	2569.28	2576.85	2560.29	2639.15	2570.83	2576.24	2460.74	2550.45	2579.94	2568.22	2597.52	2541.28	2613.63	2553.99	2545.22	2601.18	2591.48	2634.61	2584.24	2633.7	2661.35	2615.98	2559.93
40	288.65	40	296.304	40	289.917	40	297.662						1.0186	20.32	0.6912	316.46	1.254	619.44		17.6451	2397.58	2348.79	2526.13	2650.3	2565.52	2596.77	2550.65	2540.48	2528.73	2539.14	2668.5	2555.17	2605.81	2539.83	2565.61	2622.96	2669.17	2605.26	2603.92	2650.94	2591.55	2537.39	2687.02	2647.73	2566.87	2764.71	2629.36	2674.57	2602.72
41	288.8	41	295.889	41	290.203	41	297.803						1.0152	20.84	0.6941	316.99	1.2464	619.96		17.6489	2381.46	2321.5	2543.35	2529.63	2553.14	2569.83	2645.23	2656.37	2576.44	2522.83	2605.18	2601.62	2602.57	2488.6	2616.45	2556.39	2558.09	2544.22	2540.27	2580.94	2512.6	2601.31	2485.76	2524.09	2538.91	2680.59	2617.43	2626.55	2616.75
42	288.061	42	295.187	42	289.488	42	297.251						1.012	21.36	0.6969	317.51	1.2392	620.48		17.6526	2370.97	2326.29	2537.21	2544.92	2591.04	2511.59	2541.69	2623.27	2526.49	2540.2	2581.81	2631.75	2552.93	2626.45	2521.34	2604.1	2538.32	2664.13	2570.54	2601.45	2579.55	2602.1	2617.82	2638.46	2661.74	2623.13	2510.63	2701.13	2626.81
43	287.477	43	294.783	43	288.916	43	297.111						1.0089	21.89	0.6996	318.02	1.2319	621		17.6564	2335.84	2297.05	2484.96	2536.67	2558.61	2605.26	2552.56	2612.1	2575.4	2564.12	2526.93	2553.19	2538.79	2524.76	2543.75	2639.84	2519.15	2507.11	2555.21	2525.82	2524.91	2569.01	2584.65	2627.05	2616.25	2651.54	2575.96	2635.72	2580.69
44	287.181	44	294.508	44	288.773	44	297.113						1.0059	22.4	0.7024	318.54	1.2246	621.52		17.6601	2313.24	2364.67	2516.45	2562.86	2595.52	2637.48	2613.68	2592.78	2585.34	2579.09	2468.53	2582.31	2622.5	2600.54	2615.42	2554.97	2550.58	2519.56	2582.67	2586.03	2498.97	2533.51	2702.96	2578.81	2611.87	2726.1	2599.95	2648.67	2618.65
45	287.036	45	294.508	45	288.201	45	296.834						1.003	22.93	0.7051	319.06	1.2176	622.04		17.6639	2338.67	2295.89	2460.04	2611.51	2526.75	2527.01	2604.25	2583.15	2590.8	2623.67	2529.36	2518.5	2527.19	2555.37	2522.77	2511.76	2596.9	2500.79	2569.49	2596.11	2534.88	2581.94	2561.16	2640.37	2564.44	2587.09	2596.05	2574.24	2645.35
46	286.448	46	294.089	46	287.915	46	296.421						1.0001	23.45	0.7078	319.58	1.2106	622.56		17.6676	2381.96	2402.02	2664.6	2567.75	2570.14	2509.7	2555.49	2581.1	2587.39	2663.49	2595.33	2578.86	2542.5	2592.81	2634.95	2528.9	2568.65	2618.48	2568.94	2564.42	2612.87	2723.87	2605.24	2621.86	2623.58	2686.9	2730.71	2639.88	2741.53
47	286.301	47	293.396	47	287.486	47	296.417						0.9973	23.97	0.7106	320.1	1.2038	623.09		17.6714	2357.62	2295.25	2571.32	2500.54	2563.84	2516.68	2595.74	2518.94	2556.64	2559.14	2578.76	2510.54	2519.31	2469.85	2591.77	2537.99	2556.38	2561.64	2535.97	2486.13	2604.29	2508.91	2504.56	2557.17	2562.23	2497.75	2620.8	2635.03	2604.91
48	285.714	48	293.538	48	287.343	48	296.56						0.9946	24.49	0.7133	320.62	1.1971	623.6		17.6751	2402.38	2269.05	2539.51	2527.66	2578.64	2556.48	2513.78	2565.76	2704.01	2525.19	2581.3	2556.87	2571.19	2571	2614.88	2583.45	2562.82	2608.67	2566.99	2549.44	2562.89	2511.28	2575.19	2602.47	2574.02	2690.46	2711.83	2643.83	2625.65
49	285.566	49	292.979	49	287.057	49	296.561						0.9918	25.01	0.7161	321.14	1.1906	624.13		17.6789	2331.32	2358.92	2554.73	2567.78	2598.41	2604.78	2566.05	2496.04	2530.76	2531.65	2613.75	2549.08	2568.68	2584.27	2511.45	2494.01	2545.45	2560.73	2569.39	2516.33	2640.93	2620.37	2593.27	2520.97	2580.16	2677.87	2611.6	2736.85	2580.07
50	284.979	50	292.702	50	286.628	50	296.283						0.9893	25.53	0.7186	321.66	1.184	624.65		17.6826	2344.85	2354.35	2524.65	2531.77	2526.46	2526.97	2581.34	2599.69	2557.92	2547.33	2682.99	2567.35	2591.25	2539.9	2581.17	2559.82	2526	2647.31	2585.41	2505.66	2559.35	2571.46	2550.87	2634.55	2610.33	2607.79	2620.69	2631.87	2674.45
51	284.979	51	292.424	51	286.485	51	296.144						0.9868	26.06	0.7214	322.18	1.1775	625.17		17.6864	2378.53	2283.25	2531.92	2491.4	2556.57	2521.96	2550.84	2584	2536.24	2459.29	2585.99	2550.2	2550.41	2575.74	2555.27	2507.28	2500.42	2587.12	2534.73	2592.38	2487.9	2520.11	2545.21	2608.87	2589.52	2625.86	2589.47	2556.45	2575.84
52	284.243	52	292.286	52	286.199	52	295.727						0.9843	26.57	0.724	322.7	1.1714	625.69		17.6901	2347.57	2322.21	2554.76	2531.81	2534	2536.98	2636.39	2546.95	2613.82	2603.72	2599.32	2503.05	2569.55	2566.3	2568.62	2567.84	2540.68	2553.98	2555.48	2627.14	2508.85	2584.92	2565.63	2622.62	2584.13	2586.42	2675.53	2653.13	2585.56
53	284.391	53	291.869	53	285.77	53	295.865						0.9818	27.1	0.7267	323.21	1.1653	626.21		17.6939	2300.36	2339.92	2466.27	2545.4	2536.7	2451.52	2510.49	2590.7	2597.34	2534.31	2447.95	2591.54	2593.64	2548.55	2567.05	2595.95	2460.77	2531.87	2563.05	2517.93	2487.49	2566.21	2604.51	2579.74	2539.45	2676.84	2619.32	2632.76	2666.63
54	283.067	54	291.593	54	285.197	54	295.726						0.9796	27.62	0.7295	323.73	1.1593	626.73		17.6976	2402.8	2328.41	2503.06	2623.76	2455.72	2551.22	2543.84	2500.47	2535.51	2581.79	2592.25	2514.8	2608.38	2632.05	2552.46	2567.49	2612.8	2524.28	2627.76	2550.38	2474.76	2631.61	2642.82	2564.32	2586.23	2573.48	2620.75	2638.16	2591.09
55	283.213	55	291.315	55	285.197	55	295.586						0.9772	28.14	0.732	324.26	1.1533	627.26		17.7014	2350.23	2290.29	2520.13	2585.95	2546.41	2508.87	2492.93	2657.47	2538.73	2565.51	2654.49	2589.53	2643.84	2578.01	2530.36	2507.39	2508.92	2515.06	2551.24	2553.58	2640.79	2538.75	2516.5	2555.85	2603.99	2654.58	2648.02	2579.77	2576.14
56	282.625	56	290.897	56	284.339	56	295.445						0.9749	28.66	0.7346	324.77	1.1477	627.77		17.7051	2351.24	2359.77	2578.22	2588.54	2571.24	2520.07	2593.07	2623.53	2578.33	2640.64	2592.16	2500.41	2596.52	2612.86	2479.22	2621.38	2504.13	2461.7	2643.71	2570.06	2614.78	2643.76	2541.59	2524.64	2562.29	2687.2	2700.03	2646.49	2616.6
57	282.332	57	290.755	57	284.482	57	295.448						0.9726	29.18	0.7374	325.29	1.142	628.3		17.7089	2425.81	2278.15	2535.73	2515.38	2532.73	2529.59	2533.37	2595.45	2499.55	2637.9	2596.36	2545.21	2557	2568.89	2642.32	2597.62	2573.46	2490.72	2604.87	2621.66	2681.43	2562.91	2517.27	2518.13	2618.22	2615.17	2589.17	2622.04	2612.57
58	282.48	58	290.341	58	283.91	58	295.31						0.9705	29.7	0.7401	325.81	1.1366	628.82		17.7126	2345.63	2284.7	2537.85	2477.16	2596.59	2598.17	2648.92	2612.48	2506.58	2537.02	2503.04	2608.22	2528.6	2681.55	2579.51	2510.05	2609.88	2630.22	2608.81	2577.77	2625.08	2552.79	2587.29	2588.13	2490.12	2693.14	2573.3	2592.06	2664.38
59	282.036	59	290.058	59	282.766	59	295.169						0.9683	30.22	0.7427	326.33	1.1312	629.34		17.7164	2334.62	2285.77	2521.15	2509.52	2622.48	2518.4	2517.73	2532.57	2509.34	2529.75	2552.67	2526.97	2437.52	2602.02	2529.26	2499.03	2547.86	2569.16	2558.1	2567.4	2566.9	2551.15	2596.69	2585.92	2577.56	2613.59	2599.58	2594.87	2618.6
60	281.743	60	289.918	60	282.623	60	295.028						0.9662	30.74	0.7453	326.85	1.1261	629.86		17.7201	2345.73	2436.02	2513.58	2599.73	2567.69	2598.57	2503.13	2499.45	2494.08	2597.02	2569.95	2592.4	2522.45	2551.19	2448.75	2602.1	2578.48	2550.31	2579.41	2637.66	2517.39	2568.68	2572.2	2543.58	2638.55	2627.55	2617.74	2666.66	2603.81
61	281.444	61	289.229	61	283.195	61	294.89						0.9643	31.26	0.7478	327.37	1.1209	630.38		17.7239	2399.39	2309.83	2514.1	2571.57	2541.29	2585.38	2523.53	2544.24	2518.24	2602.56	2543.99	2517.42	2526.16	2516.58	2512.31	2448.43	2532.31	2525.31	2510.16	2514.17	2553.26	2534.76	2560.59	2554.4	2590.21	2576.29	2660.23	2597.58	2591.86
62	281.299	62	289.091	62	282.623	62	294.753						0.9622	31.79	0.7504	327.89	1.1159	630.9		17.7276	2422.03	2265.92	2522.54	2575.52	2513.59	2597.34	2581.76	2566.52	2611.6	2568.83	2627.03	2559.37	2536.88	2582.07	2571.93	2533.53	2536.89	2535.79	2593.18	2521.63	2614.61	2515.67	2593.35	2589.35	2511.31	2734.98	2585.1	2682.49	2722.19
63	281.15	63	288.671	63	282.623	63	294.613						0.9601	32.3	0.753	328.4	1.1111	631.42		17.7314	2369.96	2384.33	2553.94	2533.89	2535.28	2499.88	2480.56	2601.97	2499.9	2482.96	2624.42	2477.27	2485.45	2586.7	2558.86	2548.42	2593.4	2476.81	2541.1	2596.49	2508.25	2567	2568.23	2535.64	2553.67	2582.27	2649.37	2614.03	2719.04
64	280.708	64	288.532	64	281.908	64	294.335						0.9583	32.83	0.7556	328.93	1.1062	631.94		17.7351	2311.9	2370.55	2499.99	2496.21	2583.56	2569.27	2520.93	2514.35	2525.23	2559.08	2623.38	2575.54	2501.36	2456.89	2569.45	2483.45	2560.94	2610.86	2532.03	2584.37	2614.19	2575.78	2555.93	2577.97	2586.56	2590.22	2634.43	2611.7	2716.53
65	280.714	65	288.397	65	282.194	65	294.198						0.9562	33.35	0.758	329.45	1.1017	632.46		17.7389	2312.68	2293.69	2578.35	2471.5	2515.57	2503.1	2560.79	2510.53	2502.64	2597.9	2663.32	2515.65	2573.78	2486.82	2566.12	2489.6	2502.21	2491.97	2600.57	2494.98	2508.34	2589.22	2534.38	2581.55	2634.76	2686.62	2607.63	2615.57	2663.64
66	280.566	66	287.843	66	281.622	66	294.339						0.9544	33.87	0.7606	329.96	1.097	632.99		17.7426	2296.44	2325.41	2571.77	2525.62	2499.23	2554.16	2575.04	2588.74	2504.82	2613.78	2558.65	2527.75	2528.47	2610.77	2558.89	2533.31	2496.23	2498.86	2577.94	2590.43	2551.15	2511.49	2564.84	2508.88	2615.45	2693.06	2536.61	2614.25	2638.52
67	279.829	67	287.423	67	281.336	67	294.061						0.9525	34.39	0.763	330.48	1.0927	633.5		17.7464	2380.97	2365.44	2495.76	2498.39	2540.54	2508.45	2552.57	2533.88	2523.81	2581.73	2529.32	2541.75	2612.42	2538.43	2588.36	2491.38	2563.03	2492.74	2538.67	2575.08	2492.69	2499.53	2524.52	2561.11	2534.1	2559.39	2601.43	2590.83	2663.08
68	280.421	68	287.282	68	280.907	68	294.197						0.9507	34.91	0.7654	331	1.0883	634.03		17.7501	2415.63	2360.94	2576.31	2513.64	2605.06	2592.01	2562.33	2589.15	2558.06	2609.82	2600.11	2638.77	2589.35	2623.66	2577.91	2567.21	2642.3	2532.38	2591.87	2600.95	2657.28	2569.2	2526.72	2563.13	2511.78	2688.98	2659.37	2667.19	2751.25
69	279.683	69	287.002	69	280.907	69	293.778						0.9488	35.43	0.768	331.52	1.084	634.55		17.7539	2387.82	2318.95	2539.77	2486.78	2594.99	2562.32	2549.24	2448.72	2538.38	2583.81	2584.8	2503.32	2509.75	2484.73	2515.96	2546.58	2543.38	2514.98	2574.91	2587.04	2541.22	2561.91	2629.04	2542.04	2567.95	2708.68	2624.74	2596.22	2722.4
70	279.392	70	287.279	70	280.764	70	294.057						0.947	35.96	0.7704	332.04	1.0799	635.07		17.7576	2404.17	2407.62	2535.57	2511.7	2610.87	2528.77	2612.33	2493.09	2537	2666.14	2562.79	2568.08	2497.38	2503.59	2504.37	2536.33	2584.63	2551.51	2557.22	2668.53	2582.03	2530.33	2583.72	2613.45	2625.54	2588.7	2623.04	2570.11	2605.84
71	279.097	71	286.591	71	280.478	71	293.919						0.9452	36.47	0.7727	332.56	1.0759	635.59		17.7614	2304.03	2321.52	2579.38	2628.95	2539.73	2602.46	2536.34	2515.66	2527.85	2615.86	2560.39	2537.83	2544.52	2508.21	2679.17	2544.14	2521.11	2603.73	2669.68	2580.58	2590.04	2549.02	2588.79	2525.11	2536.14	2607.8	2657.51	2593.39	2617.49
72	278.951	72	285.892	72	280.335	72	293.778						0.9433	37	0.7751	333.08	1.072	636.11		17.7651	2309.93	2315.8	2631.18	2618.1	2507.57	2561.04	2501	2501.32	2598.81	2616.73	2561.21	2543.26	2485.14	2537.33	2596.01	2566.48	2478.9	2578.37	2686.48	2550.97	2532.37	2578.9	2559.67	2558.77	2598.33	2680.44	2642.47	2605.74	2604.62
73	278.364	73	285.892	73	280.192	73	293.639						0.9417	37.52	0.7774	333.59	1.068	636.63		17.7689	2324.94	2384.54	2521.98	2519.5	2514.84	2581.5	2595.25	2489.03	2601.25	2555.37	2484.96	2537.46	2530.37	2552.15	2541.53	2547.19	2482.25	2505.22	2613.27	2554.76	2524.15	2542.97	2616.09	2620.69	2513.44	2670.53	2599.63	2633.04	2586.92
74	276.749	74	285.478	74	280.049	74	293.639						0.9399	38.04	0.7796	334.12	1.0643	637.16		17.7726	2375.18	2357.78	2574.99	2499.38	2566.26	2621.5	2551.29	2519.93	2528.93	2557.38	2496.6	2576.64	2558.98	2625.07	2568.2	2652.7	2546.16	2653.35	2585.43	2592.2	2514.25	2618.49	2619.08	2651.04	2598.46	2633.59	2554.1	2621.41	2712.13
75	278.512	75	285.199	75	279.763	75	293.637						0.9381	38.56	0.7819	334.64	1.0606	637.67		17.7764	2375.22	2380.84	2462.08	2478.36	2566.17	2582.05	2583.19	2556.64	2577.5	2517.14	2523.91	2550.34	2566.98	2688.72	2570.7	2530.95	2473.02	2540.51	2540.51	2527.62	2514.59	2600.93	2546.57	2557.15	2550.19	2625.64	2596.95	2624.11	2613.41
76	277.774	76	285.203	76	279.334	76	293.499						0.9365	39.08	0.7841	335.15	1.0569	638.2		17.7801	2394.29	2347.72	2477.42	2565.5	2551.56	2508.51	2513.62	2541.72	2549.6	2501.97	2506.88	2608.54	2612.24	2589.55	2492.04	2556.66	2554.22	2545.62	2589.67	2584.84	2662.02	2552.94	2687.42	2588.05	2570.13	2573.69	2520.19	2584.44	2564.7
77	277.335	77	284.784	77	279.191	77	293.354						0.9349	39.6	0.7862	335.67	1.0535	638.72		17.7839	2330.98	2257.88	2520.81	2499.72	2557.74	2534.5	2540.08	2520.48	2483.59	2576.61	2569.1	2547.08	2544.71	2511.68	2568.42	2560.29	2508.18	2583.47	2548.19	2604.19	2555.14	2529.34	2607.93	2591.5	2532.96	2590.96	2594.17	2587.57	2535.89
78	277.043	78	284.498	78	279.048	78	293.074						0.9331	40.12	0.7883	336.2	1.0499	639.23		17.7876	2374.17	2280.17	2576.81	2561.66	2513.42	2527.07	2624.44	2587.17	2514.15	2546.29	2687.37	2583.83	2537.66	2652.12	2557.58	2575.2	2530.23	2649.27	2536.58	2547.22	2534.9	2583.25	2599.29	2559.38	2557.22	2590.8	2627.6	2646	2609.96
79	277.189	79	284.495	79	278.762	79	293.072						0.9315	40.64	0.7904	336.71	1.0465	639.76		17.7914	2279.86	2328.11	2523.76	2471.91	2528.87	2523.69	2559.83	2527.93	2509.37	2520.26	2537.36	2526.72	2593.04	2527.36	2490.17	2551.17	2502.54	2562.85	2537.72	2528.91	2517.88	2553.97	2584.5	2614.54	2567.72	2605.4	2676.64	2624.25	2598.94
80	276.895	80	284.36	80	278.333	80	293.214						0.9299	41.16	0.7924	337.23	1.0431	640.28		17.7951	2233.08	2347.85	2553.37	2592.35	2527.57	2491.63	2599.18	2610.5	2527.77	2534.71	2545.35	2619.83	2578.47	2522.31	2590.24	2633.8	2576.92	2570.23	2526.74	2597.84	2535.78	2648.01	2561	2560.84	2541.85	2585.63	2594.52	2608.62	2585.31
81	277.336	81	284.493	81	277.618	81	292.928						0.9283	41.69	0.7943	337.75	1.0401	640.8		17.7989	2284.34	2305.57	2475.73	2558.02	2482.52	2506.73	2538.04	2510.75	2560.3	2533.48	2553.31	2583.82	2549.5	2587.53	2539.95	2473.02	2519.13	2531.61	2545.98	2560.72	2564.64	2605.75	2581.94	2438.14	2566.41	2586.48	2588.54	2587.24	2612.29
82	276.748	82	284.081	82	277.474	82	292.933						0.9267	42.2	0.7962	338.27	1.0369	641.32		17.8026	2334.53	2258.92	2556.18	2567.03	2522.68	2510.13	2594.04	2573.29	2514.11	2565.34	2591.98	2532.38	2524.8	2577.12	2537.83	2468.94	2509.9	2554.21	2568.51	2537.08	2583.48	2635.47	2644.6	2559.4	2548.86	2584.24	2567.24	2551.5	2621.28
83	276.307	83	283.801	83	276.759	83	292.65						0.9251	42.73	0.7982	338.79	1.0338	641.84		17.8064	2318.6	2279.79	2468	2525.79	2615.1	2444.71	2608.76	2490.08	2529.15	2614.33	2580.29	2531.45	2522.01	2565.24	2527.52	2510.61	2595.63	2572.36	2600.2	2519.66	2606.53	2563.26	2566.3	2540.04	2489.72	2612.37	2692.32	2582.1	2582.81
84	276.159	84	283.522	84	277.188	84	292.512						0.9236	43.25	0.8001	339.31	1.0309	642.36		17.8101	2364.6	2277.82	2540.84	2507.53	2557.65	2488.67	2548.2	2533.38	2602.02	2621.23	2533.27	2577.76	2543.28	2535.01	2501.01	2620.59	2543.75	2576.08	2587.63	2544.33	2534.44	2575.37	2495.92	2552.95	2564.1	2691.92	2659.22	2657.09	2534.88
85	275.572	85	283.378	85	276.759	85	292.366						0.922	43.77	0.8019	339.83	1.0278	642.89		17.8139	2351.28	2308.01	2514.18	2435.48	2455.34	2475.96	2565.8	2545.2	2588.14	2492.12	2543.79	2534.66	2560.94	2485.3	2515.34	2555.96	2473.89	2538.95	2564.26	2508.65	2575.02	2557.12	2660.2	2563.03	2615.79	2652.42	2627.01	2677.53	2673.57
86	275.718	86	282.687	86	276.759	86	292.511						0.9205	44.29	0.8037	340.34	1.0251	643.4		17.8176	2321.73	2350.85	2552.53	2532.81	2548.56	2540.64	2527.15	2579.21	2570.52	2515.38	2604.35	2549.94	2517.92	2543.39	2485.29	2487.34	2554.17	2467.23	2564.08	2520.3	2532.69	2470.3	2631.81	2619.12	2641.27	2676.29	2632.72	2628.25	2662.47
87	275.57	87	282.686	87	276.473	87	292.368						0.9191	44.81	0.8053	340.87	1.0222	643.93		17.8214	2298.1	2326.33	2547.21	2447.68	2539.6	2539.62	2491.66	2479.83	2511.32	2484.49	2573.59	2549.79	2520.18	2551.9	2506.6	2569.41	2596.26	2520.63	2545	2538.59	2538.32	2482.13	2524.24	2560.31	2538.11	2577.28	2582.86	2543.97	2570.42
88	274.837	88	282.825	88	276.473	88	292.642						0.9175	45.33	0.8069	341.39	1.0194	644.45		17.8251	2382.53	2230.3	2504.69	2506.84	2545.42	2498.37	2565.65	2497.49	2567.27	2450.64	2538.22	2587.59	2565.7	2645.72	2603.66	2536.47	2529.61	2544.6	2533.8	2612.06	2604.2	2529.63	2599.2	2617.29	2605.34	2614.62	2546.93	2572.01	2612.12
89	274.098	89	281.848	89	276.33	89	292.365						0.916	45.86	0.8087	341.9	1.0167	644.97		17.8289	2286.48	2311.45	2501.66	2477.74	2491.52	2506.66	2586.13	2545.76	2515.56	2598.02	2519.14	2556.96	2544.81	2536.6	2522.53	2506.19	2548.48	2552.99	2582.54	2557.98	2539.18	2565.03	2540.72	2564.57	2595.49	2550.61	2619.89	2537.01	2575.83
90	273.954	90	281.43	90	275.758	90	292.224						0.9146	46.37	0.8101	342.42	1.0141	645.49		17.8326	2308.08	2324.06	2598.21	2557.98	2478.83	2565.51	2572.95	2537.95	2517.42	2617.79	2639.02	2510.42	2477.05	2525.41	2549.58	2510.27	2567.29	2490.8	2579.35	2547.46	2515.36	2572.27	2551.2	2568.34	2580.97	2568.86	2606.18	2592.37	2590.07
91	274.099	91	281.295	91	275.758	91	292.364						0.9131	46.9	0.8117	342.94	1.0115	646.01		17.8364	2301.95	2223.02	2508.16	2486.83	2524.72	2553.19	2504.63	2505.79	2562.57	2594.72	2564.66	2540.77	2539.62	2518.26	2490.23	2510.66	2501.55	2531.61	2580.31	2478.22	2618.1	2586.78	2576.37	2503.88	2566.51	2612.74	2665.4	2565.5	2596.16
92	274.102	92	281.987	92	275.329	92	292.364						0.9117	47.42	0.8132	343.46	1.0089	646.53		17.8401	2260.07	2280.59	2478.76	2505.51	2454.35	2549.38	2556.89	2514.03	2537.92	2565.19	2578.45	2552.52	2507.25	2570.02	2517.18	2520.12	2660.17	2507.45	2575.85	2594.79	2601.67	2590.15	2621.76	2624.29	2567.57	2609.66	2651.61	2664.4	2594.44
93	273.367	93	281.986	93	275.329	93	292.363						0.9102	47.93	0.8146	343.98	1.0065	647.05		17.8439	2345.71	2309.29	2471.92	2496.74	2460.63	2482.58	2457.35	2538.8	2552.18	2493.81	2574.29	2497.2	2554.28	2451.48	2520.46	2545.52	2518.1	2504.17	2582.52	2620.73	2632.68	2538.01	2573.19	2604.09	2541.24	2573.01	2651.69	2666.63	2623.72
94	273.809	94	281.712	94	275.329	94	292.364						0.9089	48.46	0.8161	344.5	1.0041	647.57		17.8476	2374.4	2314.56	2463.42	2607.64	2542.28	2486.83	2550.34	2527.36	2537.12	2530.5	2608.82	2541.41	2531.74	2507.52	2618.1	2527.37	2554.06	2622.9	2515.56	2629.23	2575.53	2582.13	2541.42	2529.29	2523.08	2594.01	2614.32	2672.68	2660.34
95	273.514	95	281.437	95	275.186	95	292.368						0.9075	48.98	0.8175	345.02	1.0017	648.09		17.8514	2302.65	2319.77	2467.91	2476.81	2503.39	2509.06	2504.25	2474.19	2481.39	2581.7	2618.04	2513.24	2474.29	2473.82	2576.84	2536.66	2455.83	2551.99	2557.51	2479.11	2554.05	2514.53	2527.97	2518.86	2513.86	2565.54	2551.25	2649.08	2653.55
96	273.808	96	281.438	96	275.043	96	292.225						0.9062	49.5	0.819	345.53	0.9994	648.62		17.8551	2351.3	2312.94	2480.05	2459.95	2504.08	2532.53	2545.97	2567.65	2540.12	2476.13	2547.97	2547.46	2533.16	2567.99	2598.03	2530.28	2462.23	2596.95	2625.11	2570.67	2595.68	2521.03	2632.84	2610.74	2635.01	2562.33	2681.16	2673.77	2602.94
97	273.955	97	281.296	97	274.757	97	292.226						0.9047	50.02	0.8203	346.06	0.9972	649.13		17.8589	2316.25	2295.93	2544.28	2514.08	2508.62	2503.22	2509.72	2542	2516.99	2445.5	2613.62	2522.5	2490.57	2597.29	2568.22	2643.76	2456.26	2537.39	2646.14	2611.72	2592.18	2518.27	2586.58	2494.22	2596.33	2548.64	2663.66	2640.89	2627.01
98	273.368	98	279.909	98	274.471	98	292.64						0.9034	50.54	0.8214	346.58	0.9949	649.66		17.8626	2338.86	2356.82	2536.76	2495.36	2477.86	2490.52	2535.71	2525.14	2518.14	2484.22	2540.18	2535.56	2553.74	2516.66	2559.64	2552.11	2520.21	2565.22	2554.12	2568.59	2481.86	2521.86	2599	2520.52	2541.16	2608.99	2646.79	2646.52	2583.83
99	273.515	99	281.018	99	273.756	99	292.223						0.9021	51.06	0.8227	347.09	0.9927	650.18		17.8664	2250.96	2340.54	2517.84	2535.63	2449.2	2485.67	2566.5	2559.58	2472.33	2546.7	2562.73	2594.64	2501.74	2470.53	2569.99	2530.86	2552.63	2588.48	2577.25	2486.47	2622.98	2477.02	2615.9	2535.56	2581.69	2635.04	2660.69	2702.47	2567.52
100	273.956	100	280.596	100	273.899	100	292.224						0.9007	51.59	0.824	347.61	0.9906	650.7		17.8701	2347.78	2270.66	2479.85	2475.89	2466.85	2558.18	2583.03	2521.58	2447.66	2517.23	2557.58	2554.17	2502.23	2574.1	2580.31	2472.16	2590.19	2533.14	2563.72	2592.96	2532.22	2556.98	2608.73	2454.2	2580.54	2633.99	2622.19	2594.64	2619.29
101	273.809	101	280.463	101	273.899	101	292.087						0.8994	52.1	0.8251	348.14	0.9883	651.22		17.8739	2310.19	2182.07	2515.71	2518.17	2489.86	2502.97	2556.94	2512.79	2437.98	2508.28	2597.42	2533.95	2544.9	2458.04	2511.72	2484.44	2437.59	2530.92	2556.21	2605.18	2506.99	2526.91	2588.53	2464.18	2557.28	2615.11	2645.03	2586.76	2651.32
102	273.808	102	280.187	102	274.185	102	292.225						0.8981	52.63	0.8264	348.65	0.9864	651.74		17.8776	2335.03	2287.18	2465.9	2519.33	2433.49	2533.03	2543.14	2501.89	2493.55	2591.01	2566.76	2571.61	2564.36	2467.8	2552.05	2532	2465.55	2594.96	2538.51	2534.09	2618.98	2495.2	2615.8	2599.94	2552.18	2590.47	2615.09	2546.57	2649.44
103	273.66	103	280.325	103	273.756	103	292.228						0.8968	53.15	0.8275	349.17	0.9843	652.26		17.8814	2273.82	2283.6	2506.32	2482.18	2526.93	2567.53	2615.19	2550.2	2529.22	2544.15	2547.26	2558.04	2587.32	2547.69	2538.33	2580.53	2485.84	2509.55	2558.23	2619.22	2610.14	2544.02	2610.48	2603.34	2563.22	2610.53	2660.1	2597.53	2537.88
104	273.367	104	280.188	104	273.47	104	291.952						0.8955	53.67	0.8287	349.69	0.9822	652.79		17.8851	2328.21	2305.03	2480.29	2491.71	2515.59	2555.15	2568.34	2564.59	2566.95	2550.15	2532.02	2543.16	2553.64	2488.55	2540.77	2612.45	2533.37	2553.8	2581.25	2556.77	2615.97	2623.79	2570.28	2568.62	2552.7	2654.51	2592.74	2580.44	2588.86
105	273.219	105	279.08	105	273.184	105	292.227						0.8944	54.19	0.8298	350.21	0.9802	653.3		17.8889	2256.98	2284.09	2419.7	2486.32	2497.41	2509.96	2474.15	2567.64	2523.1	2601.71	2531.67	2515.08	2580.11	2518.16	2476.14	2601.68	2455.72	2554.35	2597.26	2526.87	2511.34	2520.08	2542.38	2606.69	2582.8	2682.38	2594.25	2589.21	2558.02
106	273.368	106	279.771	106	273.327	106	291.81						0.8931	54.71	0.8309	350.73	0.9783	653.83		17.8926	2311.12	2302.95	2475.86	2532.31	2606.75	2512.99	2566.14	2544.47	2549.76	2502.11	2509.36	2539.95	2500.51	2581.97	2595.32	2500.35	2534.58	2539.95	2629.26	2559.13	2466.18	2599.53	2612.29	2585.3	2554.38	2579.32	2599.33	2563.86	2546.91
107	273.659	107	279.079	107	272.612	107	291.812						0.8918	55.23	0.8319	351.25	0.9764	654.35		17.8964	2384.98	2324.27	2411.46	2439.71	2512.45	2517.38	2526.9	2560.03	2545.82	2503.58	2552.04	2498.87	2528.43	2588.54	2591.35	2540.27	2567.76	2515.21	2538.81	2602.83	2518.18	2523.22	2518.83	2555	2613.02	2568.52	2620.55	2576.94	2511.21
108	273.66	108	279.078	108	272.469	108	291.675						0.8907	55.76	0.8329	351.77	0.9744	654.87		17.9001	2323.1	2283.56	2455.03	2496.79	2475.46	2564.46	2534.57	2618.93	2553.98	2530.77	2617.4	2561.33	2547.68	2633.31	2553.28	2561.19	2536.23	2531.38	2516.97	2537.59	2648.37	2638.67	2537.41	2530.32	2596.06	2654.57	2640.59	2588.78	2594.18
109	273.805	109	277.832	109	272.04	109	291.399						0.8894	56.27	0.8338	352.28	0.9725	655.39		17.9039	2287.61	2233.92	2394.33	2481.04	2446.12	2476.3	2554.81	2540.75	2542.28	2563.35	2558.51	2536.03	2569.25	2507.29	2506.58	2521.57	2534.5	2519.55	2648.73	2528.22	2543.72	2522.28	2469.07	2491.58	2579.71	2586.49	2500.94	2558.86	2653.61
110	273.063	110	277.969	110	272.04	110	291.548						0.8883	56.79	0.835	352.81	0.9707	655.91		17.9076	2316.17	2248.35	2503.23	2469.67	2539.74	2420.99	2566.56	2427.86	2565.72	2584.97	2575.98	2586.92	2539.92	2548.31	2487.59	2569.53	2556.52	2556.75	2570.42	2549.45	2536.31	2540.38	2487.97	2481.48	2555.2	2595.83	2568.41	2603.49	2626.66
111	272.769	111	277.696	111	271.611	111	291.827						0.8871	57.32	0.8359	353.33	0.9688	656.43		17.9114	2250.56	2361.09	2453.53	2535.79	2521.59	2461.05	2595.32	2516.1	2552.79	2522.11	2492.67	2489.34	2489.94	2511.72	2548.01	2517.95	2508.02	2542.66	2613.64	2549.89	2509.43	2547.43	2485.92	2537.69	2506.44	2547.75	2628.43	2580.43	2633.63
112	272.188	112	278.257	112	271.468	112	291.83						0.8858	57.83	0.8367	353.84	0.967	656.95		17.9151	2337.21	2263.81	2470.37	2605.09	2477.32	2528.7	2535.54	2508.67	2549.62	2465.84	2515.89	2479.18	2509.02	2566.82	2542.16	2568.7	2507.89	2560.67	2649.55	2485.05	2568.41	2529.04	2520.26	2563.2	2510.55	2645.82	2584.26	2645.67	2606.85
113	272.187	113	277.702	113	271.468	113	291.553						0.8847	58.36	0.8379	354.36	0.9652	657.47		17.9189	2333.59	2241.44	2467.7	2405.83	2482.81	2504.24	2472.55	2472.61	2539.5	2498.42	2564.36	2514.32	2508.05	2484.62	2467.71	2611.55	2516.8	2532.87	2600.95	2514.22	2570.13	2507.29	2554.67	2579.59	2515.29	2572.8	2573.43	2604.08	2605
114	272.041	114	277.702	114	271.182	114	291.409						0.8836	58.88	0.8387	354.88	0.9636	657.99		17.9226	2285.13	2302.56	2499.57	2363.73	2449.25	2509.59	2484.25	2513.43	2481.5	2532.24	2525.85	2471.69	2454.41	2510.2	2477.65	2554.9	2508.56	2514.61	2617.63	2545.72	2559.85	2548.96	2586.71	2631.3	2486.66	2544.2	2582.47	2602.03	2562.78
115	271.895	115	277.145	115	270.753	115	291.406						0.8825	59.4	0.8396	355.4	0.9618	658.52		17.9264	2255.14	2295.12	2445.09	2413.68	2523.65	2517.25	2475.06	2537.7	2418.96	2483.46	2438.86	2467.94	2559.75	2504.69	2540.96	2486.47	2479.74	2522.59	2604.59	2470.9	2543.38	2476.15	2541.62	2600.65	2563.19	2552.97	2598.75	2670.34	2519.48
116	272.188	116	277.004	116	270.896	116	291.262						0.8813	59.92	0.8404	355.92	0.9601	659.03		17.9301	2330.91	2288.52	2430.33	2492.19	2498.91	2527.84	2437.51	2508.51	2491.46	2489.18	2527.25	2499.37	2543.73	2537.74	2531.26	2479.75	2555.52	2564.09	2571.7	2610	2522.11	2546.98	2499.99	2595.29	2540.6	2585.72	2548.67	2606	2561.51
117	271.895	117	276.574	117	270.18	117	290.987						0.8802	60.44	0.8414	356.44	0.9583	659.56		17.9339	2323.75	2279.8	2479.87	2479.86	2501.25	2433.62	2454.52	2500.56	2480.52	2500.79	2533.99	2447.18	2582.29	2523.87	2485.46	2485.1	2478.53	2506.45	2614.12	2638.82	2567.55	2574.15	2523.81	2463.92	2417.41	2566.11	2515.22	2532.81	2542.92
118	271.602	118	276.572	118	270.323	118	290.981						0.8791	60.96	0.8422	356.96	0.9567	660.08		17.9376	2282.06	2286.83	2545.75	2448.88	2483.99	2482.59	2439.81	2529.5	2520.87	2582.67	2486.91	2493.25	2556.4	2585.84	2512.4	2513.39	2582.55	2550.87	2624.62	2618.39	2591.75	2524.68	2601.71	2450.17	2554.06	2576.12	2551.7	2592.5	2625.36
119	271.602	119	276.159	119	270.18	119	291.114						0.8779	61.49	0.8429	357.47	0.9551	660.6		17.9414	2285.79	2275.75	2554.41	2478.3	2473.87	2546.58	2496.35	2537.38	2523.18	2485.59	2491.72	2509.09	2474.41	2594.09	2576.41	2488.28	2590.53	2555.45	2699.88	2619.82	2540.93	2532.02	2574.42	2521.47	2536.1	2535.77	2623.45	2579.21	2625.43
120	271.159	120	275.745	120	270.18	120	291.255						0.877	62	0.8438	358	0.9533	661.12		17.9451	2317.45	2329.04	2500.81	2481.91	2484.15	2561.57	2463.67	2445.43	2532.36	2574.12	2549.36	2541.47	2543.92	2519.71	2533.05	2570.7	2506.68	2542.41	2717	2682.16	2595.71	2515.8	2521.06	2507.46	2503.31	2600.08	2618.1	2582.77	2583.24
121	270.28	121	275.877	121	269.894	121	290.974						0.8758	62.53	0.8446	358.52	0.9517	661.64		17.9489	2237.3	2201.6	2443.38	2443.57	2434.96	2585.34	2490.81	2409.88	2513.43	2507.93	2517.33	2516.71	2485.48	2489.37	2572.14	2504.01	2521.35	2542.43	2623.78	2654.08	2629.71	2476.65	2485.67	2518.09	2475.89	2546.66	2492.57	2506.92	2570.97
122	270.718	122	275.882	122	269.894	122	291.113						0.8747	63.05	0.8454	359.03	0.9501	662.16		17.9526	2260.16	2281.24	2477.41	2518.3	2538.49	2548.74	2558.57	2474.25	2535.24	2517.7	2541.24	2566.02	2462.94	2488.79	2545.62	2495.53	2476.82	2542.5	2565.66	2624.41	2630.44	2500.73	2553.78	2509.28	2527.25	2568.74	2579.75	2615.3	2561.62
123	270.567	123	275.46	123	269.608	123	291.252						0.8736	63.57	0.8463	359.55	0.9486	662.69		17.9564	2312.1	2267.27	2467.06	2432.42	2462.89	2429.52	2504.02	2472.12	2554.64	2547.49	2520.28	2491.56	2484.65	2424.93	2531.97	2500.76	2530.17	2553.18	2587.9	2567.99	2546.61	2572.1	2578.62	2505.12	2520.49	2560.39	2580.63	2649.75	2523.12
124	270.716	124	275.186	124	269.322	124	290.834						0.8726	64.09	0.8471	360.08	0.9468	663.2		17.9601	2305.5	2345.95	2454.02	2427.01	2392.46	2493.98	2508.58	2531.53	2555.63	2523.29	2605.63	2412.25	2503.4	2477.96	2566.45	2460.39	2460.74	2551.77	2622.98	2570.36	2549.34	2561.44	2539.31	2505.67	2541.16	2562.78	2616.04	2673.18	2540.19
125	270.573	125	275.324	125	269.036	125	290.695						0.8715	64.61	0.8477	360.59	0.9454	663.73		17.9639	2279.28	2263.21	2424.29	2445.73	2411.35	2500.69	2499.17	2441.52	2614.76	2542.64	2543.33	2462.42	2464.93	2521.8	2537.42	2506.45	2531.8	2567.59	2634.93	2495.52	2571.98	2559.78	2469.15	2536.89	2491.75	2559.7	2613.51	2570.44	2588.44
126	270.425	126	274.765	126	269.322	126	290.556						0.8705	65.13	0.8485	361.11	0.9438	664.25		17.9676	2284.29	2248.05	2510.16	2446.81	2486.66	2527.39	2501.58	2502.83	2545.5	2499.86	2521.27	2456.64	2498.09	2553.33	2561.25	2515.27	2544.71	2565.49	2663.15	2573.58	2619.35	2534.29	2520.53	2571.87	2559.16	2592.33	2652.71	2562.8	2619.08
127	271.306	127	274.209	127	269.465	127	290.834						0.8694	65.65	0.8492	361.63	0.9423	664.76		17.9714	2260.88	2220.03	2527.49	2483.6	2474.63	2459.44	2520.5	2508.75	2534.72	2482.61	2502.1	2428.32	2512.53	2501.15	2530.65	2563.21	2544.62	2578.69	2641.41	2641.33	2563.73	2515.57	2505.13	2521.74	2520.2	2644.01	2661.29	2618.34	2623.08
128	271.007	128	274.07	128	268.893	128	290.973						0.8684	66.17	0.85	362.15	0.9407	665.29		17.9751	2365.61	2265.29	2509.76	2483.13	2512.5	2569.69	2558.46	2512.11	2450.89	2512.76	2520.4	2489.59	2533.18	2589	2520.92	2532.26	2565.64	2610.03	2673.28	2631.64	2556.73	2562.41	2497.89	2493.51	2490.51	2649.91	2633.98	2588.17	2601.37
129	269.831	129	274.068	129	268.464	129	290.556						0.8673	66.69	0.8508	362.67	0.9393	665.81		17.9789	2319.25	2301.79	2483.11	2459.04	2477.33	2569.13	2585.9	2456.86	2498.82	2548.4	2469.01	2446.56	2468.79	2527.26	2544.76	2481.31	2581.28	2598.04	2603.11	2580.25	2599.93	2544.77	2572.88	2501.99	2590.22	2667.41	2645.61	2611.83	2616.09
130	269.834	130	274.07	130	268.75	130	290.834						0.8663	67.22	0.8514	363.19	0.9376	666.33		17.9826	2338.65	2318.74	2494.49	2455.51	2532.3	2501.22	2545.42	2497.69	2483.09	2596.54	2501.63	2487.66	2538.34	2482.7	2593.03	2490.89	2575.68	2642.98	2663.73	2609.03	2643.53	2566.94	2598.65	2494.74	2557.69	2661.16	2666.47	2620.46	2613.27
131	269.67	131	273.374	131	268.035	131	291.25						0.8652	67.73	0.8521	363.71	0.9362	666.85		17.9864	2357.96	2221.32	2531.73	2474.43	2543.23	2535.38	2511.62	2492.64	2428.59	2488.59	2528.15	2507.18	2562.13	2499.53	2562.04	2505.91	2553.97	2582.65	2707.81	2717.61	2608.85	2585.12	2596.03	2522.98	2555.99	2651.61	2584.28	2618.13	2574.96
132	269.977	132	272.961	132	267.892	132	290.974						0.8642	68.26	0.8529	364.22	0.9347	667.37		17.9901	2287.3	2270.68	2533.49	2535.48	2519.54	2530.46	2485.77	2553.08	2509.69	2567.11	2582.22	2572.58	2511.18	2522.39	2605.16	2557.64	2545.96	2635.37	2692.41	2601.93	2600.12	2585.61	2541.22	2597.39	2535.66	2616.37	2632.63	2613.14	2649.27
133	269.088	133	272.819	133	267.606	133	290.973						0.8633	68.78	0.8535	364.74	0.9333	667.89		17.9939	2330.12	2258.99	2461.53	2527.93	2446.09	2434.27	2467.43	2510.51	2509.27	2579.77	2535.85	2526.94	2481.21	2550.56	2564.9	2509.39	2520.14	2603.93	2741.58	2620.19	2567.88	2629.71	2616.09	2617.47	2527.83	2661.78	2548.37	2562.69	2589.96
134	268.941	134	273.104	134	267.32	134	290.695						0.8623	69.3	0.8543	365.27	0.9318	668.42		17.9976	2346.87	2277	2460.54	2485.48	2557.64	2491.65	2565.15	2477.01	2510.31	2482.12	2555.43	2563.44	2503.49	2549.91	2548.36	2485.06	2491.65	2596.64	2766.02	2683.76	2516.61	2544.78	2574.07	2599.33	2513.66	2688.35	2575.21	2580.76	2590.76
135	269.232	135	272.688	135	267.177	135	290.836						0.8612	69.82	0.855	365.78	0.9304	668.93		18.0014	2305.47	2221.02	2467.14	2470.88	2436.53	2487.1	2488.17	2523.08	2520.34	2535.4	2564.42	2530.48	2513.28	2555.57	2570.85	2567.25	2530.25	2648.67	2719.35	2598.74	2482.31	2504.95	2501.01	2606.89	2528.16	2617.07	2497.85	2537.52	2574
136	268.944	136	271.997	136	267.32	136	290.838						0.8602	70.34	0.8556	366.3	0.9289	669.46		18.0051	2258.21	2270.82	2472.31	2469.74	2501.38	2511.16	2517.44	2490.4	2495.17	2528.81	2533.17	2476.58	2496.48	2580.43	2545.5	2591.28	2503.09	2668.14	2729.77	2668.97	2574.02	2533.62	2541.83	2510.5	2592.46	2559.55	2553.9	2537.36	2587.67
137	269.088	137	271.307	137	267.034	137	290.702						0.8592	70.86	0.8563	366.82	0.9275	669.98		18.0089	2269.73	2277.96	2440.73	2468.76	2501.03	2504.92	2477.58	2499.89	2482.16	2547.24	2473.11	2512.2	2508.98	2522.54	2514.39	2522	2556.07	2558.46	2818.57	2656.43	2612.14	2548.85	2532.96	2516.31	2607.53	2555.34	2618.99	2614.31	2613.6
138	268.646	138	271.024	138	267.034	138	290.842						0.8581	71.39	0.8569	367.34	0.926	670.5		18.0126	2322.81	2291.94	2421.87	2476.71	2383.15	2440.01	2493.99	2535.65	2468.79	2495.39	2540.47	2536.03	2555.93	2535.18	2494	2478.24	2484.91	2599.52	2780.03	2600.51	2594.9	2559.89	2526.87	2528.28	2601.44	2614.47	2553.13	2656.35	2566.66
139	268.355	139	270.751	139	267.177	139	290.57						0.8571	71.9	0.8575	367.86	0.9247	671.02		18.0164	2364.98	2297.61	2467.93	2456.49	2452.22	2499.31	2414.89	2562.08	2537.88	2475.43	2501.02	2477.21	2587.47	2567.12	2492.38	2549.99	2523.71	2517.39	2829.67	2585.65	2562.41	2617.28	2534.27	2518.99	2503.42	2564.5	2613.94	2575.46	2564.92
140	267.771	140	270.611	140	266.605	140	290.705						0.8562	72.43	0.8582	368.38	0.9233	671.54		18.0201	2253.61	2304.47	2480.2	2458	2554.76	2501.41	2512.71	2530.4	2493.93	2517.23	2438.02	2485.83	2536.71	2487.57	2507.73	2574.63	2521.01	2533.01	2789.87	2652.7	2566.97	2559.12	2605.84	2483.93	2568.23	2567.67	2627.87	2592.01	2603.61
141	268.358	141	270.616	141	266.605	141	290.705						0.8552	72.95	0.8588	368.9	0.922	672.06		18.0239	2260.53	2265.59	2525.61	2495.18	2521.47	2445.16	2483.01	2517.24	2460.89	2489.9	2515.68	2469.87	2468.62	2482.13	2547.03	2497.57	2540.62	2579.33	2773.37	2675.5	2476.46	2564.15	2602.21	2539.11	2579.1	2568.42	2582.81	2566.27	2564.71
142	267.767	142	270.062	142	266.462	142	290.574						0.8542	73.47	0.8593	369.41	0.9205	672.59		18.0276	2241.53	2241.5	2504.63	2465.32	2497.37	2483.14	2479.35	2523.18	2490.99	2489.22	2529.35	2502.62	2515.03	2522.94	2521.89	2560.23	2579.15	2567.4	2751.07	2672.59	2528.78	2557.42	2558.64	2596.52	2501.27	2657.11	2576.53	2642.88	2586.44
143	267.324	143	270.059	143	266.462	143	290.714						0.8533	73.99	0.86	369.94	0.9192	673.1		18.0314	2244.01	2264.22	2490.06	2442.99	2468.29	2518.35	2543.45	2470.57	2563.38	2502.62	2499.23	2561.89	2520.24	2590.34	2400.13	2537.68	2587.42	2592.96	2816.38	2645.99	2642.96	2536.56	2505.18	2571.31	2511.44	2574.9	2597.49	2554.45	2601
144	267.477	144	270.337	144	266.033	144	290.563						0.8521	74.51	0.8606	370.46	0.918	673.62		18.0351	2335.08	2306.88	2477.33	2461.96	2499.87	2571.93	2545.84	2475.43	2561.25	2522.91	2547.03	2526.56	2570.55	2531.04	2493.35	2491.29	2596.52	2631.67	2893.23	2696.23	2640.79	2564.96	2543.01	2528.5	2569.6	2585.85	2578.94	2585.89	2646.29
145	266.597	145	270.2	145	266.176	145	290.43						0.8512	75.03	0.8611	370.97	0.9167	674.15		18.0389	2194.85	2236.46	2514.36	2502.26	2527.77	2477.01	2493.3	2475.65	2525.29	2536.09	2529.04	2487.85	2530.29	2459.11	2485.2	2496.61	2541.26	2563.64	2891.93	2761.78	2614.26	2553.8	2519.61	2532.34	2496.48	2586.06	2585.3	2578.36	2527.65
146	266.588	146	269.924	146	265.89	146	290.157						0.8502	75.55	0.8617	371.49	0.9154	674.66		18.0426	2266	2215.38	2508.09	2435.39	2527.86	2441.58	2535.86	2501.52	2481.3	2512.02	2536.22	2541.83	2562.86	2480.03	2495.65	2529.99	2581.44	2647.2	2931.7	2676.73	2589.82	2560.65	2580.67	2587.08	2565.86	2622.55	2608.96	2558.39	2574.8
147	267.043	147	269.363	147	265.461	147	290.426						0.8492	76.07	0.8624	372.02	0.9139	675.19		18.0464	2298.62	2212.13	2472.45	2335.92	2474.71	2457.52	2512.42	2505.71	2463.61	2485.71	2597.74	2544.72	2557.64	2500.57	2530.02	2539.11	2578.61	2681.21	2899.65	2704.18	2657.96	2595.51	2582.23	2554.22	2567.89	2602.55	2607.92	2533.84	2629.42
148	266.598	148	269.083	148	265.461	148	290.286						0.8483	76.59	0.8629	372.53	0.9126	675.71		18.0501	2267.49	2257.74	2492.23	2390.31	2441.09	2511.24	2532.54	2483.51	2426.49	2479.42	2506.51	2541.77	2501.98	2547.83	2519.01	2553.47	2578.3	2654.34	2994.55	2752.97	2685.89	2608.69	2528.81	2543.25	2526.36	2606.49	2663.84	2528.15	2590.21
149	267.046	149	268.672	149	264.889	149	290.575						0.8473	77.12	0.8635	373.05	0.9113	676.23		18.0539	2283.5	2272.1	2518.33	2457.45	2437.01	2500.32	2563.87	2448.35	2477.45	2452.11	2506.75	2501.41	2485.93	2536.59	2487.96	2459.28	2522.4	2665.42	2938.28	2737.43	2631.26	2644.21	2616.74	2525.36	2494.76	2569.19	2616.66	2607.88	2595.87
150	266.455	150	268.391	150	264.889	150	290.154						0.8463	77.63	0.864	373.57	0.91	676.75		18.0576	2305.26	2269.29	2450.81	2502.31	2470.49	2536.37	2484.16	2516.1	2442.22	2489.12	2505.89	2482.67	2471.77	2506.86	2589.15	2515.98	2571.45	2609.73	2948.52	2808.64	2692.14	2542.78	2603.77	2565.66	2519.75	2617.13	2598.48	2655.03	2623.87
151	266.011	151	268.387	151	265.175	151	290.292						0.8454	78.16	0.8648	374.09	0.9089	677.27		18.0614	2310.77	2260.49	2444.98	2496.02	2429.62	2443.27	2472.77	2567.07	2491.42	2552.36	2515.92	2444.08	2456.3	2482.88	2558.56	2538.45	2611.07	2619.77	2959.76	2836.23	2686.83	2578.76	2550.49	2540.06	2529.26	2644.12	2627.69	2601.54	2610.98
152	265.275	152	268.25	152	264.889	152	290.008						0.8445	78.68	0.8653	374.61	0.9076	677.79		18.0651	2340.59	2269.11	2407.05	2453.42	2536.59	2474.13	2503.87	2551.05	2573.35	2473.54	2483.09	2455.67	2511.72	2551.73	2539.19	2534.51	2596.23	2598.8	3008.25	2813.92	2621.62	2559.57	2572.03	2516.34	2543.23	2653.68	2621.13	2590.6	2610.15
153	264.985	153	267.979	153	264.46	153	290.154						0.8434	79.2	0.8659	375.13	0.9063	678.32		18.0689	2252.48	2240.16	2423.35	2424.29	2584.34	2477.56	2419.57	2516.83	2511.41	2460.31	2528.92	2477	2493.46	2487.93	2521.69	2529.92	2598.35	2661.14	3077.01	2793.51	2648.93	2560.88	2588.93	2586.53	2494.44	2618.2	2596.87	2596.6	2675.98
154	265.568	154	267.278	154	264.317	154	290.156						0.8426	79.72	0.8664	375.65	0.9052	678.83		18.0726	2247.62	2260.39	2467.82	2488.32	2508.04	2453.1	2442.71	2526.12	2485.87	2508.66	2606.82	2505.6	2512.84	2545.13	2527.56	2535.48	2682.51	2623.39	3043.53	2821.96	2681.99	2637.18	2569.31	2597.44	2545.46	2579.1	2658.57	2553.63	2554.14
155	264.833	155	267.139	155	263.888	155	289.876						0.8415	80.24	0.8671	376.16	0.9039	679.36		18.0764	2302.73	2313.71	2396.27	2486.14	2481.76	2467.18	2441.67	2540.65	2449.47	2551.35	2592.23	2453.32	2541.36	2546.11	2530.4	2488.81	2609.94	2668.3	3045.05	2813.16	2683.79	2567.02	2557.23	2587.07	2541.6	2609.49	2629.25	2579.1	2523.43
156	264.834	156	266.856	156	263.888	156	290.151						0.8405	80.76	0.8675	376.68	0.9026	679.88		18.0801	2243.36	2239.25	2442.94	2461.95	2455.19	2483.02	2499.24	2524.99	2414.98	2515.73	2512.11	2368.73	2531.31	2510.69	2532.47	2530.35	2562.19	2736.69	3024.91	2916.22	2683.61	2562.21	2542.72	2501.66	2487.19	2543.58	2594.44	2633.34	2567.81
157	264.096	157	267.002	157	264.031	157	290.014						0.8397	81.29	0.8682	377.21	0.9015	680.4		18.0839	2231.22	2237.08	2492.96	2455.81	2396.07	2514.77	2483.7	2494.61	2456.91	2460.37	2453.24	2414.54	2493.97	2566.2	2526.87	2551.44	2552.33	2764.54	3001.7	2964.87	2635.61	2551.47	2574.73	2601.45	2531.63	2576.55	2589.09	2637.74	2538.68
158	263.807	158	266.725	158	263.745	158	290.291						0.8387	81.8	0.8687	377.72	0.9002	680.92		18.0876	2267.14	2264.03	2502.37	2481.92	2465.83	2500.62	2456.92	2521.77	2537	2512.86	2502.71	2458.16	2483.87	2569.96	2499.04	2509.29	2520.33	2682.27	3066.21	2949.07	2698.79	2537.33	2497.31	2570.71	2629.46	2603.27	2585.89	2552.47	2532.35
159	263.663	159	266.582	159	263.602	159	290.152						0.8378	82.33	0.8692	378.24	0.8991	681.44		18.0914	2245.05	2294.13	2400.01	2510.19	2502.81	2491.93	2494.27	2539.79	2512.02	2512.12	2490.07	2436.83	2494.7	2533.4	2480.36	2522.48	2564.57	2705.77	3135.87	2979.71	2742.65	2608.6	2469.22	2552.51	2607.57	2606.87	2572.14	2510.15	2627.98
160	263.802	160	266.303	160	263.459	160	290.018						0.8368	82.85	0.8698	378.76	0.8978	681.96		18.0951	2258.58	2243.07	2376.03	2452.64	2500.43	2496.39	2516.62	2533.38	2463.83	2497.4	2477.26	2494.35	2542.67	2452.27	2504.89	2542.56	2582.2	2806.33	3075.52	3055.23	2736.94	2656.81	2537.32	2521.57	2603.75	2629.19	2504.31	2559.54	2572.27
161	263.22	161	266.026	161	263.316	161	290.296						0.8358	83.36	0.8703	379.28	0.8967	682.48		18.0989	2229.7	2289.7	2422.37	2408.89	2441.77	2542.39	2459.02	2476.6	2422.45	2464.86	2511.68	2519.51	2550.2	2535.91	2525.62	2522.07	2530.04	2728.7	3154.62	3043.88	2755.39	2706.11	2530.8	2501.56	2545.64	2588.24	2515.32	2540.87	2558.93
162	262.633	162	266.312	162	263.316	162	290.164						0.8349	83.89	0.8708	379.8	0.8955	683		18.1026	2228.81	2315.26	2531.23	2389.6	2463.72	2549.57	2558.98	2515.07	2438.8	2528.57	2545.98	2498.89	2553.99	2530.79	2561.47	2532.95	2587.15	2800.66	3149.26	3027.2	2750.18	2671.75	2645.02	2554.36	2598.74	2568.93	2604.59	2557.66	2623.59
163	262.634	163	266.033	163	263.029	163	290.442						0.8341	84.41	0.8713	380.32	0.8944	683.52		18.1064	2246.52	2229.27	2557.18	2441.92	2414.12	2463.62	2557.72	2499.51	2419.35	2543.51	2510.99	2476.72	2486.96	2469.35	2621.07	2576.77	2609.55	2823.93	3125.53	3114.03	2711.81	2598.22	2674.62	2583.11	2609.28	2572.98	2641.25	2536.99	2604.65
164	262.485	164	265.758	164	262.6	164	290.305						0.8331	84.93	0.8719	380.84	0.8933	684.05		18.1101	2228.79	2266.31	2612.31	2521.69	2415.46	2517.67	2540.68	2519.05	2432.41	2523.51	2504.16	2513.73	2504.06	2452.39	2590.96	2552.68	2584.24	2868.64	3203.97	3104.27	2724.42	2597.63	2595.03	2559.69	2581.57	2546.26	2615.97	2512.83	2537.79
165	262.491	165	265.622	165	262.457	165	290.3						0.8321	85.45	0.8724	381.35	0.8921	684.56		18.1139	2196.28	2296.46	2500.48	2470.4	2343.38	2481.32	2497.43	2538.31	2407.68	2503.34	2488.51	2531.38	2478.04	2436.03	2497.82	2503.93	2565.37	2781.91	3159.34	3164.48	2691.72	2550.42	2591.19	2515.57	2550.87	2559.52	2620.75	2515.21	2534.59
166	261.752	166	265.625	166	262.457	166	290.159						0.8312	85.97	0.8729	381.88	0.891	685.09		18.1176	2227.95	2264.53	2414.78	2498.65	2377.75	2494.93	2459.56	2550.59	2431.62	2551.62	2508.98	2521.41	2527.24	2539.17	2483.33	2546.98	2606.19	2714.81	3152.74	3223.67	2741.12	2527.04	2607.85	2632.25	2509.68	2535.36	2644.88	2540.48	2656.51
167	261.753	167	265.487	167	261.885	167	289.884						0.8304	86.49	0.8735	382.4	0.8899	685.61		18.1214	2261.33	2218.13	2461.5	2476.05	2387.44	2484.66	2471.06	2535.16	2446.93	2538.2	2454.56	2513.88	2503.41	2629.53	2473.36	2578.82	2633.34	2762.74	3209.76	3205.97	2791.76	2573.36	2600.46	2607.11	2485.97	2587.2	2541.57	2581.08	2605.84
168	261.608	168	265.488	168	262.171	168	290.304						0.8294	87.02	0.874	382.91	0.8888	686.13		18.1251	2284.42	2213.34	2472.49	2437.09	2413.53	2452.6	2454.32	2519.06	2451.72	2523.44	2449.65	2525.9	2497.93	2632.45	2459.75	2550.58	2617.59	2848.93	3248.96	3229.01	2816	2635.84	2627.99	2561.31	2506.72	2594.72	2507.56	2575.94	2533.11
169	261.168	169	265.483	169	261.742	169	290.304						0.8284	87.53	0.8745	383.43	0.8876	686.65		18.1289	2311.21	2230.94	2446.49	2423.97	2479.06	2436.34	2414.76	2512.54	2465.35	2536.13	2498.75	2546.68	2542.18	2612.08	2456.12	2505.88	2591.74	2938.18	3277.56	3284.57	2843.65	2697.49	2677.53	2567.7	2544.84	2547.23	2546.18	2545.78	2510.29
170	259.401	170	265.345	170	261.885	170	289.467						0.8274	88.06	0.875	383.95	0.8865	687.17		18.1326	2248.54	2311.18	2448.09	2432.65	2429.09	2457.54	2447.86	2490.27	2444.95	2478.23	2530.49	2455.79	2533.33	2560.38	2566.24	2554.08	2608.75	2918.67	3258.93	3264.54	2934.65	2664.85	2560.09	2587.24	2537.39	2565.31	2522.21	2558.37	2586.45
171	259.55	171	264.652	171	261.456	171	289.462						0.8266	88.58	0.8755	384.47	0.8855	687.69		18.1364	2234.73	2243.62	2419.67	2441.71	2500.83	2497.68	2448.44	2488.81	2416.71	2437.27	2479.58	2399.91	2510.78	2455.33	2564.44	2518.42	2676.61	2864.1	3201.47	3317.32	2915.24	2609.57	2538.4	2580.64	2493.14	2586.63	2576.73	2583.5	2552.21
172	257.786	172	264.79	172	262.171	172	289.469						0.8258	89.1	0.8759	384.99	0.8844	688.22		18.1401	2289.02	2213.76	2450.97	2463.86	2514.43	2476.74	2466.64	2469.15	2463.15	2445.17	2452.26	2458.69	2520.52	2525.74	2456.22	2488.29	2715.72	2943.01	3221.03	3365.65	2902.59	2635.79	2571.7	2534.91	2538.44	2654.97	2587.19	2606.25	2508.28
173	256.609	173	264.647	173	261.599	173	289.747						0.8249	89.62	0.8764	385.51	0.8833	688.73		18.1439	2269.43	2268.06	2420.27	2448.49	2471.24	2395.73	2486.61	2447.33	2475.38	2425.6	2443.46	2512.14	2485.28	2493.46	2430.07	2540.47	2679.54	2976.22	3211.23	3376.2	2885.34	2656.87	2566.57	2464.77	2555.12	2552.51	2573.65	2542.27	2501.5
174	255.575	174	264.233	174	260.884	174	289.75						0.8239	90.14	0.8769	386.03	0.8823	689.26		18.1476	2236.31	2301.01	2412.51	2441.45	2476.51	2411.05	2550.64	2436.29	2493.96	2479.02	2481.22	2475.02	2506.65	2520.36	2503.93	2618.72	2648.69	2916.32	3257.35	3445.22	2892.3	2646.19	2602.6	2491.74	2608.1	2514.15	2587.22	2543.69	2561.45
175	254.251	175	264.652	175	261.027	175	289.608						0.8229	90.66	0.8774	386.55	0.8812	689.78		18.1514	2264.18	2272.11	2383.29	2448.44	2433.47	2444.05	2480.15	2467.36	2479.03	2443.23	2473.77	2438.33	2506.23	2508.3	2514.2	2606.98	2647.55	2902.29	3240.59	3411.91	2925.72	2645.51	2619.68	2515.54	2569.11	2491.63	2556.42	2524.67	2606.19
176	254.098	176	263.534	176	260.741	176	289.61						0.8221	91.18	0.8779	387.07	0.8802	690.29		18.1551	2302.33	2274.77	2480.46	2391.78	2447.92	2502.58	2438.83	2449.06	2509.51	2495.82	2431.74	2450.04	2431.03	2482.69	2509.71	2578.47	2669.61	3037.55	3236.91	3425.6	2988.85	2633.42	2613.15	2555.01	2572.04	2536.09	2561.5	2531.56	2538.67
177	252.338	177	263.116	177	261.027	177	289.47						0.8212	91.7	0.8784	387.59	0.8791	690.82		18.1589	2213.99	2270.74	2507.5	2360.06	2431.65	2518.26	2405.48	2492.83	2508.32	2486.64	2423.59	2474.44	2424.83	2437.86	2493.18	2524.68	2660.42	3036.21	3273.54	3457.59	3011.26	2660.72	2648.19	2518.17	2540.96	2553.92	2560.62	2517.96	2534.56
178	252.043	178	263.258	178	261.027	178	289.472						0.8203	92.22	0.8788	388.1	0.8781	691.34		18.1626	2254.27	2232.86	2395.3	2419.69	2499.98	2480.43	2385.76	2525.12	2473.52	2447.07	2504.14	2524.56	2479	2475.84	2555.21	2555.83	2612.71	3051.45	3271.34	3465.95	3026.42	2713.54	2603.83	2513.11	2500.31	2600.16	2654.52	2521.88	2596.53
179	252.485	179	262.98	179	260.741	179	289.33						0.8194	92.75	0.8793	388.62	0.877	691.86		18.1664	2254.59	2195.7	2430.11	2440.13	2466.26	2475.91	2428.63	2472.64	2435.19	2405.01	2459.16	2473.81	2439.23	2532.9	2543.69	2521.42	2681.97	3053.07	3245.91	3432.89	2966.98	2777.74	2556.2	2545.03	2474.86	2632.97	2585.49	2552.76	2593.91
180	252.924	180	262.844	180	260.884	180	289.612						0.8186	93.26	0.8798	389.15	0.876	692.38		18.1701	2249	2167.74	2466.81	2398.35	2455.01	2428.37	2469.12	2465.16	2462.98	2489.19	2492.63	2431.24	2432.38	2515.51	2506.04	2496.48	2714.93	3109.74	3318.38	3462.59	2998.38	2739.96	2595.62	2508.21	2483.6	2585.96	2496.7	2549.22	2507.94
181	252.186	181	262.425	181	260.455	181	289.33						0.8178	93.79	0.8801	389.66	0.8749	692.9		18.1739	2235.84	2172.37	2430.6	2332.72	2479.47	2472.87	2461.84	2475.32	2447.83	2476.77	2511.86	2456.45	2486.67	2496.13	2545.8	2583.83	2766.77	3104.67	3279.74	3413.23	3099.56	2755.42	2614.45	2479.56	2503.86	2525.91	2574.5	2517.33	2502.89
182	252.039	182	262.286	182	260.312	182	288.78						0.8168	94.31	0.8806	390.18	0.8739	693.42		18.1776	2241.28	2226.97	2418.13	2295.27	2464.03	2534.9	2490.02	2466.73	2490.68	2429.41	2494.83	2498.96	2539.89	2539.43	2536.49	2631.62	2744.78	3067.74	3230.5	3440.18	3135.49	2761.76	2629.44	2460.57	2506.37	2557.16	2592.5	2536	2526.56
183	252.045	183	261.867	183	260.312	183	289.192						0.816	94.83	0.8811	390.7	0.8729	693.95		18.1814	2257.74	2256.49	2447.9	2387.28	2443.55	2453.17	2439.72	2492.78	2520.52	2392.65	2574.98	2511.23	2453.28	2568.55	2568.67	2603.33	2714.13	3092.64	3314.96	3472.52	3146.89	2849.88	2657.12	2515.31	2513.56	2613.51	2524.43	2588.64	2534.61
184	252.932	184	261.725	184	260.312	184	289.191						0.8152	95.35	0.8816	391.22	0.8718	694.46		18.1851	2307.04	2207.38	2468.9	2428.85	2492.87	2351.1	2444.92	2516.02	2461.03	2447.53	2587.84	2496.02	2518.74	2584.78	2553.01	2562.75	2752.09	3138.51	3298.55	3490.51	3239.74	2893.42	2657.13	2640.83	2549.44	2613.54	2561.71	2553.15	2572.39
185	252.052	185	261.728	185	258.31	185	289.19						0.8144	95.87	0.8821	391.74	0.8707	694.99		18.1889	2305.78	2256.1	2444.88	2434.08	2526.02	2377.37	2479.54	2577.44	2426.02	2474.19	2524.28	2450.21	2518.31	2547.93	2575.07	2545.14	2793.89	3110.73	3271.67	3510.63	3259.36	2783.26	2689.86	2638.58	2580.17	2585.56	2557.48	2516.58	2591.31
186	252.2	186	261.314	186	260.598	186	289.197						0.8136	96.39	0.8826	392.26	0.8697	695.51		18.1926	2257.96	2243.2	2453.06	2390.4	2516.99	2467.05	2510.42	2496.94	2412.36	2452.88	2470.29	2502.56	2562.19	2481.3	2570.49	2556.7	2869.36	3166.2	3306.68	3550.51	3308.1	2731.8	2649.55	2585.73	2618.01	2583.34	2576.08	2559.7	2482.65
187	251.904	187	261.455	187	259.74	187	289.333						0.8128	96.92	0.883	392.78	0.8687	696.03		18.1964	2240.6	2198.58	2436.22	2406	2531.13	2436.34	2439.93	2436.67	2501.62	2400.96	2445.76	2506.95	2511.43	2476.08	2560.97	2578.3	2848.7	3165.87	3296.65	3584.23	3310.04	2852.69	2671.4	2546.18	2583.27	2580.07	2592.1	2508.7	2487.45
188	251.757	188	261.316	188	259.311	188	289.466						0.812	97.43	0.8835	393.29	0.8678	696.55		18.2001	2307.71	2182.79	2454.31	2443.02	2529.97	2397.66	2427.32	2459.38	2528.79	2395.61	2470.55	2437.13	2521.1	2488.56	2562.95	2617.64	2834.01	3201.68	3382.56	3580.14	3301.79	2900.42	2739.54	2604.03	2592.13	2582.32	2607.46	2506.46	2590.76
189	251.612	189	261.042	189	260.169	189	289.469						0.8113	97.96	0.884	393.82	0.8667	697.07		18.2039	2318.21	2174.28	2415.85	2400.64	2425.81	2420.1	2429.62	2465.92	2484.78	2401.86	2522.88	2422.72	2471.24	2506.96	2539.94	2562.06	2872.39	3240.63	3324.32	3578.39	3363.57	2880.06	2659.44	2608.77	2622.57	2546.55	2581.02	2545.99	2582.29
190	251.757	190	260.622	190	258.31	190	289.187						0.8105	98.48	0.8845	394.34	0.8657	697.59		18.2076	2246.6	2215.16	2414.89	2352.69	2402.38	2437.74	2414.43	2446.56	2433.9	2458.94	2508.03	2457.86	2469.88	2505.17	2522.35	2602.5	2948.12	3296.67	3238.33	3507.57	3401.78	2930.41	2641.66	2599.61	2644.56	2564.59	2550.52	2582.41	2565.51
191	251.307	191	260.621	191	260.741	191	289.189						0.8099	99	0.885	394.85	0.8647	698.11		18.2114	2235.82	2205.01	2382.93	2412.74	2450.26	2421.19	2477.99	2446.06	2437.91	2457.6	2457.12	2458.3	2512.12	2505.12	2583.9	2685.3	2949.55	3274.11	3213.11	3510.58	3447.29	2981.08	2715.87	2544.67	2549.13	2578.25	2582.82	2581.2	2519.27
192	250.878	192	260.342	192	258.167	192	289.193						0.8092	99.52	0.8855	395.37	0.8636	698.63		18.2151	2261.62	2238.72	2362.85	2461.4	2485.75	2434.74	2522.15	2490.33	2468.02	2448.84	2461.18	2436.38	2490.05	2492.08	2564.3	2690.9	2941.83	3323.13	3224.04	3481.27	3558.13	2946.03	2705.71	2560.95	2549.35	2628.53	2564.77	2579.26	2526.68
193	250.879	193	260.067	193	258.739	193	289.604						0.8086	100.05	0.8859	395.89	0.8626	699.15		18.2189	2265.76	2266.32	2386.24	2426.15	2456.16	2531.98	2461.21	2438.97	2473.17	2488.29	2487.81	2490.01	2486.39	2528.6	2528.13	2650.3	2894.4	3379.9	3255.15	3497.53	3527.38	2950.5	2700.61	2628.39	2529.63	2575.05	2542.76	2552.09	2563.22
194	250.879	194	260.069	194	260.169	194	289.323						0.8079	100.56	0.8863	396.41	0.8616	699.68		18.2226	2286.69	2258.94	2425.31	2400.12	2373.77	2547.72	2457.92	2455.04	2433.69	2531.46	2436.84	2488.09	2542.44	2516.66	2563.11	2661.14	2908.72	3405.85	3244.83	3452.45	3565.11	3000.47	2777.74	2605.84	2551.49	2566.58	2597.11	2549.25	2503.34
195	250.73	195	260.485	195	255.879	195	289.332						0.8074	101.08	0.8867	396.93	0.8607	700.2		18.2264	2253.96	2252.1	2393.31	2442.31	2381.52	2469.55	2468.86	2510.66	2452.18	2530.14	2450.2	2479.27	2526.96	2480.49	2527.41	2633.96	3003.29	3438.82	3236.7	3383.98	3570.65	3097.26	2758.59	2606.77	2500.57	2606.98	2610.88	2614.63	2529.8
196	250.878	196	260.07	196	259.311	196	289.06						0.8068	101.61	0.8872	397.45	0.8597	700.72		18.2301	2217.01	2229.65	2431.59	2515.22	2467.44	2424.47	2470.81	2522.02	2463.2	2484.58	2501.46	2453.68	2513.69	2506.35	2593.53	2641.59	3040.77	3456.49	3272.23	3464.14	3591.55	3086.66	2766.52	2656.24	2527.75	2584.06	2562.07	2591.06	2517.85
197	250.291	197	259.791	197	259.883	197	289.057						0.8063	102.12	0.8877	397.97	0.8586	701.24		18.2339	2187.36	2204.07	2463.73	2452.6	2448.61	2452.11	2477.96	2463.42	2443.62	2459.69	2475.25	2395.87	2472.53	2499	2600.48	2701.75	3033.04	3405.46	3274.49	3461.42	3597.67	2975.09	2754.48	2652.04	2516.16	2536.92	2494.9	2520.19	2537.56
198	249.556	198	259.512	198	258.882	198	289.336						0.8058	102.65	0.888	398.49	0.8576	701.76		18.2376	2207.58	2202.29	2429.85	2443.32	2429.9	2476.68	2467.51	2401.87	2496.32	2478.37	2473.07	2398	2434.75	2498.91	2548.52	2656.26	3038.23	3354.61	3268.36	3447.65	3600.71	3032.65	2761.86	2629.49	2595.38	2565.48	2491.4	2565.65	2581.89
199	250.438	199	259.512	199	258.31	199	289.337						0.8053	103.17	0.8885	399.01	0.8566	702.28		18.2414	2221.14	2214.95	2456.67	2454.15	2434.67	2445.37	2424.17	2425.66	2506.08	2462.57	2448.6	2436	2445.08	2500.65	2548.13	2693.47	3074.45	3373.59	3191	3429.04	3678.56	3141.85	2776.52	2643.03	2592.77	2635.18	2580.53	2595.62	2503.74
200	249.259	200	258.961	200	258.31	200	289.059						0.8049	103.69	0.8888	399.53	0.8557	702.81		18.2451	2218.08	2233.31	2407.14	2426.97	2398.46	2502.22	2400.88	2490.58	2468.92	2450.08	2469.71	2484.8	2507.28	2484.13	2524.16	2724.19	3066.2	3408.37	3183.14	3451.41	3748.22	3237.93	2755.73	2604.01	2574.8	2645.47	2593.32	2604.91	2528.74
201	248.816	201	259.511	201	258.167	201	289.339						0.8044	104.21	0.8893	400.05	0.8546	703.32		18.2489	2210.07	2261.13	2423.26	2362.21	2367.86	2504.3	2419.97	2465.33	2449.87	2433.39	2450.67	2568.74	2516.26	2490.51	2535.08	2688.56	3106.55	3435.43	3196.64	3412.32	3731.24	3272.1	2784.13	2645.28	2535.38	2575.25	2534.08	2568.06	2563.97
202	248.961	202	258.954	202	258.167	202	289.061						0.8039	104.73	0.8898	400.56	0.8536	703.85		18.2526	2214.37	2302.42	2443.07	2341.17	2469.22	2469.61	2475.9	2473.68	2432.17	2450.52	2551.16	2512.14	2488.35	2509.32	2635.33	2765.84	3170.27	3433.99	3184.77	3396.69	3717.9	3347.81	2878.54	2665.96	2521.86	2546.17	2591.78	2592.18	2571.36
203	248.966	203	258.682	203	257.595	203	289.2						0.8034	105.25	0.8903	401.09	0.8526	704.37		18.2564	2170.65	2268.93	2441.33	2376.86	2446.67	2425.84	2487.61	2495.57	2418.21	2471.8	2516.09	2422.6	2513.18	2527.15	2558.93	2836.52	3195.75	3340.5	3253.5	3330.25	3739.02	3350.1	2844.04	2632.6	2606.08	2584.39	2625.47	2597.49	2615.84
204	248.52	204	258.408	204	257.738	204	289.339						0.8029	105.78	0.8906	401.61	0.8516	704.89		18.2601	2189.14	2253.72	2501.62	2451.38	2444.15	2404.34	2453.16	2438.83	2443.93	2470.14	2538.04	2469.11	2499.57	2482.24	2491.85	2857.63	3301.63	3449.3	3296.46	3322.5	3723.97	3343.45	2857.69	2608.33	2597.61	2598.33	2614.56	2547.26	2591.97
205	248.224	205	258.269	205	257.595	205	289.339						0.8023	106.29	0.8911	402.12	0.8507	705.41		18.2639	2233.55	2230.06	2416.7	2477.82	2453.71	2436.1	2463.85	2380.64	2501.55	2442.04	2526.27	2455.14	2450.65	2483.39	2579.21	2819.48	3368.97	3515.58	3187.57	3300.64	3752.83	3405.2	2824.31	2664.91	2602.56	2576.88	2591.08	2525.57	2602.7
206	247.927	206	257.99	206	257.595	206	289.478						0.802	106.82	0.8916	402.64	0.8495	705.93		18.2676	2285.11	2193.71	2379.11	2435.97	2460.41	2441.73	2468.5	2403.79	2527.39	2470.18	2480.87	2489.79	2447.53	2529.07	2614.9	2834.56	3385.55	3439.92	3202.47	3315.79	3718.07	3492.72	2860.2	2679.61	2632.88	2587.4	2566.57	2553.83	2625.12
207	247.347	207	257.853	207	257.595	207	289.2						0.8013	107.34	0.8921	403.16	0.8486	706.45		18.2714	2309.2	2243.44	2362.4	2416.31	2427.75	2454.49	2450.44	2447.3	2487.42	2465.01	2503.39	2509.98	2465.24	2520.14	2626.8	2903.65	3338.49	3387.61	3212.29	3255.86	3746.43	3510.38	2918.45	2677.53	2550.44	2600.94	2579.42	2561.01	2561.41
208	246.903	208	257.575	208	256.88	208	289.2						0.8008	107.86	0.8924	403.68	0.8476	706.97		18.2751	2232.45	2212.13	2412.59	2431.29	2375.53	2440.93	2424.72	2434.81	2407.78	2481.76	2473.48	2512.22	2536.55	2516.19	2614.48	2909.96	3326.35	3385.05	3166.6	3157.76	3755.99	3543.99	2963.45	2761	2561.02	2617.32	2582.81	2592.69	2581.96
209	246.903	209	257.435	209	257.166	209	289.2						0.8003	108.38	0.8927	404.2	0.8465	707.49		18.2789	2156.22	2215.48	2418.5	2391.87	2375.54	2434.71	2380.52	2451.61	2370.48	2459.86	2449.78	2483.92	2540.08	2524.56	2605.76	2965.73	3310.92	3426.1	3158.68	3143.49	3651.18	3526.03	2952.85	2761.16	2618.14	2608.64	2577.7	2601.57	2607.36
210	245.875	210	257.437	210	256.88	210	289.2						0.7999	108.9	0.8932	404.72	0.8457	708.01		18.2826	2184	2284.93	2465.08	2403.78	2391.28	2456.48	2388.83	2464.4	2413.78	2500.82	2442.84	2548.55	2529.78	2529.59	2683.43	3054.93	3394.02	3452.43	3207.44	3122.22	3632.69	3627.61	2994.93	2749.49	2637.62	2610.44	2600.43	2629.43	2605.89
211	252.346	211	257.021	211	257.309	211	289.062						0.7994	109.42	0.8937	405.24	0.8447	708.54		18.2864	2199.87	2307.88	2493.07	2412.34	2430.88	2442.78	2460.1	2492.78	2465.54	2520.39	2471.94	2544.6	2494.07	2559.4	2665.88	2982.59	3479.62	3471.03	3161.32	3107.2	3647.64	3736.18	3064.44	2735.2	2643.2	2634.37	2592.31	2560.77	2580.98
212	254.255	212	256.882	212	256.737	212	288.923						0.7989	109.94	0.8942	405.76	0.8437	709.05		18.2901	2257.43	2257.96	2437.11	2446.39	2443.58	2469	2447.72	2505.17	2471.83	2538.43	2503.52	2461.89	2498.14	2572.73	2727.27	3017.23	3460.67	3479.19	3043.4	3156.95	3605.18	3728.34	3075.57	2786.3	2674.58	2605.15	2590.49	2551.19	2567.88
213	252.05	213	256.742	213	256.737	213	288.922						0.7984	110.46	0.8945	406.28	0.8428	709.58		18.2939	2228.13	2254.3	2380.43	2427.61	2363.84	2456.36	2415.35	2521.58	2433.42	2466.78	2451	2444.22	2533.91	2521.13	2674.91	3090.68	3513.36	3392.22	3015.3	3118.04	3590.59	3775.42	3073.61	2826.84	2690.93	2610.14	2632	2542.18	2544.78
214	251.022	214	256.463	214	256.737	214	288.784						0.7979	110.98	0.895	406.8	0.8416	710.1		18.2976	2241.1	2253.97	2381.33	2371.86	2371.06	2416.63	2469.71	2504.23	2449.54	2391.06	2478.41	2446.36	2544.31	2514.11	2580.17	3052	3560.73	3407.77	3100.35	3075.82	3584.24	3839.41	3121.5	2833.77	2670.31	2608.73	2670.76	2538.29	2542.81
215	250.282	215	256.326	215	256.88	215	288.922						0.7973	111.51	0.8955	407.31	0.8407	710.62		18.3014	2260.66	2183.89	2405.17	2410.92	2414.16	2430.29	2509.28	2520.82	2505.47	2461.28	2473.3	2457.22	2559.48	2548.79	2673.69	3082.6	3469.11	3413.65	3103.91	3101.46	3567.45	3820.41	3137.87	2867	2647.54	2615.13	2681.17	2529.12	2580.4
216	249.257	216	256.603	216	255.592	216	288.644						0.7968	112.02	0.8958	407.83	0.8397	711.14		18.3051	2217.5	2236.46	2442.1	2424.07	2392.55	2448.41	2512.84	2457.49	2513.81	2476.04	2454.24	2500.22	2523.16	2562.65	2714.8	3105.18	3424.66	3366.94	3060.63	3102.64	3521.63	3826.63	3223.63	2829.68	2637.93	2664.22	2627.24	2555.78	2591.29
217	249.117	217	255.909	217	255.306	217	288.645						0.7963	112.55	0.8963	408.36	0.8387	711.66		18.3089	2255.4	2220.42	2452.09	2419.09	2366.73	2416.81	2454.07	2397.31	2474.64	2441.77	2435.52	2506.65	2545.9	2564.46	2731.12	3110.6	3473.31	3359.49	3078.74	3089.85	3478.65	3821.92	3308.37	2830.56	2647.38	2699.37	2620.08	2573.12	2516.02
218	248.963	218	255.771	218	255.306	218	288.784						0.7958	113.07	0.8966	408.87	0.8376	712.18		18.3126	2251.42	2183.77	2460.54	2443.22	2413.34	2430.95	2465.02	2423.23	2408.39	2505.54	2492.63	2510.23	2575.98	2619.68	2756.26	3176.79	3571.26	3357.32	3031.84	3081.29	3435.67	3808.26	3304.17	2851.89	2660.96	2728.01	2682.9	2585.66	2458.83
219	248.819	219	255.353	219	255.449	219	288.784						0.7953	113.59	0.8971	409.39	0.8366	712.71		18.3164	2226.68	2201.51	2446.48	2417.75	2421.59	2420.44	2501.28	2455.91	2392.36	2504.24	2519.73	2482.32	2545.53	2589.03	2714.74	3225.54	3557.94	3381.66	3037.67	3031.92	3389.42	3812.83	3341.74	2881.27	2700.67	2657.06	2680.35	2602.64	2488.95
220	248.816	220	255.771	220	255.306	220	288.645						0.7949	114.11	0.8974	409.91	0.8357	713.22		18.3201	2227.21	2200.22	2401.99	2409.99	2408.65	2435.43	2456.8	2461.53	2454.95	2436.57	2460.9	2480.79	2541.93	2530.43	2660.87	3261.36	3529.86	3386.41	3076.54	3052.31	3354.67	3762.38	3401.43	2908.98	2759.45	2622.9	2609.74	2618.79	2589.27
221	248.666	221	254.937	221	255.163	221	288.784						0.7944	114.63	0.8979	410.43	0.8347	713.75		18.3239	2211.14	2167.65	2379.64	2423.2	2394.56	2448.35	2442.48	2453.39	2448.98	2424.02	2400.31	2508.83	2521.22	2521.49	2743.12	3326.03	3559.56	3311.6	2985.56	3054.59	3367.06	3825.11	3406.41	2937.39	2792.9	2643.37	2602.54	2599.64	2645.36
222	248.817	222	254.798	222	255.163	222	288.228						0.7939	115.15	0.8984	410.95	0.8337	714.27		18.3276	2156.95	2184.9	2398.32	2432.59	2408.06	2439.97	2453.25	2484.95	2507.92	2490.02	2429.41	2514.42	2501.19	2546.19	2833.14	3303.7	3569.16	3238.91	2971.55	3041.71	3373.53	3861.78	3467.04	2976.53	2733.29	2688.53	2634.9	2593.01	2624.46
223	249.108	223	254.38	223	255.163	223	288.228						0.7934	115.68	0.8987	411.47	0.8328	714.78		18.3314	2127.36	2228.72	2369.45	2466.18	2420.7	2498.85	2449.19	2467.84	2488.68	2479.14	2474.42	2531.71	2487.06	2566.75	2827.45	3312.12	3487.59	3262.49	2992.75	3010.14	3340.79	3768.85	3551.5	2979.88	2768.98	2703.78	2644.51	2621.26	2543.99
224	249.109	224	254.381	224	254.877	224	288.089						0.7929	116.19	0.8992	411.99	0.8318	715.31		18.3351	2188.49	2223.61	2351.95	2468.04	2398.64	2509.4	2455.9	2478.8	2456.27	2469.28	2556.44	2521.22	2493.11	2572.43	2879.42	3385.16	3456.1	3279.83	2943.86	2952.71	3286.13	3815.96	3597.66	3017.6	2821.73	2712.49	2647.01	2607.84	2547.3
225	248.818	225	254.104	225	254.877	225	287.812						0.7923	116.72	0.8997	412.5	0.8308	715.83		18.3389	2215.42	2209.46	2388.02	2477.88	2382.58	2415.26	2467.66	2482.76	2484.51	2515.63	2573.08	2522.82	2493.17	2578.55	2926.21	3390.46	3522.35	3272.27	2936.06	2899.33	3199.61	3843.2	3652.9	3013.57	2804.96	2765.95	2628.78	2631.92	2597.52
226	247.933	226	254.52	226	255.02	226	287.117						0.7918	117.24	0.9001	413.03	0.8297	716.35		18.3426	2180.61	2185.69	2437.07	2434.02	2439.85	2377.92	2487.83	2449.7	2496.94	2552.31	2554.36	2534.09	2535.8	2622.47	2912.37	3423.18	3588.04	3284.21	2957.85	2916.57	3209.48	3788.81	3685.14	3065.56	2841.28	2747.56	2675.03	2684.33	2632.97
227	247.491	227	253.964	227	255.163	227	288.228						0.7913	117.75	0.9005	413.55	0.8287	716.87		18.3464	2232.01	2177.76	2457.92	2418.47	2430.19	2401.28	2433.79	2455.86	2492.52	2450.47	2545.42	2474.74	2532.59	2670.33	2886.32	3484.14	3603.39	3220.96	3003.97	2908.97	3198.05	3691.56	3699.29	3094.62	2821.32	2703.15	2677.78	2657.96	2684.85
228	247.2	228	253.688	228	255.163	228	288.228						0.7908	118.28	0.9008	414.06	0.8278	717.39		18.3501	2279.74	2210.16	2433.33	2444.14	2410.94	2430.08	2390.78	2470.11	2466.02	2364.34	2443.05	2454.14	2541.48	2651.8	2958.55	3517.92	3507.48	3143.32	2973.76	2854.63	3154.93	3602.37	3727.67	3173.07	2769.75	2714.19	2650.54	2635.05	2651.5
229	246.313	229	253.549	229	255.02	229	288.089						0.7902	118.8	0.9013	414.58	0.8268	717.91		18.3539	2269.85	2201.62	2426.4	2421.76	2389.01	2474.83	2400.95	2455.05	2488.99	2446.57	2440.11	2468.13	2615.69	2632.41	3037.17	3456.1	3482.74	3159.83	2942.83	2869.26	3178.27	3652.61	3760.87	3263.99	2749.9	2739.6	2683.4	2619.13	2638.56
230	245.728	230	253.549	230	254.591	230	288.367						0.7897	119.32	0.9017	415.1	0.8258	718.44		18.3576	2263.7	2157.91	2404.69	2444.44	2420.67	2482.14	2380.4	2426.57	2459.35	2483.64	2455.09	2523.38	2615.26	2670.09	3025.83	3421.15	3508.81	3236.03	2936.21	2879.68	3122.75	3697.83	3791.62	3229.24	2875.08	2753.68	2721.92	2607.03	2660.61
231	245.288	231	253.272	231	254.448	231	287.812						0.7892	119.84	0.9021	415.62	0.8249	718.95		18.3614	2227.72	2210.21	2363.46	2412.48	2481.58	2433.54	2436.7	2437.08	2425.1	2482.3	2459.92	2547.97	2587.72	2680.44	3000.22	3492.62	3431.31	3145.53	2870.26	2843.08	3009.89	3595.93	3763.15	3268.37	2946.49	2731.91	2695.67	2624.1	2604.04
232	243.523	232	253.132	232	254.448	232	288.367						0.7887	120.36	0.9026	416.14	0.8239	719.48		18.3651	2219.54	2241.96	2389.39	2391.06	2437.67	2417.64	2538.72	2450.9	2445.97	2497.22	2508.22	2548.55	2569.26	2665.93	3016.99	3582.33	3433.55	3080.97	2855.9	2859.4	2982.24	3521.72	3772.87	3380.55	2959.19	2697.65	2693.68	2636.48	2551.74
233	242.638	233	252.855	233	254.305	233	288.089						0.7881	120.88	0.9029	416.66	0.8229	720		18.3689	2224.98	2193.87	2420.61	2401.97	2382.8	2411.36	2499.42	2457.8	2512.35	2503.55	2499.73	2505.92	2548.77	2688.37	3122.36	3635.63	3472.69	3137.19	2841.33	2838.35	2953.86	3529.24	3811.03	3379.72	2976.94	2723.06	2724.92	2645.71	2580.42
234	242.05	234	252.716	234	254.162	234	288.089						0.7876	121.41	0.9034	417.18	0.822	720.52		18.3726	2221.37	2179.48	2460.03	2386.46	2377.37	2455.36	2402.48	2449.97	2510.73	2515.82	2470.59	2471.34	2517.81	2688.51	3178.96	3624.02	3432.78	3116.47	2873.93	2759.84	2932.1	3523.45	3819.66	3372.66	2972.19	2765.78	2711.13	2719.95	2649.92
235	240.876	235	252.438	235	254.019	235	288.228						0.7871	121.92	0.9037	417.7	0.821	721.04		18.3764	2171.76	2143.51	2415.64	2413.54	2415.84	2497.19	2378.63	2447.37	2448.47	2512.85	2405.69	2495.41	2528.62	2655.74	3160.83	3561.91	3381.31	3031.36	2801.25	2708.95	2968.7	3448.51	3834.07	3412.1	2979.03	2809.05	2708.57	2718.79	2625.56
236	242.055	236	252.438	236	253.876	236	288.089						0.7866	122.45	0.9042	418.22	0.82	721.56		18.3801	2173.34	2211.81	2366.4	2427.04	2387.24	2457.21	2393.01	2506.09	2442.46	2447.62	2438	2470.1	2563.81	2727.22	3217.79	3621.15	3382.54	2993.27	2719.56	2713.06	2939.42	3398.84	3822.6	3478.9	2993.36	2876.95	2740.73	2710.23	2596.11
237	241.61	237	252.16	237	253.733	237	288.367						0.786	122.97	0.9045	418.74	0.8191	722.08		18.3839	2233.11	2318.58	2356.52	2358.17	2382.81	2379.36	2495.49	2494.39	2424.47	2495.78	2512.34	2481.03	2570.01	2768.3	3264.56	3643.88	3380.88	3034.18	2743.11	2699.38	2933.19	3369.97	3763.35	3507.66	3084.06	2889.1	2792.8	2708.98	2618.39
238	241.76	238	252.022	238	253.876	238	288.089						0.7855	123.49	0.905	419.25	0.8181	722.61		18.3876	2167.87	2266.84	2327.33	2346.99	2427.89	2386.47	2525.75	2414.8	2442.68	2512.79	2532.43	2520.83	2603.04	2743.01	3318.91	3527.14	3393.87	3051.26	2774.46	2683.81	2908.85	3344.39	3835.47	3500.86	3184.86	2875.61	2825.63	2631.39	2655.06
239	241.161	239	252.021	239	253.876	239	288.089						0.785	124.01	0.9053	419.77	0.8171	723.12		18.3914	2180.29	2204.03	2401.8	2399.31	2423.59	2465.23	2495.96	2394.35	2482.57	2443.42	2509.32	2501.89	2579.68	2741.77	3373.7	3536.78	3376.16	2984.13	2837.93	2743.27	2867.18	3314.69	3912.42	3595.26	3182.87	2842.87	2830	2617.88	2687.76
240	241.024	240	251.605	240	253.733	240	288.228						0.7845	124.53	0.9058	420.3	0.8163	723.64		18.3951	2267.58	2180.91	2377.7	2390.71	2386.32	2403.59	2462.29	2429.08	2440.57	2496.24	2486.96	2505.83	2522.4	2791.61	3362.06	3595.14	3265.8	2934.7	2801.72	2718.88	2856.91	3232.57	3864.07	3685.71	3191.82	2871.99	2835.4	2630.64	2670.87
241	240.14	241	251.466	241	253.733	241	288.228						0.7839	125.05	0.9061	420.81	0.8152	724.17		18.3989	2206.67	2196.51	2328.35	2390.46	2409.72	2350.92	2386.66	2424.77	2411.93	2447.69	2496.64	2509.24	2553.2	2828.46	3394.49	3565.38	3192.09	2924.34	2766.68	2695.11	2839.13	3200.91	3773.03	3714.03	3255.35	2949.57	2805.51	2690.94	2677.21
242	239.704	242	251.189	242	253.447	242	288.228						0.7834	125.58	0.9066	421.33	0.8142	724.68		18.4026	2188.92	2169.26	2421.11	2408.01	2409.83	2406.57	2383.95	2408.79	2424.57	2431.61	2528.77	2500.3	2671.81	2854.67	3437.31	3531.03	3184.9	2944.11	2776.46	2726.54	2844.31	3178.56	3734.19	3728.67	3315.3	2977.43	2768.87	2787.19	2655.47
243	238.227	243	251.189	243	253.59	243	287.95						0.7829	126.09	0.9069	421.85	0.8134	725.21		18.4064	2200.79	2185.04	2396.98	2397.48	2422.76	2427.04	2392.66	2445.94	2423.48	2494.51	2528.67	2531.91	2680	2896.79	3492.52	3580.96	3203.38	2931.51	2746.64	2748.71	2824.73	3167.38	3764.97	3727.63	3413.13	3004.04	2853.97	2738.57	2629.81
244	238.235	244	250.772	244	253.304	244	288.088						0.7823	126.61	0.9074	422.37	0.8123	725.73		18.4101	2161.51	2264.67	2356.57	2356.22	2486.55	2408.17	2414	2518.83	2410.04	2496.82	2507.91	2568.99	2684.25	2957.9	3533.36	3629.93	3186.34	2875.76	2702.54	2771.55	2795.77	3173.22	3732.48	3752.79	3424.18	3041.19	2917.61	2699.32	2705.85
245	244.11	245	250.771	245	253.304	245	288.089						0.7818	127.14	0.9077	422.89	0.8115	726.25		18.4139	2166.06	2230.92	2409.74	2355.24	2414.82	2429.35	2428.1	2507.86	2390.95	2501.6	2525.65	2535.4	2710.17	3019.92	3526.67	3580.64	3166.1	2853.69	2686.85	2737.18	2735.48	3104.18	3649.34	3793.64	3397.12	3123.4	2901.45	2766.97	2742.97
246	240.438	246	250.076	246	253.161	246	288.227						0.7813	127.65	0.9082	423.41	0.8105	726.77		18.4176	2180.7	2181.09	2413.62	2424.06	2306.32	2434.99	2403.99	2453.93	2426.14	2459.66	2512.22	2560.06	2697.7	2973.51	3588.03	3536.08	3154.41	2838.71	2730.94	2641.63	2700.86	3047.65	3620.32	3784.77	3404.23	3147.84	2949.19	2816.49	2723.18
247	239.849	247	249.8	247	253.161	247	288.644						0.7807	128.18	0.9085	423.93	0.8095	727.29		18.4214	2207.04	2206.21	2389.7	2416.7	2307.32	2420.61	2365.61	2431.85	2449.33	2452.06	2502.3	2593.03	2707.67	2977.83	3602.11	3514.21	3086.92	2824.93	2684.52	2599.71	2768.93	3067.72	3619.53	3819.48	3454.16	3099.25	2970.9	2840.02	2720.73
248	238.965	248	249.66	248	253.018	248	288.643						0.7802	128.7	0.909	424.44	0.8087	727.81		18.4251	2204.11	2191.54	2384.61	2373.23	2411.64	2458.39	2387.66	2390.05	2391.3	2510.52	2505.95	2528.33	2702.74	3043.45	3540.8	3486.49	3080.26	2788.13	2640.94	2613.55	2778.36	3054.11	3579.26	3873.07	3534.29	3146.73	2956.39	2867.17	2737.49
249	238.824	249	249.243	249	252.732	249	287.949						0.7795	129.22	0.9095	424.97	0.8078	728.34		18.4289	2170.13	2170.85	2354.72	2409.36	2462.89	2415.99	2467.74	2419.71	2409.12	2527.03	2484.9	2553.04	2753.47	3098.55	3548.89	3452.55	3101.62	2816.07	2749.53	2634.38	2701.82	3049.75	3577.28	3880.52	3643.78	3197.08	3014.97	2895.71	2849.61
250	238.532	250	249.383	250	252.589	250	288.087						0.779	129.74	0.9098	425.49	0.807	728.85		18.4326	2218.98	2209.9	2334.82	2423.64	2421.75	2415.9	2504.17	2443.12	2501.7	2516.59	2484.46	2608.64	2736.09	3110.32	3611.19	3449.88	3079.25	2872.77	2795.61	2652.33	2698.72	3029.16	3521.76	3880.37	3717.37	3250.96	3086.6	2948.5	2886.34
251	238.68	251	249.381	251	250.587	251	287.948						0.7786	130.26	0.9103	426	0.8062	729.38		18.4364	2232.74	2196.64	2392.48	2356.29	2425.88	2478.55	2478.47	2407	2511.18	2502.61	2489.79	2648.71	2740.63	3155.42	3674.34	3416.21	3028.92	2868.8	2696.99	2605.91	2719.78	2918.84	3406.87	3878.64	3665.17	3384.69	3104.44	2974.22	2824.72
252	235.887	252	248.964	252	251.445	252	287.671						0.7779	130.78	0.9108	426.52	0.8053	729.9		18.4401	2153.07	2190.71	2356.88	2303.77	2432.49	2422.69	2394.04	2458.17	2464.31	2415	2469.38	2609.03	2803.99	3182.98	3662.75	3339.45	2966.92	2776.25	2579.25	2575.73	2649.12	2838.51	3308.43	3811	3615.77	3360.44	3111.33	2898.67	2758.17
253	233.386	253	248.687	253	251.588	253	287.809						0.7773	131.31	0.9111	427.04	0.8047	730.42		18.4439	2186.51	2217.23	2324.93	2311.48	2374.83	2415.48	2400.58	2474.4	2460.83	2394.16	2528.71	2610.65	2853.55	3167.66	3645.2	3387.32	3019.63	2715.23	2606.82	2571.94	2624.87	2847.71	3263.53	3716.6	3623.09	3311.47	3128.25	2908.79	2713.32
254	236.472	254	248.688	254	252.16	254	287.671						0.7768	131.82	0.9114	427.56	0.8041	730.94		18.4476	2273.65	2240.74	2401.17	2361.67	2388.19	2471.16	2497.95	2437.55	2503.35	2524.62	2572.21	2650.17	2895.48	3280.17	3665.25	3447.23	3052.81	2748.76	2709.02	2612.72	2726.61	2842.01	3280.77	3736.15	3710.37	3416.54	3156.95	2953.94	2842.41
255	235.005	255	248.546	255	252.16	255	287.533						0.7761	132.35	0.9119	428.08	0.8032	731.46		18.4514	2242.02	2221.77	2447.23	2419.75	2459.25	2475.79	2466.95	2482.51	2513.41	2588.54	2635.24	2686.48	2970.15	3378.92	3669.64	3419.87	2986.6	2791.63	2706.82	2652.24	2685.97	2828.09	3256.01	3779.1	3824.17	3524.79	3174.41	3056.07	2931.28
256	236.473	256	248.41	256	252.017	256	287.809						0.7757	132.87	0.9122	428.6	0.8028	731.98		18.4551	2201.64	2179.98	2412.74	2446.02	2472.55	2493.55	2441.59	2486.66	2528.51	2494.2	2621.42	2685.93	2948.66	3354.68	3721.82	3340.43	2958.86	2726.38	2665.2	2650.27	2630.61	2824.51	3203.61	3783.96	3840.56	3600.78	3257.23	3126.24	2892.37
257	236.182	257	248.27	257	252.017	257	287.67						0.775	133.39	0.9127	429.12	0.802	732.5		18.4589	2225.63	2147.53	2400.93	2430.48	2437.47	2527.65	2474.86	2496.72	2517.25	2466.09	2574.69	2661.67	2887.97	3384.59	3675.83	3259.23	2947.89	2681.43	2685.13	2635.57	2662.12	2752.64	3160.53	3787.18	3832.7	3559.11	3330.62	3120.67	2901.27
258	235.884	258	248.131	258	251.874	258	287.392						0.7745	133.91	0.9129	429.64	0.8015	733.02		18.4626	2244.11	2187.66	2413.4	2399.63	2382.64	2463.35	2464.41	2488.53	2511.45	2519.96	2581.88	2673.18	2973.78	3518.17	3604.31	3185.82	2858.83	2691.2	2689.03	2631.39	2635.52	2793.89	3098.87	3685.78	3871.16	3568.74	3318.88	3118.25	2947.56
259	236.769	259	248.266	259	251.731	259	287.255						0.7739	134.43	0.9134	430.16	0.8008	733.54		18.4664	2274.32	2253.51	2401.01	2417.76	2395.28	2455.09	2463.2	2451.64	2563.37	2559.9	2564.3	2677.82	3039.5	3546.97	3683.78	3176.48	2827.13	2677.97	2666.19	2653.54	2681.66	2843.23	3097.19	3664.05	3876.48	3724.69	3395.03	3152.51	2958.61
260	237.357	260	248.132	260	251.588	260	287.531						0.7732	134.95	0.9138	430.68	0.8002	734.07		18.4701	2222.73	2230.4	2417.62	2449.37	2422.13	2456.07	2396.34	2410.68	2557.03	2561.02	2584.4	2698	3039.83	3534.01	3693.25	3172.74	2878.54	2688.9	2630.42	2597.55	2663.57	2745.54	3068.8	3614.25	3822.2	3723.53	3485.95	3184.79	2985.8
261	240.147	261	248.407	261	251.445	261	287.672						0.7728	135.47	0.9143	431.19	0.7995	734.58		18.4739	2189.25	2188.15	2402.08	2472.09	2417.21	2419.23	2435.92	2457.69	2535.01	2610.33	2657.04	2737.21	3085.26	3674.5	3689.42	3213.09	2894.56	2699.5	2656.83	2559.8	2618.22	2713.24	3100.26	3586.27	3761.97	3740.85	3542.49	3231.42	2996.21
262	239.706	262	248.406	262	251.016	262	287.532						0.7721	135.99	0.9148	431.71	0.7991	735.11		18.4776	2226.71	2162.83	2343.96	2406.58	2427.12	2430.21	2497.25	2475.64	2479.48	2611	2630.03	2805.89	3072.18	3673.03	3674.89	3147.65	2826.72	2708.6	2583.99	2528.66	2581.52	2712.96	3058.34	3584.44	3766.34	3750.98	3510.5	3251.16	3006.31
263	238.529	263	247.715	263	251.159	263	287.533						0.7716	136.51	0.9151	432.24	0.7984	735.63		18.4814	2233.6	2156.65	2327.12	2435.14	2409.66	2437.27	2484.87	2468.17	2479.94	2543.88	2638.86	2777.42	3099.89	3646.55	3674.18	3117.88	2859.49	2686.19	2590	2565.57	2547.64	2687.79	2972.49	3470.18	3817.99	3758.49	3553.5	3254.79	3121.38
264	240.583	264	247.437	264	251.016	264	287.395						0.771	137.04	0.9156	432.75	0.7979	736.15		18.4851	2199.02	2170.79	2335.12	2470.78	2388.94	2419.14	2524.04	2476.66	2573.26	2574.21	2650	2746.1	3154.75	3689.84	3621.62	3115.04	2886.74	2680.76	2630.73	2574.73	2610.73	2622.92	2962.52	3495.74	3818.43	3788.94	3572.55	3296.96	3158.15
265	239.411	265	247.157	265	250.444	265	289.895						0.7703	137.55	0.9161	433.27	0.7973	736.67		18.4889	2212.06	2171.33	2341.15	2411.06	2387.49	2382.23	2549.51	2497.89	2584.75	2619.49	2664.23	2850.76	3220.01	3705.94	3539.08	3024.28	2862.94	2720.05	2595.72	2534.79	2628.19	2668.79	2972.32	3456.18	3816.92	3821.24	3528.73	3344.46	3145.77
266	239.119	266	247.018	266	250.73	266	287.949						0.7699	138.08	0.9164	433.79	0.7966	737.19		18.4926	2243.67	2199.72	2365.6	2367.52	2387.33	2389.75	2494.31	2474.07	2513.54	2604.49	2727.44	2861.57	3289.05	3724.84	3512.81	2967.2	2787.12	2721.39	2572.11	2580.84	2619.36	2711.61	2900.43	3311.63	3798.54	3799.85	3594.05	3422.44	3190.28
267	238.82	267	246.88	267	250.587	267	287.95						0.7692	138.6	0.9169	434.31	0.7961	737.71		18.4964	2273.7	2202.32	2385.19	2398.24	2413.57	2415.61	2496.13	2479.07	2546.23	2612.04	2766.96	2894.48	3362.09	3795.1	3462.55	2976.39	2806.09	2693.27	2588.35	2650.93	2613.17	2666.05	2877.76	3275.55	3753.88	3794.09	3679.7	3518.92	3262.39
268	240.144	268	246.602	268	250.873	268	287.672						0.7686	139.12	0.9174	434.83	0.7955	738.24		18.5001	2226.05	2249.5	2392.48	2413.64	2462.96	2443.11	2486.05	2465.33	2574.41	2622.91	2794.62	2927.23	3421.84	3820.74	3413.52	3006.7	2749.52	2593.22	2556.04	2610.2	2563.79	2588.64	2828.64	3300.63	3722.81	3895.74	3750.37	3529.68	3272.13
269	239.116	269	246.183	269	250.301	269	287.531						0.7681	139.64	0.9177	435.35	0.795	738.75		18.5039	2234.34	2300.68	2413.75	2412.67	2453.44	2414.66	2449.28	2479.85	2578.21	2633.41	2816.42	2976.83	3489.79	3798.43	3374.95	2958.58	2648.86	2528.22	2624.05	2556.6	2542.29	2561.97	2808.16	3279.56	3701.8	3878.13	3817.84	3573.36	3357.35
270	239.404	270	246.184	270	250.444	270	287.666						0.7673	140.16	0.918	435.87	0.7942	739.28		18.5076	2206.34	2233.21	2410.22	2430.62	2466.69	2445.59	2474.67	2473.01	2562.7	2616.92	2839.96	3034.75	3512.92	3740.38	3368.9	2840.54	2599.88	2570.41	2637.49	2554.75	2536.53	2596.63	2729.99	3194.69	3630.87	3837.32	3762.83	3634.19	3378.53
271	239.552	271	245.909	271	250.444	271	287.67						0.7666	140.68	0.9185	436.38	0.7937	739.8		18.5114	2217.92	2244.78	2409.55	2396.8	2437.66	2511.24	2455.8	2469.98	2596.15	2661.27	2888.41	3100.58	3490.28	3762.17	3322.65	2877.81	2675.37	2600.84	2587.8	2568.11	2553.06	2618.88	2730.18	3165.07	3607.97	3865.99	3769.7	3680.68	3423.1
272	238.966	272	245.493	272	250.301	272	287.667						0.7661	141.21	0.919	436.91	0.7932	740.31		18.5151	2242.9	2269.25	2391.22	2350.42	2354.96	2531.02	2451.8	2564.97	2653.59	2710.26	2932.43	3179.96	3529.35	3819.95	3316.63	2912.26	2742.8	2647.27	2575.15	2530.53	2550.24	2643.59	2825.96	3127.97	3556.18	3848.63	3826.64	3745.51	3567.96
273	237.645	273	245.49	273	250.301	273	287.808						0.7655	141.72	0.9193	437.43	0.7926	740.84		18.5189	2206.82	2255.57	2427.14	2377.18	2437.27	2516.72	2469.37	2606.18	2664.4	2709.12	2882.24	3230.79	3651.69	3796.98	3299.66	2829.13	2763.32	2624.75	2586.08	2544.41	2575.71	2644.17	2828.19	3103.39	3509.92	3870.52	3947.33	3778.31	3636.37
274	237.791	274	245.493	274	250.158	274	287.25						0.7648	142.25	0.92	437.94	0.792	741.36		18.5226	2222.76	2237.38	2388.17	2388.12	2423.24	2466.02	2487.65	2558.75	2615.96	2697.49	2914.8	3271.3	3778.57	3759.12	3210.63	2784.47	2719.64	2630.2	2602.34	2524.04	2540.02	2724.1	2793.13	3048.36	3471.55	3869	3939.81	3721.62	3585.21
275	237.199	275	244.93	275	250.158	275	287.938						0.7642	142.77	0.9203	438.46	0.7913	741.88		18.5264	2272.63	2184.5	2394.03	2415.83	2435.49	2477.39	2540.97	2544.11	2667.23	2733.17	3012.18	3346.03	3786.4	3783.03	3158.18	2808.66	2670.42	2571.12	2534.3	2583.56	2544.02	2707.99	2784.38	2932.18	3399.18	3865.01	3895.65	3782.67	3612.96
276	236.319	276	244.515	276	250.158	276	287.797						0.7636	143.28	0.9208	438.98	0.7907	742.4		18.5301	2204.88	2165.67	2410.33	2364.94	2435.6	2478.18	2491.85	2601.37	2665.59	2766.08	3004.17	3313.17	3752.39	3787.94	3153.52	2878.06	2647.22	2608.79	2501.24	2577.38	2534.93	2665.61	2741.14	2923.01	3306.88	3810.29	3892.65	3801.74	3679.82
277	236.757	277	244.376	277	250.158	277	287.517						0.7629	143.81	0.9211	439.5	0.79	742.92		18.5339	2209.67	2142.08	2375.04	2390.36	2390.56	2477.49	2552.06	2653.74	2650.47	2816.22	3032.52	3367.58	3800.74	3790.63	3131.19	2891.58	2666.97	2585.94	2555.92	2507.68	2496.88	2587.14	2713.67	2993.15	3245.75	3765	3827.85	3797.88	3819.04
278	235.715	278	244.379	278	250.301	278	287.66						0.7623	144.33	0.9216	440.02	0.7894	743.44		18.5376	2191.21	2161.57	2366.88	2465.8	2414.85	2445.54	2552.4	2551.8	2677.95	2869.34	3089.5	3438.02	3939.73	3674.05	3147.31	2797.22	2626.2	2498.43	2581.43	2533.76	2442.61	2568.02	2679.62	2961.36	3289.87	3721.61	3894.22	3799.87	3814.18
279	233.508	279	244.243	279	249.872	279	287.524						0.7616	144.85	0.9221	440.54	0.7889	743.97		18.5414	2189.87	2151.74	2384.06	2473.73	2415.83	2507.98	2553.89	2555.47	2702.13	2844.42	3170.54	3473.1	3988.48	3624.74	3130.1	2754.12	2580.88	2523.51	2599.88	2563.78	2460.98	2585.91	2638.14	2845.03	3277.5	3655.81	3899.46	3890.36	3772.28
280	233.517	280	244.238	280	250.301	280	287.526						0.761	145.37	0.9224	441.06	0.7882	744.48		18.5451	2233.26	2126.48	2393.45	2456.66	2430.96	2552.65	2527.57	2565.25	2738.93	2825.28	3216.39	3548.24	3932.98	3610.37	3032.92	2731.42	2571.35	2617.06	2618.98	2544.24	2534.53	2557.41	2657.21	2822.5	3211.35	3547.63	3849.29	3959.88	3798.95
281	233.813	281	243.965	281	249.586	281	287.525						0.7603	145.89	0.9229	441.57	0.7876	745.01		18.5489	2223.06	2144.69	2414.67	2483.73	2490.59	2528.07	2523.4	2617.5	2744.72	2932.76	3333.07	3733.58	3959.16	3571.05	2984.17	2708.13	2634.95	2650.67	2571.79	2594.58	2596.55	2639.47	2670.45	2846.48	3245	3562.77	3837.2	3970.61	3898.11
282	233.53	282	243.827	282	249.443	282	287.66						0.7597	146.41	0.9232	442.1	0.787	745.53		18.5526	2220.4	2235.6	2464.3	2473.67	2519.21	2522.47	2566.21	2657.41	2760.01	3010.07	3402.5	3807.95	4022.14	3562.12	2977.66	2683.05	2635.46	2612.38	2622.37	2618.01	2577.8	2645.14	2659.87	2846.21	3221.41	3556.91	3803.1	3984.97	3940.89
283	231.305	283	244.103	283	250.015	283	287.522						0.759	146.94	0.9237	442.62	0.7863	746.05		18.5564	2170.32	2213.68	2440.05	2467.64	2486.27	2529.52	2536.99	2613.76	2779.72	3023.32	3449.39	3791.59	4003.03	3521.93	2991.99	2708.46	2591.45	2626.46	2561.65	2564.91	2518.8	2589.13	2644.96	2795.13	3150.96	3504.93	3750.1	3992.31	3866.49
284	227.048	284	244.104	284	250.158	284	287.662						0.7582	147.45	0.9242	443.13	0.7857	746.57		18.5601	2197.77	2176.47	2406.66	2461.1	2457.91	2512.17	2569.59	2604.01	2750.13	3055.1	3517.34	3804.43	3956.45	3479.67	2929.72	2729.88	2599.74	2563.72	2479.33	2539.36	2556.26	2554.44	2609.17	2757.02	3088.4	3434.59	3754.45	3935.25	3930.68
285	229.699	285	244.381	285	249.3	285	287.514						0.7576	147.98	0.9247	443.65	0.785	747.09		18.5639	2234.24	2212.49	2355.02	2427.75	2492.39	2538.39	2647.33	2713.89	2838.61	3133.92	3540.37	3815.49	3949.62	3377.43	2901.31	2705.54	2614.19	2585.97	2547.02	2494.3	2538.11	2544.37	2612.4	2750.55	3010.91	3423.5	3800.53	3793.17	3998.11
286	229.406	286	243.826	286	250.015	286	287.934						0.7569	148.5	0.925	444.18	0.7844	747.61		18.5676	2212.41	2209.52	2424.56	2415.28	2482.91	2565.22	2626.23	2737.46	2897.01	3169.18	3560.89	3858.85	3942.18	3377.52	2885.68	2679.46	2603.93	2618.32	2590.44	2496.69	2523.94	2493.25	2588.69	2779.23	2974.09	3315.25	3629.89	3736.45	3954.03
287	228.241	287	243.266	287	249.586	287	287.665						0.7563	149.02	0.9256	444.69	0.7837	748.14		18.5714	2267.6	2202.59	2419.09	2442.39	2487.26	2613.08	2632.61	2753.67	2918.79	3193.06	3614.08	3921.94	3882.88	3335.74	2911.04	2667.53	2604.57	2610.46	2525.69	2542.32	2500.21	2521.38	2594.61	2741.54	2975.45	3305.12	3541.18	3783.59	3977.45
288	228.535	288	243.267	288	249.443	288	287.941						0.7555	149.54	0.9259	445.21	0.7831	748.65		18.5751	2220.4	2193.6	2398.49	2468.15	2477.72	2631.9	2634.74	2760.1	2918.31	3262.31	3648.16	4004.23	3875.44	3276.89	2775.65	2600.11	2545.86	2630.61	2526.33	2504.12	2463.11	2492.25	2603.58	2704.78	2860.77	3289.8	3577.27	3774.46	3856.21
289	228.238	289	243.26	289	249.157	289	287.946						0.7548	150.06	0.9264	445.73	0.7824	749.17		18.5789	2221.99	2160	2335.49	2460.43	2435.45	2605.12	2631.36	2765.56	3018.31	3339.91	3824.3	4044.32	3918.58	3231.89	2757.91	2608.97	2501.48	2680.3	2568.36	2539.51	2564.68	2527.66	2583.53	2713.66	2924.1	3235.92	3516.9	3736.76	3789.82
290	226.476	290	242.979	290	248.87	290	287.525						0.7542	150.58	0.9269	446.25	0.7818	749.7		18.5826	2250.74	2161.99	2376.53	2397.26	2475.94	2526.72	2653.74	2844.9	3051.69	3405.22	3879.45	4077.55	3819.93	3187.35	2857.29	2588.44	2529.8	2615.77	2581.98	2565.88	2587.92	2564.84	2637.63	2682.09	2936.17	3217.41	3503.19	3773.61	3838.14
291	228.525	291	242.428	291	249.3	291	287.669						0.7534	151.11	0.9274	446.77	0.7811	750.21		18.5864	2242.53	2228.88	2485.49	2413.42	2526.82	2579.74	2754.5	2896.15	3067.51	3522.29	3882.97	4040.37	3716.95	3157.03	2841.89	2571.06	2539.29	2542.97	2585.37	2587.11	2554.99	2503.66	2676.4	2715.89	2905.44	3166.23	3462.1	3702.21	3835.53
292	225.294	292	242.289	292	248.727	292	287.808						0.7526	151.62	0.9279	447.29	0.7805	750.74		18.5901	2172.53	2231.52	2417.59	2448.56	2499.75	2614.47	2730.68	2874.47	3055	3546.75	3920.72	4051.85	3675.14	3172.75	2754.53	2605.36	2495.32	2550.16	2480.5	2496.92	2521.68	2519.2	2566.82	2697.06	2858.83	3101.47	3370.68	3648.5	3766.58
293	224.863	293	242.289	293	249.586	293	287.67						0.7519	152.14	0.9284	447.81	0.7797	751.26		18.5939	2219.51	2259.6	2413.54	2437.92	2498.8	2600.36	2724.14	2921.71	3054.16	3604.69	4007.16	3991.72	3665.33	3141.01	2756.39	2606.32	2528.76	2585.21	2546.85	2539.55	2485.2	2508.37	2565.13	2735.44	2827.46	3101.47	3336.77	3647.71	3786.08
294	225.154	294	241.876	294	249.013	294	287.67						0.7513	152.67	0.9287	448.32	0.7792	751.78		18.5976	2163.96	2254.94	2451.04	2469.69	2453.12	2631.28	2794.97	2936.54	3191.4	3586.86	3950.87	3928.11	3590.21	3037.97	2665.89	2570.4	2488.93	2563.97	2542.88	2465.87	2553.78	2497.31	2597.21	2715.29	2786.54	3093.23	3314.02	3617.54	3733.99
295	227.063	295	241.729	295	249.157	295	286.973						0.7505	153.18	0.9292	448.85	0.7784	752.3		18.6014	2206.45	2162.34	2423.08	2436.03	2510.22	2641.32	2864.38	2942.9	3294.64	3702.95	3977.39	3955.18	3474	2998.81	2647.29	2566.25	2467.2	2467	2506.66	2519	2533.2	2511.16	2584.25	2619.46	2807.79	3002.29	3219.19	3502.93	3706.01
296	228.384	296	241.868	296	248.298	296	287.112						0.7497	153.71	0.9297	449.37	0.7778	752.82		18.6051	2247.32	2213.54	2428.48	2461.14	2522.79	2576.74	2936.14	3031.98	3327.04	3806.33	4075.88	3899.37	3419.64	2889.49	2635.77	2644.73	2473.03	2511.69	2438.4	2445.46	2489.66	2535.04	2502.9	2639.09	2785.98	2991.74	3121.05	3422.33	3683.06
297	225.295	297	241.446	297	247.869	297	286.839						0.749	154.23	0.9301	449.88	0.7771	753.34		18.6089	2215.22	2172.57	2467.99	2467.12	2549.39	2666.1	2849.09	3069.98	3382.54	3861.33	4158.41	3884.32	3504.93	2884.67	2698.65	2596.36	2546.11	2548.46	2525.37	2535.34	2473.95	2514.49	2476.09	2622.77	2780.51	2942.19	3123.11	3405.51	3645.19
298	224.86	298	241.586	298	246.868	298	287.256						0.7482	154.75	0.9306	450.4	0.7765	753.87		18.6126	2250.09	2198.28	2409.51	2444.67	2559.48	2732.38	2882.26	3159.74	3503.06	3935.8	4232.21	3930.98	3497.26	2932.52	2660.86	2511.72	2584.47	2477.59	2582.29	2516.48	2427.97	2483.43	2522.61	2607.62	2749.47	2864.05	3127.2	3336.65	3606.98
299	226.032	299	241.869	299	248.584	299	287.255						0.7476	155.27	0.9311	450.92	0.7757	754.38		18.6164	2204.86	2229.66	2455.1	2483.68	2599.72	2800.4	2895.76	3143.15	3659.89	4034.8	4240.47	3874.76	3415.41	2950.96	2703.11	2496.93	2534.52	2464.71	2510.13	2502.84	2495.7	2510.81	2593.31	2592.11	2764.36	2858.37	3103.82	3313.26	3554.64
300	224.863	300	241.314	300	248.441	300	286.978						0.7468	155.79	0.9314	451.44	0.775	754.91		18.6201	2239.02	2200.58	2450.19	2505.11	2619.89	2737.3	2905.79	3171.8	3740.19	3985.82	4137.01	3758.76	3343.49	2843.03	2678.77	2561.73	2489.11	2438.52	2483.16	2511.22	2541.8	2558.23	2569.26	2628.17	2791.33	2884.7	3110.76	3285.77	3527.71
301	227.36	301	241.04	301	248.298	301	287.116						0.7458	156.31	0.9319	451.96	0.7744	755.43		18.6239	2189.12	2176.5	2375.09	2526.89	2629.67	2782.04	2946.07	3230.31	3652.62	4085.28	4099.32	3639.23	3204.82	2775.93	2596.4	2544.11	2491.92	2400.3	2490.19	2509.19	2531.91	2508.91	2536.05	2634.62	2683.14	2846.91	3040.11	3190.61	3480.4
302	224.862	302	241.179	302	248.87	302	287.255						0.745	156.84	0.9324	452.48	0.7737	755.95		18.6276	2217.26	2227.65	2375	2505.98	2650.9	2861.11	3063.82	3315.13	3700.77	4111.26	4090.34	3661.04	3113.04	2776.16	2606.21	2509.99	2506	2437.3	2487.52	2573.06	2512.25	2414.22	2499.71	2540.77	2634.5	2811.99	2995.86	3113.3	3302.11
303	224.713	303	240.621	303	248.298	303	287.394						0.7444	157.35	0.9329	453	0.7729	756.47		18.6314	2253.29	2201.41	2445.65	2526.2	2680.01	2950.71	3144.93	3425.73	3789.36	4115.43	4077.09	3634.79	3072.02	2713.35	2595.54	2486.81	2510.76	2478.44	2485.65	2511.98	2502.41	2496.64	2512.96	2566.13	2641.06	2854.85	3012.22	3134.2	3292.62
304	226.04	304	240.62	304	248.441	304	287.531						0.7436	157.88	0.9334	453.51	0.7723	756.99		18.6351	2213.17	2202.03	2432.02	2474.86	2655.86	2954.13	3178.11	3514.93	3814.68	4151.24	3950.24	3589.1	2994.36	2684.16	2563.23	2553.06	2444.22	2475.23	2476.86	2484.61	2445.73	2465.85	2516.63	2613.13	2651.14	2792.6	2948.56	3054.33	3329.25
305	225.01	305	240.347	305	248.155	305	287.394						0.7426	158.4	0.9339	454.04	0.7715	757.51		18.6389	2235.64	2236.28	2482.82	2552.7	2697.68	2970.41	3271.37	3626.73	3982.22	4136.33	3987.19	3433.7	3025.22	2749.77	2599.73	2496.37	2467.52	2510.73	2481.15	2500.25	2504.6	2427.06	2530.36	2543.44	2622.86	2776.57	2854.79	3043.37	3249
306	224.278	306	240.21	306	248.155	306	287.395						0.7419	158.92	0.9342	454.56	0.7708	758.03		18.6426	2209.19	2239.07	2392.37	2593.72	2762.6	3048.81	3261.7	3640.16	3988.39	4174.38	3909.2	3445.51	3061.52	2757.2	2619.29	2482.58	2509.1	2442.62	2428.26	2421.78	2526.89	2458.92	2559.19	2534.05	2586.25	2728.53	2925.43	3049.66	3172.59
307	225.599	307	240.066	307	248.441	307	287.395						0.741	159.44	0.9347	455.07	0.77	758.55		18.6464	2252.61	2221.75	2445.64	2618.42	2743.87	3071.57	3381.53	3725.16	4106.82	4113.91	3849.69	3454.51	2978.44	2719.97	2540.55	2500.82	2515.61	2442.05	2551.21	2496.49	2454.42	2479.75	2574	2553.19	2576.08	2784.98	2893.38	2990.39	3182.73
308	225.154	308	240.069	308	248.012	308	287.256						0.7402	159.96	0.9351	455.59	0.7694	759.07		18.6501	2244.51	2253.55	2464.25	2627.44	2797.56	3087.24	3513.45	3794.09	4127.8	4124.5	3729.6	3337.53	2977.96	2686.26	2550.61	2500.34	2425.66	2402.82	2548.05	2500.52	2468.08	2442.32	2549.69	2508.41	2543.43	2734.62	2786.64	2945.68	3117.06
309	225.301	309	240.073	309	247.726	309	287.256						0.7394	160.48	0.9356	456.12	0.7687	759.6		18.6539	2271.7	2242.79	2478.07	2641.74	2837.51	3255.71	3575.83	3863.23	4171.94	4089.03	3648.52	3263.92	3004.56	2622.95	2608.5	2532.45	2435.4	2469.4	2516.32	2508.47	2488.24	2443.7	2503.19	2527.1	2544.48	2754.68	2828.26	2920.81	3160.52
310	225.296	310	240.072	310	248.012	310	287.395						0.7384	161	0.9361	456.63	0.7679	760.11		18.6576	2239.84	2263.96	2540.87	2629.07	2826.37	3300.94	3615.85	3960.91	4210.67	4070.69	3621.46	3263.88	2881.5	2630.37	2585.8	2556.63	2478.28	2476.01	2535	2538.92	2483.62	2524.05	2511.95	2536.97	2643.09	2765.26	2793.42	2845.09	3132.85
311	224.857	311	239.934	311	247.297	311	287.117						0.7376	161.52	0.9366	457.15	0.7671	760.64		18.6614	2196.75	2284.04	2516.7	2643.2	2827.24	3310.54	3657.42	4024.18	4212.2	4057.6	3549.33	3199.2	2826.52	2640.15	2557.12	2542.63	2495.13	2471.75	2539.9	2531.49	2473.86	2548.64	2495.43	2553.31	2666.08	2740.42	2783.62	2806.2	3063.69
312	224.275	312	239.938	312	247.726	312	287.117						0.7366	162.04	0.9371	457.67	0.7665	761.16		18.6651	2177.09	2294.67	2448.35	2704.58	2899.25	3315.64	3699.55	4036.6	4205.13	4006.6	3469.48	3063.12	2847.64	2647.2	2533.64	2500.93	2477.66	2463.81	2519.13	2473.67	2473.06	2476.11	2482.27	2532.07	2592.93	2662.19	2778.94	2849.6	2969.12
313	224.118	313	239.377	313	246.868	313	286.978						0.7356	162.57	0.9377	458.19	0.7658	761.68		18.6689	2233.62	2303.51	2586.51	2711.66	3004.18	3415.6	3743.84	4106.99	4261.93	3913.22	3532.81	3012.85	2756.15	2634.82	2536.51	2567.51	2488.73	2492.47	2509.45	2467.58	2489.39	2481.43	2526.59	2452.36	2619.46	2639.86	2712.97	2857.6	2975.33
314	224.121	314	239.102	314	248.012	314	287.256						0.7348	163.08	0.938	458.71	0.765	762.2		18.6726	2283.3	2327.56	2550.31	2722.96	3005.9	3430.85	3872.69	4213.88	4176.59	3888.74	3489.09	2952.55	2744.26	2622.65	2501.98	2567.15	2444.6	2509.46	2513.18	2452.56	2450.85	2528.47	2481.26	2489.02	2579.82	2676.94	2723.95	2784.76	2923.68
315	223.384	315	239.795	315	247.154	315	287.117						0.7339	163.61	0.9387	459.23	0.7642	762.72		18.6764	2338.71	2321.48	2529.73	2830.73	3085.01	3510.79	4079.75	4268.11	4150.54	3739.3	3375.39	3013.17	2753.08	2588.74	2476.93	2493.03	2404.48	2482.23	2536.64	2461.68	2466.31	2522.16	2509.15	2549.15	2553.37	2734.45	2701.24	2758.92	2897.43
316	221.479	316	239.241	316	247.44	316	286.839						0.7329	164.13	0.9392	459.75	0.7634	763.24		18.6801	2242.17	2334.95	2552.73	2762.22	3155.42	3594.31	4101.61	4234.93	4130.2	3685.6	3247.75	2946.73	2763.76	2554.61	2530.24	2487.56	2506.59	2415.01	2564.21	2478.37	2547.7	2498.99	2472.21	2572.48	2566.33	2658.3	2686.31	2751.44	2867.79
317	222.507	317	238.687	317	246.868	317	287.256						0.7319	164.65	0.9397	460.26	0.7626	763.77		18.6839	2235.21	2357.88	2607.01	2759.59	3236.13	3727.9	4105.89	4306.04	4094.35	3707.47	3196.43	2921.56	2691.33	2641.82	2525.51	2434.91	2564.09	2451.41	2555.41	2465.85	2503.59	2500.49	2497.3	2508.15	2534.79	2645.24	2720.34	2786.11	2862.8
318	222.216	318	238.687	318	247.297	318	286.978						0.731	165.17	0.9401	460.78	0.7618	764.28		18.6876	2217.05	2339.72	2681.49	2847.72	3292.12	3765.73	4140.04	4286.66	3972.59	3578.81	3153.76	2885.03	2654.57	2595.84	2474.38	2509.36	2562.55	2463.59	2594.45	2493.13	2494.13	2507.12	2566.76	2489.64	2550.21	2573.89	2721.11	2775.91	2903.45
319	221.181	319	238.409	319	246.868	319	286.978						0.7302	165.69	0.9406	461.31	0.761	764.81		18.6914	2211.33	2367.81	2684.26	2895.26	3259.92	3844.03	4155.02	4252.11	3889.55	3489.98	3082.11	2880.48	2691.15	2586.54	2499.8	2500.16	2524.76	2445.86	2541.74	2514.68	2457.16	2466.95	2499.15	2514.58	2536.72	2551.12	2724.52	2692.92	2893.4
320	220.741	320	237.433	320	247.154	320	286.7						0.729	166.21	0.9411	461.82	0.7602	765.33		18.6951	2241.85	2298.29	2570.58	2943.83	3347.38	4011.91	4249.14	4229.02	3828	3345.44	3005.85	2772.47	2575.86	2604.04	2523.57	2461.26	2483.85	2503.62	2455.65	2443.06	2415.89	2503.55	2462.64	2520.31	2517.7	2568	2628.68	2637.36	2745.4
321	220.452	321	237.438	321	246.582	321	286.839						0.7281	166.74	0.9416	462.34	0.7594	765.84		18.6989	2287.78	2326.89	2651.07	3031.67	3431.26	4053.48	4222.25	4140.55	3836.72	3355.18	3025.28	2775.18	2604.76	2509.56	2505.9	2497.84	2454.08	2449.04	2499.31	2507.17	2430.22	2468.2	2509.99	2524.08	2538.85	2575.63	2557.58	2624.53	2783.21
322	220.008	322	237.717	322	246.439	322	286.978						0.7269	167.25	0.9421	462.86	0.7586	766.37		18.7026	2309.48	2339.66	2812.27	2986.78	3438.91	4113.67	4229.69	4156.19	3812.53	3321.61	2994.19	2771.99	2576.7	2507.68	2519.2	2494.99	2473.99	2462.24	2526.32	2524.81	2441.54	2518.47	2494.56	2505.6	2567.86	2524.08	2609.14	2648.52	2760.34
323	222.357	323	237.719	323	246.725	323	287.117						0.726	167.78	0.9426	463.38	0.7578	766.89		18.7064	2361.85	2366.39	2735.2	3057.23	3648.68	4115.47	4289.67	4039.22	3768.68	3293.04	2978.7	2789.79	2576.45	2528.99	2512.89	2491.79	2498.68	2470.31	2459.94	2544.2	2461.05	2540.33	2444.79	2617.66	2533.63	2525.72	2613.4	2699.97	2767.9
324	220.889	324	237.024	324	246.582	324	286.839						0.7248	168.3	0.9432	463.9	0.7569	767.41		18.7101	2384.91	2376.59	2787.42	3216.43	3735.19	4187.06	4214.25	4055.82	3677.01	3210.58	2907.8	2765.57	2656.38	2529.86	2537.96	2493.24	2483.28	2462.34	2454.49	2471.74	2592.6	2519.02	2460.31	2567.4	2585.82	2573.6	2627.41	2601.14	2743.88
325	220.59	325	236.886	325	246.439	325	286.839						0.7237	168.81	0.9437	464.42	0.7561	767.93		18.7139	2430.84	2426.84	2924.77	3307.08	3798.2	4214.23	4337.52	4002.97	3516.66	3135.36	2900.58	2703.41	2616.27	2553.32	2520.11	2537.93	2484.78	2463.19	2476.47	2502.28	2500.23	2473.37	2471.93	2510.67	2519.42	2562.1	2605.98	2586.05	2681.82
326	217.219	326	236.883	326	246.439	326	286.978						0.7226	169.34	0.9442	464.94	0.7553	768.45		18.7176	2306.26	2480.98	2870.85	3303.76	3907.04	4272.16	4307.16	3920.96	3393.52	3132.14	2863.99	2657.27	2553.13	2478.79	2469.15	2487.19	2509.91	2453.91	2515.77	2497.42	2523.8	2485.59	2441.12	2516.19	2468.33	2603.88	2663.79	2631.97	2620.98
327	217.657	327	236.606	327	245.867	327	286.839						0.7215	169.86	0.9448	465.45	0.7545	768.97		18.7214	2357.87	2515.38	2961.95	3395.11	4074.65	4303.72	4136.84	3825.87	3407.78	3100.96	2864.57	2611.64	2495.71	2470.47	2487.56	2530.32	2452.91	2449.78	2600.71	2516.35	2581.58	2521.73	2503.51	2529.48	2493.89	2551.81	2666.02	2643.42	2690.36
328	217.953	328	236.746	328	246.439	328	287.117						0.7203	170.38	0.9453	465.98	0.7536	769.5		18.7251	2420.26	2490.88	2921.85	3482.43	4079.58	4295.5	4095.7	3787.79	3293.76	3087.5	2809.2	2628.09	2547.85	2411.62	2516.37	2467.62	2469.53	2464.98	2467.85	2482.24	2597.45	2452.85	2480.07	2473.66	2479.39	2502.47	2688.82	2624.01	2673.09
329	219.124	329	236.605	329	246.01	329	286.978						0.7192	170.9	0.9458	466.5	0.7527	770.01		18.7289	2495.57	2485.51	2997.37	3592.25	4161.53	4384.45	4103.56	3733.32	3277.84	2980.79	2700.1	2652.19	2581	2455.35	2471.08	2460.98	2455.84	2493.34	2567.65	2591.39	2453.38	2430.83	2454.3	2557.85	2610.6	2483.95	2644.55	2609.55	2684.83
330	217.217	330	236.604	330	245.867	330	286.839						0.7181	171.42	0.9463	467.01	0.7519	770.54		18.7326	2495.54	2550.49	3063.5	3754.82	4254.01	4337.43	4013.74	3651.13	3246.78	2965.18	2725.82	2642.94	2553.07	2480.21	2419.4	2553.44	2451.79	2464.72	2520.77	2518.82	2490.08	2436.31	2400.87	2512.06	2523.57	2499.55	2630.54	2654.83	2601.14
331	218.977	331	236.19	331	246.296	331	286.978						0.7168	171.94	0.9468	467.53	0.751	771.06		18.7364	2444.31	2518.79	3116.2	3679.8	4271.19	4372.52	3977.98	3621.7	3172.84	2866.79	2659.18	2539.82	2481.25	2486.53	2506.41	2476.79	2456.42	2464.38	2508.93	2431.67	2552.66	2424.08	2478.95	2539.59	2466.99	2577.28	2578.51	2615.18	2612.02
332	219.72	332	236.469	332	245.724	332	286.7						0.7155	172.47	0.9472	468.05	0.7502	771.58		18.7401	2481.92	2585.06	3258.88	3730.25	4311.43	4244.6	3770.9	3473.13	3088.34	2777.54	2641.79	2539.2	2548.34	2460.32	2404.24	2360.82	2490.08	2489.04	2503.6	2392.17	2455.1	2463.78	2433.73	2578.77	2462.56	2549.16	2516.55	2530.27	2584.96
333	220.454	333	236.19	333	245.724	333	286.839						0.7144	172.98	0.9479	468.57	0.7492	772.1		18.7439	2496.03	2683.66	3287.26	3894.45	4348.6	4149.29	3799.8	3444.78	3103.74	2856.51	2641.73	2533.52	2494.37	2483.31	2460.12	2437.55	2541.51	2501.82	2535.12	2471.98	2441.94	2520.32	2444.55	2456.29	2449.14	2545.61	2537.19	2648.03	2637.2
334	2.93947	334	235.915	334	245.867	334	286.562						0.7131	173.51	0.9484	469.09	0.7482	772.62		18.7476	2534.52	2794.97	3301.67	4040.65	4393.37	4193.93	3729.25	3329.47	3066.49	2726.93	2621.9	2518.14	2526.27	2461.79	2434.35	2438.85	2520.87	2500.02	2450.91	2513.28	2462.12	2479.16	2482.73	2474.77	2392.1	2568.71	2545.61	2559.45	2619.79
335	222.363	335	235.637	335	245.724	335	286.145						0.7118	174.03	0.9489	469.61	0.7474	773.14		18.7514	2619.75	2853.84	3482.86	4024.75	4396.21	4000.79	3669.65	3212.13	3014.99	2765.23	2635.67	2618.72	2539.39	2479.32	2452.41	2468.32	2428.7	2484.58	2494.26	2523.24	2516.63	2441.38	2478.72	2557.5	2462.14	2522.96	2589.3	2520.49	2590.6
336	221.482	336	235.637	336	245.724	336	286.423						0.7103	174.55	0.9493	470.13	0.7465	773.67		18.7551	2644.58	2729.38	3522.12	4148.76	4337.02	3909	3542.83	3212.67	2878.3	2787.68	2633.13	2559.1	2537.97	2471.27	2470.92	2409.51	2402.97	2525.28	2500.43	2442.01	2477.25	2509.29	2492.34	2443.3	2493.71	2490.12	2525.08	2443.88	2670.11
337	221.625	337	235.637	337	245.724	337	286.562						0.7092	175.07	0.95	470.65	0.7455	774.18		18.7589	2761.13	2896.49	3577.08	4244.86	4300.69	4018.8	3523.07	3196.08	2869.6	2772.66	2605.62	2505.5	2516.51	2502.16	2473.63	2526.04	2483.73	2527.78	2475.02	2441.98	2515.52	2499.83	2532.55	2488.85	2457.87	2552.62	2587.71	2526.74	2661.44
338	216.626	338	236.193	338	246.01	338	286.562						0.7077	175.59	0.9505	471.17	0.7445	774.7		18.7626	2726.3	2950.94	3603.02	4410.16	4294.77	3869.38	3379.65	3131.81	2914.08	2714.62	2570.32	2422.2	2487.09	2493.18	2467.26	2396.43	2481.95	2424.27	2496.84	2492.4	2535.66	2334.54	2487.03	2448.97	2405.8	2519.67	2616.04	2573.23	2592.52
339	217.804	339	235.498	339	245.152	339	286.423						0.7063	176.11	0.9511	471.69	0.7436	775.23		18.7664	2750.54	3071.95	3689.15	4328.98	4313.25	3872.13	3366.24	3047.04	2938.4	2691.96	2597.56	2450.64	2536.49	2524.62	2411.11	2420.69	2521.73	2502.67	2413.07	2467.26	2565.08	2461.52	2524.42	2468.77	2439.23	2515.13	2530.33	2554.73	2559.4
340	218.835	340	235.359	340	245.724	340	286.423						0.7048	176.64	0.9516	472.2	0.7426	775.74		18.7701	2736.45	3174.09	3846.18	4307.32	4256.72	3670.08	3221.83	2972.67	2766.14	2704.76	2627.4	2518.5	2454.61	2492.62	2456.14	2393.73	2477.59	2521.82	2381.4	2513.12	2518.89	2477.38	2452.74	2432.26	2477.54	2553.4	2546.35	2511.53	2566.68
341	217.362	341	235.359	341	245.438	341	286.561						0.7034	177.15	0.9522	472.72	0.7416	776.27		18.7739	2854.61	3110.05	3951.24	4444.52	4187.88	3628.53	3211.19	2980.59	2822.15	2646.9	2542.2	2520.42	2520	2462.97	2473.05	2375.8	2521.42	2560.69	2501.04	2469.85	2506.29	2515.39	2486.51	2436.69	2479.3	2543.6	2492.01	2552.24	2564.56
342	218.979	342	235.22	342	244.866	342	286.423						0.7019	177.67	0.9527	473.25	0.7406	776.79		18.7776	2963.12	3204.51	4126.45	4387.57	4039.57	3534.25	3151.34	2920.25	2741.55	2627.35	2503.35	2432.18	2538.49	2421.93	2434.52	2418.55	2463.77	2490.48	2447.5	2525.62	2446.43	2383.29	2459.79	2465.3	2403.53	2440.79	2533.74	2596.65	2538.85
343	216.916	343	234.942	343	245.009	343	286.423						0.7005	178.2	0.9532	473.76	0.7395	777.31		18.7814	3034.27	3419.45	4148.78	4458.22	4019.61	3445.93	3077.51	2863.23	2762.36	2689.32	2570.3	2475	2556.57	2471.05	2477.7	2447.07	2548.07	2411.72	2425.42	2534.75	2573.65	2469.15	2430.65	2470.32	2446.67	2444.75	2577.69	2624.45	2580.19
344	217.362	344	235.22	344	244.723	344	286.562						0.6989	178.71	0.9539	474.28	0.7386	777.83		18.7851	3134.43	3425.71	4196.98	4468.17	3869.93	3429.1	3088.01	2852.38	2732.65	2645.14	2533.89	2529	2483.48	2348.57	2479.05	2481.14	2481.32	2523.93	2413.86	2547.9	2534.81	2524.18	2453.7	2500.96	2484.38	2448.83	2546.05	2513.34	2628.94
345	215.294	345	234.387	345	245.152	345	286.7						0.6973	179.24	0.9543	474.8	0.7376	778.35		18.7889	3225.82	3441.93	4266.42	4341.63	3882.43	3319.35	3060.39	2850.05	2707.92	2634.1	2496.8	2472.44	2466.57	2380.84	2475.12	2522.5	2521.5	2485.17	2478.14	2542.59	2523.71	2518.37	2461.71	2481.03	2548.35	2602.14	2609.62	2539.87	2559.95
346	216.622	346	234.942	346	244.437	346	286.562						0.6958	179.76	0.955	475.32	0.7365	778.87		18.7926	3266.49	3484.24	4230.68	4262.98	3699.82	3082.69	3022.72	2689.91	2612.02	2474.81	2506.65	2465.39	2468.69	2494.08	2451.95	2433.86	2533.21	2436.56	2500.04	2485.6	2572.16	2509.71	2402.3	2507.96	2462.29	2513.32	2556.53	2439.07	2497.65
347	217.802	347	234.11	347	245.009	347	286.561						0.694	180.28	0.9556	475.84	0.7353	779.4		18.7964	3326.39	3700.84	4399.39	4212.92	3689.69	3182.9	2902.96	2821.31	2590.03	2574.78	2549.11	2507.36	2469.59	2520.67	2428.91	2453.57	2448.81	2537.08	2532.98	2467.03	2507	2408.54	2397.53	2497.66	2502.73	2532.28	2585.97	2536.11	2550.9
348	218.387	348	234.248	348	244.151	348	286.423						0.6924	180.8	0.9561	476.36	0.7342	779.91		18.8001	3373.08	3737.62	4521.11	4065.65	3601.29	3113.12	2820.6	2768.88	2627.62	2656.4	2531.93	2444.68	2483.59	2473.72	2504.01	2459.01	2503.04	2485.15	2455.28	2440.63	2479.66	2454.32	2402.71	2447.06	2470.59	2501.57	2531.38	2571.87	2601.02
349	217.351	349	234.249	349	245.152	349	286.562						0.6906	181.32	0.9568	476.88	0.7331	780.44		18.8039	3405.01	3916.6	4532.15	4218.43	3478.67	3056.32	2932.24	2668.21	2588.1	2600.67	2479.36	2494.12	2436.03	2480.34	2593.58	2473.46	2486.01	2494.01	2469.6	2442.89	2467.24	2495.22	2522.16	2574.99	2393.69	2491.99	2483.76	2508.48	2499.75
350	215.159	350	233.693	350	244.294	350	286.284						0.689	181.84	0.9574	477.39	0.7319	780.96		18.8076	3611.03	4031.88	4528.33	3882.73	3387.08	3024.32	2803.69	2561.66	2619.75	2469.18	2465.55	2521.52	2402.73	2442.61	2502.34	2463.36	2502.35	2533.12	2440.92	2401.58	2492.43	2490.29	2503.48	2493.98	2400.16	2519.66	2540.96	2559.25	2532.88
351	214.85	351	233.693	351	244.58	351	286.423						0.6872	182.37	0.9579	477.92	0.7308	781.48		18.8114	3646.8	4233.73	4371.79	3849.04	3448.34	3017.77	2789.21	2653.01	2554.04	2534.37	2521.35	2465.91	2489.96	2464.65	2440.19	2503.52	2492.09	2430.2	2569.13	2436.06	2488.01	2505.48	2489.85	2541.7	2454.21	2522.95	2561	2491.25	2503.38
352	212.64	352	233.416	352	244.008	352	286.145						0.6855	182.88	0.9585	478.44	0.7297	782		18.8151	3748.18	4249.68	4363	3832.94	3325.4	2922.05	2738.07	2654.38	2544.84	2558.21	2529.48	2408.12	2466.85	2424.63	2470.75	2546.82	2468.14	2452.96	2509.14	2505.44	2442.31	2443.6	2454.71	2476.36	2491.39	2528.76	2516.33	2458.21	2538.34
353	214.546	353	233.416	353	244.437	353	286.423						0.6835	183.41	0.9592	478.95	0.7285	782.52		18.8189	3803.64	4324.59	4295.99	3737.51	3182.61	2898.9	2774.31	2570.6	2658.97	2525.25	2533	2393.53	2442.31	2443.37	2488.03	2427.2	2474.52	2495.46	2493.5	2535.21	2514.91	2500.86	2458.56	2389.95	2512.95	2580.34	2491.69	2552.02	2514.54
354	216.161	354	233.277	354	244.008	354	286.006						0.6818	183.93	0.9598	479.47	0.7273	783.04		18.8226	3940.64	4385.8	4194.45	3622.64	3173.65	2828.06	2784.16	2568.77	2537.05	2578.4	2443.78	2467.43	2502.06	2399.38	2454.64	2416.64	2459.1	2524.37	2464.84	2547.54	2501.5	2533.52	2524.95	2461.48	2473.78	2479.12	2546.94	2527.69	2485.78
355	217.315	355	233.138	355	244.294	355	286.145						0.6798	184.45	0.9603	479.99	0.726	783.56		18.8264	4064.18	4349.82	4217.4	3605.77	3104.92	2856.59	2715.03	2592.17	2581.32	2589.31	2504	2410.54	2434.49	2401.73	2441.39	2438.69	2514.63	2515.2	2490.43	2486.32	2515.49	2533.31	2452.58	2543.09	2454.69	2549.42	2545.97	2549.93	2467.29
356	217.783	356	232.86	356	244.294	356	286.145						0.6779	184.97	0.961	480.51	0.7247	784.08		18.8301	4157.3	4469.85	4072.42	3422.78	3044.25	2813.71	2703.04	2589.67	2489.26	2497.25	2472.07	2358.41	2495.24	2389.71	2533.6	2479.53	2506.16	2427.65	2399.19	2506.08	2458.91	2482.55	2467.27	2473.3	2449.06	2475.29	2464.15	2545.75	2499.44
357	216.892	357	232.721	357	244.151	357	286.145						0.676	185.49	0.9614	481.03	0.7234	784.6		18.8339	4256.25	4516.81	4060.65	3431.26	3008.12	2755.93	2674.33	2598.04	2523.83	2442.39	2437.41	2399.18	2486.13	2402.87	2472.45	2570.62	2453.93	2542.85	2459.95	2474.81	2476.41	2460.33	2534.38	2465.53	2460.98	2451.7	2511.4	2552.37	2384.94
358	216.161	358	232.86	358	244.151	358	286.006						0.674	186.01	0.9621	481.55	0.7221	785.13		18.8376	4408.2	4553.54	4026.32	3375.33	3006.39	2709.92	2590.59	2568.97	2517.08	2432.72	2468.05	2422.31	2456.95	2492.4	2409.37	2483.32	2533.68	2511	2458.32	2528.9	2563.02	2496.19	2495.58	2463.83	2465.07	2469.71	2563.43	2484.28	2490.99
359	215.722	359	232.999	359	243.722	359	286.006						0.6719	186.53	0.9627	482.07	0.7208	785.64		18.8414	4449.38	4460.1	3861.81	3263.46	2876.38	2689.89	2599.51	2568.95	2511.18	2544.37	2510.4	2494.91	2462.69	2499.13	2396.38	2443.55	2577.15	2472.24	2425.23	2491.35	2586.52	2485.41	2491.43	2469.65	2472.54	2532.45	2519.06	2539.33	2636.12
360	214.109	360	232.582	360	244.151	360	285.45						0.67	187.05	0.9634	482.58	0.7195	786.17		18.8451	4387.19	4436.33	3708.75	3223.58	2806.88	2644.67	2643.82	2522.68	2550.81	2466.93	2496.02	2455.41	2464.27	2401.81	2493.75	2446.14	2475.32	2475.86	2473.02	2513.9	2524.85	2484.23	2451.14	2444.67	2453.39	2515.78	2512.59	2569.7	2561.6
361	212.055	361	232.444	361	244.008	361	285.728						0.6679	187.57	0.9639	483.11	0.7181	786.69		18.8489	4583.52	4288.33	3659.69	3183.44	2846.36	2712.26	2544.62	2521.75	2531.51	2497.74	2492.31	2457.32	2361.89	2546.56	2495.04	2412.77	2537.09	2479.16	2433.79	2437.75	2507.01	2454.16	2509.94	2454.99	2405.52	2517.17	2599.75	2480.9	2519.85
362	214.107	362	232.305	362	243.722	362	285.728						0.6658	188.1	0.9645	483.63	0.7166	787.21		18.8526	4448.55	4188.66	3625.96	3089.73	2762.38	2604.64	2554.38	2545.23	2496.16	2495.71	2508.76	2400.37	2419.5	2487.64	2470.34	2477.15	2425.89	2477.35	2345.73	2466.07	2519.13	2487.91	2476.69	2426.51	2424.84	2534.54	2544.01	2462.7	2481.76
363	212.199	363	232.166	363	243.865	363	285.45						0.6637	188.61	0.9651	484.14	0.7152	787.73		18.8564	4456.3	4183.91	3474.47	3026.21	2765.26	2635.92	2618.16	2549.62	2461.56	2520.88	2466.22	2427.23	2404.78	2453.75	2408.38	2443.31	2474.11	2436.6	2476.55	2492.75	2485.26	2567.54	2538.04	2447.25	2500.81	2568.83	2466.5	2480.18	2444.86
364	214.553	364	232.027	364	243.722	364	285.589						0.6614	189.14	0.9658	484.66	0.7137	788.25		18.8601	4368.98	4182.32	3478.76	3014.66	2707.84	2659.1	2567.21	2457.09	2457.26	2457.15	2404.37	2489.79	2425.68	2453.98	2428.03	2477.2	2472.27	2450.22	2433.9	2422.57	2429.44	2496.54	2469.51	2427.16	2467.94	2451.17	2468.25	2495.64	2488.35
365	212.195	365	231.749	365	243.436	365	285.589						0.6593	189.66	0.9664	485.19	0.7121	788.77		18.8639	4452.17	3987.38	3354.99	3039.17	2761.53	2609.28	2600.75	2490.4	2496.42	2413.78	2376.46	2439.88	2456.3	2454.18	2475.31	2540.66	2419.31	2547.68	2384.41	2422.1	2470.92	2535.75	2540.4	2433.74	2507.53	2499.25	2469.87	2426.72	2472.22
366	213.073	366	231.749	366	243.293	366	285.728						0.6571	190.18	0.9671	485.7	0.7106	789.3		18.8676	4315.58	3927.09	3285.05	2898	2801.52	2613.39	2587.05	2505.08	2499.79	2433.96	2439.68	2429.29	2467.69	2396.9	2601.72	2451.9	2433.88	2452.44	2409.09	2461.28	2469.99	2470.38	2482.98	2435.35	2456.96	2523.89	2459.79	2461.01	2483.27
367	212.77	367	231.471	367	243.007	367	285.45						0.6548	190.7	0.9677	486.22	0.709	789.81		18.8714	4249.81	3821.49	3218.94	2823.06	2697.13	2572.83	2504.7	2473.73	2506.15	2390.78	2437.85	2402.36	2506.28	2448.4	2483.84	2502.53	2471.76	2398.54	2402.71	2534.39	2490.48	2435.34	2490.55	2467.94	2471.57	2464.64	2558.86	2506.13	2511.75
368	211.304	368	231.194	368	243.293	368	285.589						0.6526	191.22	0.9684	486.74	0.7074	790.34		18.8751	4143.21	3773.83	3114.4	2825.14	2695.59	2566.18	2552.72	2467.63	2480.12	2417.66	2459.49	2399.38	2435.71	2431.94	2427.13	2477.87	2523.92	2497.92	2356.94	2415.74	2514.36	2455.93	2547.01	2471.02	2465.83	2484.23	2436.21	2423.8	2483.17
369	212.323	369	231.194	369	243.007	369	285.728						0.6503	191.74	0.969	487.26	0.7056	790.86		18.8789	4112.93	3664.32	3136.62	2802.17	2730.27	2556.66	2563.63	2421.98	2447.55	2430.21	2466.82	2448.7	2470.42	2498	2421.33	2521.44	2485.76	2387.26	2421.26	2441.42	2421.56	2511.87	2424.84	2477.7	2498.98	2496.59	2469.17	2467.25	2603.96
370	210.427	370	231.055	370	242.721	370	285.45						0.648	192.27	0.9697	487.78	0.704	791.38		18.8826	3982.03	3511.77	3009.14	2765.99	2665.09	2532.38	2547.22	2408.93	2478.6	2443.28	2404.1	2486.8	2477.37	2401.57	2469.82	2439.26	2552.49	2400.91	2436.82	2445.9	2435.48	2512.14	2507.97	2556.35	2511.37	2500.37	2458.81	2460.39	2504.23
371	211.874	371	230.916	371	243.15	371	285.727						0.6458	192.78	0.9703	488.3	0.7023	791.9		18.8864	3875.63	3547.7	2835.6	2768.01	2611.97	2515.97	2521.78	2399.74	2472.79	2401.44	2379.2	2388.96	2414.9	2452.28	2459.61	2495.44	2535.48	2377.62	2454.19	2386.37	2512.97	2457.6	2534.85	2527.89	2461.19	2439.13	2559.08	2474.53	2510.7
372	212.764	372	230.637	372	242.721	372	285.589						0.6434	193.31	0.971	488.82	0.7003	792.42		18.8901	3718.93	3327.49	2810.1	2769.72	2575.25	2579.42	2496.9	2464.01	2482.55	2489.73	2418.78	2452.71	2432.87	2452.41	2471.66	2511.68	2513.6	2379.74	2477.8	2442.44	2435.83	2541.52	2606.37	2465.49	2492.24	2476.01	2533.62	2532.14	2532.29
373	212.77	373	230.777	373	243.007	373	286.005						0.6411	193.83	0.9716	489.33	0.6985	792.94		18.8939	3727.83	3260.94	2959.2	2665.73	2614.53	2504.15	2546.68	2373.43	2462.72	2511.59	2372.62	2403.83	2440	2452.36	2502.92	2472.09	2394.12	2384.09	2396.98	2492.45	2509.28	2528.88	2550.26	2532.57	2473.35	2492.86	2499.05	2538.56	2529.18
374	212.173	374	230.499	374	242.864	374	285.867						0.6388	194.34	0.9724	489.86	0.6968	793.46		18.8976	3593.67	3161.18	2830.39	2614.46	2580.92	2389.32	2509.16	2374.5	2404.08	2388.82	2406.59	2426.84	2392.81	2463.52	2397.86	2473.3	2455.04	2501.19	2464.98	2423.12	2517.6	2473.38	2519.34	2484.04	2483.26	2518.82	2493.91	2397.59	2408.68
375	213.512	375	230.777	375	243.15	375	285.588						0.6364	194.87	0.9731	490.38	0.6948	793.98		18.9014	3542.82	3192.67	2826	2616.96	2598.41	2546.23	2551.15	2416.82	2442.84	2435.23	2378.75	2485.12	2516.33	2479.73	2519.32	2554.64	2517.56	2491.56	2478.14	2379.07	2499.07	2534.09	2541.5	2572.32	2478.63	2530.79	2581.2	2478.46	2464.27
376	212.038	376	230.638	376	242.292	376	285.867						0.634	195.39	0.9737	490.89	0.6929	794.5		18.9051	3525.46	3037.21	2894.11	2561.87	2575.01	2536.25	2395.03	2435.24	2394.8	2378.25	2441.68	2268.24	2378.07	2416.27	2532.9	2413.67	2452.46	2489.04	2372.86	2428.7	2477.47	2554.11	2517.7	2526.68	2485.71	2413.65	2451.96	2438.35	2457.64
377	211.324	377	230.499	377	243.15	377	285.45						0.6317	195.91	0.9743	491.41	0.6908	795.03		18.9089	3410.77	3004.47	2749	2542.88	2598.97	2410.27	2449.89	2424.99	2501.37	2497.64	2483.52	2369.06	2457.7	2374.15	2560.74	2521.97	2469.49	2502.26	2446.76	2413.83	2495.04	2498.35	2512.37	2463.56	2472.18	2503.38	2487.4	2440.48	2479.44
378	213.237	378	230.36	378	242.721	378	285.45						0.6293	196.43	0.975	491.93	0.6889	795.54		18.9126	3275.36	2946.69	2666.11	2518.14	2519.05	2460.28	2428.94	2478.78	2397.22	2450.9	2456.76	2318.67	2401.58	2467.53	2444.89	2510.85	2455.85	2413.6	2398.09	2354.43	2485.98	2454.11	2443.23	2495.61	2470.47	2511.22	2478.8	2411.43	2443.82
379	213.088	379	230.499	379	242.721	379	285.45						0.6271	196.95	0.9758	492.45	0.6866	796.07		18.9164	3239.68	2900.34	2765.39	2583.36	2523.58	2423.94	2435.38	2475.48	2432.81	2432.41	2421.11	2450.45	2396.62	2509.67	2526.44	2411.22	2489.83	2495.84	2414.4	2379.35	2465.86	2461.32	2514.61	2549.89	2393.27	2532.66	2481.93	2499.46	2452.23
380	213.683	380	230.222	380	242.149	380	285.45						0.6248	197.47	0.9763	492.97	0.6845	796.59		18.9201	3079.39	2915.76	2712.48	2527.08	2475.81	2477.85	2513.49	2382.72	2459.87	2467.58	2424.14	2411.82	2442.78	2448.3	2495	2490.55	2523.22	2472.75	2449.7	2377.16	2446.13	2499.95	2542.68	2459.86	2512.51	2597.4	2495.22	2493.67	2490.23
381	212.344	381	230.082	381	242.292	381	285.172						0.6224	198	0.9771	493.49	0.6824	797.11		18.9239	3179.71	2785.55	2715.25	2630.31	2504.77	2544.96	2529.75	2435.68	2409.25	2453.53	2475.05	2417.25	2516.28	2517.45	2464.64	2459.99	2532.41	2478.31	2477.52	2437.31	2428.55	2543.75	2605.25	2583.21	2525.49	2560.42	2514.96	2581.11	2471.26
382	210.439	382	230.083	382	242.292	382	285.172						0.6201	198.51	0.9777	494.01	0.6801	797.63		18.9276	3058.24	2751.96	2626.25	2584.08	2436.84	2434.61	2558.61	2422.42	2461.93	2403.37	2455.3	2516.3	2501.91	2536.83	2495.16	2455.21	2499.86	2427.01	2377.98	2366.84	2391.94	2586.41	2567.56	2519.43	2497.03	2543.27	2448.9	2471.53	2447.05
383	211.177	383	229.944	383	242.435	383	285.033						0.6179	199.04	0.9785	494.52	0.6777	798.15		18.9314	2940.32	2677.31	2480.43	2446.65	2465.92	2362.84	2463.28	2352.97	2439.77	2384.15	2448.9	2358.13	2484.27	2448.02	2461.29	2413.81	2399.64	2403.64	2436.77	2375.74	2389.34	2413.38	2536.41	2548.06	2450	2528.17	2444.03	2461.09	2492.01
384	209.854	384	229.666	384	242.292	384	284.895						0.6156	199.56	0.9792	495.05	0.6755	798.67		18.9351	2912.67	2663.85	2544.19	2498.85	2533.52	2430.9	2517.36	2381.29	2419.36	2448.27	2421.69	2423.92	2389.8	2484.91	2464.11	2530.24	2432.77	2503.94	2415.97	2423.13	2378.07	2441.52	2558.64	2538.47	2491.02	2540.71	2452.37	2498.86	2429.06
385	208.686	385	229.666	385	242.292	385	285.034						0.6132	200.08	0.9798	495.57	0.6731	799.2		18.9389	2969.59	2700.32	2707.65	2537.34	2549.64	2470.43	2520.65	2513.13	2464.57	2528.63	2553.35	2431.31	2433.62	2487.57	2556.66	2542.58	2565.16	2494.38	2409.71	2436.88	2448.17	2414.2	2591.07	2486.47	2610.62	2630.43	2472.76	2487.79	2450.77
386	206.184	386	229.388	386	242.292	386	284.895						0.6111	200.6	0.9806	496.08	0.6706	799.71		18.9426	2893.43	2689.96	2573.15	2544.78	2449.28	2477.01	2506.35	2458.92	2439.43	2452.75	2453.44	2463.38	2577.78	2484.94	2454.1	2472.19	2532.86	2526.2	2385.42	2436.15	2484.86	2399.34	2617.05	2542.07	2547.16	2473.9	2484.38	2509.73	2484.1
387	206.486	387	229.389	387	242.006	387	285.034						0.6088	201.13	0.9813	496.6	0.6682	800.23		18.9464	2754.01	2586.37	2678.72	2462.47	2490.1	2469.42	2485.41	2499.76	2483.15	2462.01	2459.95	2381.31	2435.95	2543.55	2524.33	2546.81	2443.82	2419.49	2389.81	2270.36	2522.87	2497.02	2465.62	2569.04	2464.03	2443.2	2516.18	2464.63	2473.05
388	207.514	388	228.833	388	241.863	388	285.034						0.6066	201.64	0.9821	497.13	0.6658	800.76		18.9501	2691.84	2581.25	2591.02	2502.82	2491.92	2327.22	2400.33	2393.48	2462.15	2432.56	2434.39	2427.82	2492.83	2431.73	2510.8	2502.76	2451.39	2360.85	2383.79	2346.88	2381.03	2502.53	2544.81	2434.36	2525.19	2518.54	2482.36	2413.61	2379.2
389	209.42	389	228.417	389	242.149	389	284.895						0.6043	202.17	0.9827	497.64	0.6632	801.28		18.9539	2713.5	2528.11	2553.86	2537.43	2444.56	2392.88	2381.76	2421.99	2368.13	2464.44	2454.83	2404.78	2516.18	2517.65	2517.93	2539.61	2482.34	2377.16	2444.78	2395.17	2351.14	2493.89	2517.01	2570.23	2465.48	2525.67	2552.65	2443.35	2471.67
390	206.179	390	228.971	390	242.292	390	284.895						0.6022	202.69	0.9835	498.16	0.6606	801.8		18.9576	2656.45	2427.34	2532.66	2572.95	2383.84	2427.15	2398.26	2365.83	2410.09	2479.27	2421.82	2436.33	2428.04	2469.89	2440.89	2515.01	2440.16	2432.36	2393.11	2375.42	2372.68	2425.57	2512.44	2559.86	2522.07	2539.16	2478.72	2451.22	2570.44
391	206.626	391	228.972	391	242.006	391	284.617						0.6001	203.2	0.9843	498.68	0.658	802.32		18.9614	2678.39	2519.11	2544.78	2476.78	2368.1	2433.28	2356.85	2399.85	2447	2432.45	2433.56	2399.8	2427.24	2373	2422.48	2513.28	2500.64	2288.61	2373.93	2345.48	2345.22	2377.66	2480.37	2528.95	2388.04	2497.04	2462.31	2425.07	2495.1
392	207.789	392	228.414	392	241.72	392	284.895						0.598	203.73	0.985	499.2	0.6555	802.84		18.9651	2552.13	2375.62	2496.96	2520.86	2370.1	2446.78	2456.08	2380.81	2301.13	2330.5	2439.4	2401.38	2397.68	2437.91	2526.57	2404.67	2450.73	2475.29	2394.48	2398.25	2322.72	2448.5	2416.35	2541.14	2472.18	2618.14	2453.75	2454.27	2524.32
393	205.889	393	228.416	393	241.72	393	284.756						0.5959	204.25	0.9858	499.72	0.6527	803.36		18.9689	2618.46	2448.83	2468.79	2484.03	2411.93	2429.69	2383.26	2423.31	2384.99	2405.64	2413.42	2371.43	2454.47	2612.3	2594.17	2425.32	2398.75	2428.36	2396.96	2420.94	2456.81	2509.54	2415.88	2501.96	2478.96	2448.42	2494.2	2473.92	2441.1
394	210.296	394	228.555	394	241.433	394	285.034						0.594	204.77	0.9866	500.24	0.6501	803.89		18.9726	2457.21	2348.12	2464.95	2383.89	2385.72	2437.34	2474.35	2394.61	2363.53	2395.18	2412.2	2445.61	2446.82	2459.37	2440.51	2489.35	2414.36	2359.94	2336.75	2452.31	2413.96	2482.78	2500.33	2469.57	2500.24	2484.6	2465.3	2468.1	2468.34
395	208.671	395	228.278	395	241.863	395	284.895						0.5921	205.29	0.9872	500.76	0.6476	804.4		18.9764	2546.48	2359.64	2499.05	2404.59	2481.01	2419.92	2467	2375.89	2360.94	2455.01	2485.7	2415.83	2475.85	2434.71	2452.02	2442.02	2399.76	2470.08	2396.72	2422.44	2430.83	2523.59	2417.84	2461.16	2543.11	2508.39	2513.35	2415.96	2438.82
396	209.103	396	228.139	396	241.29	396	284.617						0.59	205.81	0.9882	501.28	0.6448	804.93		18.9801	2477.68	2390.46	2448.96	2525.39	2467.99	2394.89	2486.32	2398.05	2478.35	2341.28	2465.91	2481.01	2366.86	2478.15	2479.87	2486.22	2385.43	2420.35	2332.19	2332.37	2389.78	2492.84	2429.16	2472.84	2535.36	2442.61	2517.17	2477.95	2471.18
397	208.225	397	227.861	397	241.433	397	284.895						0.588	206.33	0.9889	501.79	0.6421	805.45		18.9839	2489.56	2372.59	2439.08	2423.32	2405.95	2426.06	2335.58	2380.16	2460.16	2426.96	2377.05	2435.27	2434.88	2443.25	2424.3	2500.08	2366.48	2386.39	2401.5	2320.1	2367.36	2399.03	2549.42	2511.86	2478.11	2475.35	2515.57	2480.72	2467.04
398	207.35	398	228.139	398	241.863	398	284.756						0.5863	206.86	0.9897	502.32	0.6395	805.97		18.9876	2388.8	2370.72	2412.98	2313.94	2357.78	2397.66	2328.24	2321.99	2360.44	2466.07	2338.65	2452.51	2425.7	2377.63	2424.45	2523.9	2462.52	2384.65	2310.43	2290.28	2332.62	2309.73	2430.74	2515.46	2451.42	2513.98	2463.23	2453.44	2452.46
399	205.295	399	227.444	399	241.433	399	284.617						0.5843	207.37	0.9905	502.84	0.6369	806.49		18.9914	2454.09	2292.15	2486.37	2382.46	2355.86	2412.55	2358.41	2348.46	2378.43	2445.96	2369.39	2526.08	2545.06	2455.72	2527.82	2439.99	2447.6	2413.57	2351.9	2378.86	2410.48	2368.78	2349.7	2613.94	2456.24	2488.65	2452.8	2493.25	2472.41
400	203.823	400	227.859	400	241.863	400	284.2						0.5825	207.9	0.9913	503.35	0.6342	807.01		18.9951	2452.3	2460.3	2451.24	2372.52	2299.78	2454.91	2428.6	2404.2	2315.71	2444.16	2396.86	2439.85	2467.94	2495.22	2534.4	2478.66	2468.03	2320.54	2260.21	2390.4	2416.71	2384.06	2406.68	2571.88	2438.79	2460.26	2546.46	2456.8	2511.11
401	204.418	401	227.165	401	241.29	401	284.2						0.5808	208.42	0.9921	503.87	0.6316	807.53		18.9989	2489.04	2369.95	2526.49	2439.75	2411.76	2417.1	2474.81	2402.77	2387.87	2502.89	2425.88	2430.18	2551.71	2569.38	2524.21	2467.19	2462.64	2371.47	2434.38	2417.5	2390.32	2443.68	2535.4	2543.03	2526.99	2509.78	2598.93	2522.88	2539.79
402	204.707	402	227.582	402	241.433	402	284.478						0.579	208.94	0.9929	504.4	0.6288	808.06		19.0026	2391.66	2328.36	2392.24	2421.68	2436.63	2377.64	2455.33	2413.1	2422.57	2417.25	2407.94	2463.83	2457.9	2501	2513.96	2553.84	2443.88	2467.18	2330.73	2416.59	2313.67	2397.64	2391.09	2486.11	2559.66	2472.91	2461.44	2365.34	2485.01
403	204.268	403	227.442	403	240.861	403	284.339						0.5772	209.46	0.9935	504.91	0.6264	808.57		19.0064	2393.97	2412.75	2461.21	2400.06	2440.69	2391.13	2388.11	2373.18	2427.24	2426.34	2514.38	2385.11	2491.49	2473.65	2499.88	2438.17	2412.38	2379.38	2337.31	2395.62	2307.28	2379.42	2464.15	2401.53	2562.62	2608.19	2499.95	2486.18	2551.03
404	206.035	404	227.445	404	241.433	404	284.478						0.5754	209.98	0.9943	505.43	0.6238	809.09		19.0101	2381.45	2259.47	2360.15	2414.38	2377.14	2459.81	2415.63	2374.46	2480.86	2410.51	2534.43	2400.14	2350.95	2502.06	2565.92	2403.54	2398.73	2406.68	2334.66	2400.16	2351.48	2411.72	2454.95	2432.21	2548.39	2443.09	2495.67	2368.57	2511.86
405	204.995	405	227.026	405	240.861	405	284.061						0.5738	210.5	0.9953	505.95	0.6214	809.62		19.0139	2374.8	2284.78	2484.37	2356.77	2451.29	2547.69	2398.94	2461.47	2529.95	2456.9	2372.34	2426.14	2501.66	2449.33	2584.65	2499.71	2403.68	2384.68	2379.81	2325.44	2364.96	2345.36	2423.27	2485.03	2544.05	2515.33	2541.37	2509.19	2463.32
406	204.113	406	226.749	406	240.718	406	284.2						0.5722	211.02	0.9961	506.47	0.619	810.13		19.0176	2382.86	2310.54	2405.42	2367.85	2390.91	2381.61	2406.05	2341.28	2381.65	2374.6	2378.94	2410.38	2478.31	2448.73	2520.28	2457.61	2332.58	2310.86	2333.93	2301.24	2409.07	2328.49	2430.71	2497.8	2467.5	2469.81	2452.9	2413.54	2493.06
407	204.256	407	226.889	407	240.575	407	284.2						0.5706	211.54	0.9969	506.99	0.6166	810.66		19.0214	2403.69	2267.93	2442.95	2388.42	2451.53	2425.06	2385.39	2395.12	2435.61	2423.35	2445.44	2476.51	2542.04	2495.94	2433.78	2422.63	2346.31	2444.38	2417.43	2306	2359.08	2410.85	2401.54	2605.68	2460.27	2471.63	2402.46	2488.33	2442.36
408	201.163	408	226.749	408	240.718	408	284.2						0.569	212.06	0.9977	507.51	0.6142	811.18		19.0251	2386.98	2275.35	2399.26	2260.47	2312.4	2375.37	2287.82	2359.66	2449.04	2444.87	2411.42	2488.78	2451.67	2474.23	2458.77	2388.32	2414.09	2228.94	2337.59	2348.47	2314.65	2388.42	2459.72	2461.22	2382.78	2464.42	2500.59	2415.34	2439.12
409	202.203	409	226.054	409	240.718	409	284.061						0.5675	212.59	0.9985	508.03	0.6117	811.7		19.0289	2345.96	2221.39	2369.56	2321.27	2348.72	2511.91	2343.73	2485.84	2431.08	2461.64	2420.4	2443.86	2471.4	2518.74	2443.69	2454.91	2434.39	2341.54	2387.66	2318.89	2374.08	2413.45	2444.04	2485.51	2485.8	2534.46	2534.28	2552.14	2453.69
410	202.64	410	226.053	410	240.861	410	283.922						0.5659	213.1	0.9993	508.54	0.6095	812.22		19.0326	2348.81	2200.98	2376.7	2426.84	2336.05	2422.71	2388.72	2452.28	2301.42	2352.92	2414.17	2455.95	2505.43	2483.9	2417.63	2321.95	2407.71	2356.58	2331.58	2343.62	2277.31	2353.01	2418.12	2390.32	2474.01	2463.52	2471.66	2419.22	2499.62
411	199.837	411	226.749	411	240.575	411	283.922						0.5645	213.63	1.0002	509.06	0.6072	812.74		19.0364	2338.49	2306.58	2376.19	2390.23	2426.46	2334.99	2352.69	2384.3	2500.91	2443.65	2423.16	2476.02	2461.83	2557.57	2464.63	2531.58	2389.3	2399.14	2376.87	2366.37	2346.32	2425.01	2367.44	2441.37	2534.91	2578.93	2469.47	2449.81	2479.02
412	205.865	412	226.472	412	240.575	412	284.061						0.563	214.15	1.0011	509.59	0.6051	813.26		19.0401	2273.91	2248.07	2281.63	2387.33	2343.6	2434.1	2337.76	2413.87	2409.49	2498.34	2394.23	2451.91	2433.62	2516.42	2470.02	2405.81	2377.92	2358.98	2339.23	2293.45	2336.21	2390.73	2453.02	2369.94	2544.96	2510.91	2517.15	2447.73	2530.75
413	204.535	413	226.472	413	240.432	413	283.922						0.5616	214.67	1.0018	510.1	0.6029	813.79		19.0439	2313.77	2318.87	2310.88	2400.73	2383.8	2389.32	2461.74	2403.63	2396.6	2545.73	2344.92	2404.68	2434.88	2552.9	2448.3	2430.99	2501.59	2316.48	2347.46	2350.78	2378.45	2419.76	2476.45	2406.78	2477.08	2564.5	2599.41	2501.77	2543.85
414	204.402	414	226.333	414	240.432	414	284.2						0.5601	215.19	1.0027	510.62	0.6009	814.3		19.0476	2247.54	2310.37	2389.54	2403.4	2422.99	2328.03	2381.38	2349.06	2426.31	2473.97	2460.76	2355.25	2490.31	2487.46	2481.66	2389.09	2263.65	2325.14	2237.59	2324.76	2386.61	2373.37	2348.34	2492.58	2431.41	2527.27	2464.75	2462.59	2517.93
415	202.345	415	226.611	415	240.289	415	284.061						0.5588	215.71	1.0037	511.14	0.5988	814.83		19.0514	2297.81	2316	2377.4	2385.67	2372.97	2381.34	2404.83	2385.61	2422.86	2401.32	2385.43	2478.1	2499.7	2479.63	2347.23	2437.34	2398.59	2309.41	2392.7	2337.15	2470.01	2321.53	2458.32	2485.28	2547.65	2593.38	2492.6	2563.34	2495.25
416	201.745	416	226.056	416	240.289	416	283.644						0.5575	216.23	1.0045	511.66	0.5967	815.35		19.0551	2365.02	2292.94	2483.13	2434.78	2356.28	2394.62	2449.01	2353.17	2405.29	2406.97	2432.34	2499.43	2344.1	2381.59	2406.29	2430.85	2356.96	2413.67	2331.46	2310.92	2326.1	2336.87	2365.39	2350.93	2445.4	2558.01	2417.86	2556.23	2512.17
417	201.168	417	226.195	417	240.003	417	283.783						0.5561	216.76	1.0055	512.18	0.5948	815.87		19.0589	2310.4	2223.89	2502.27	2360.17	2364.29	2408.11	2355.96	2361.75	2327.47	2400.5	2452.69	2427.83	2467.86	2437.51	2325.04	2386.58	2301.26	2378.61	2330.01	2278.99	2341.57	2341.46	2381.2	2471.89	2423.88	2487.86	2517.59	2509.51	2540.78
418	201.761	418	225.5	418	240.289	418	283.783						0.5548	217.27	1.0063	512.7	0.5929	816.39		19.0626	2263.29	2193.26	2342.79	2375.35	2331.36	2423.05	2364.33	2394.89	2392.98	2471.74	2526.21	2466.74	2431.66	2554.14	2450.76	2449.02	2374.9	2332.5	2380.85	2252.87	2373.94	2280.39	2466.69	2370.66	2489.76	2550.66	2507.09	2496.74	2512.32
419	203.378	419	225.361	419	239.717	419	283.506						0.5535	217.8	1.0073	513.22	0.5909	816.91		19.0664	2276.2	2185.7	2449.22	2340.78	2385.67	2394.15	2385.73	2409.85	2461.26	2462.69	2436.62	2456.26	2471.72	2479.31	2453.2	2403.06	2412.57	2343.78	2317.08	2357.75	2482.35	2400.11	2401.58	2490.67	2458.25	2437.29	2515.16	2506.19	2525.14
420	203.955	420	225.917	420	239.86	420	283.367						0.5521	218.32	1.0081	513.73	0.5892	817.43		19.0701	2252.4	2147.86	2372.63	2322.9	2398.03	2391.27	2374.72	2292.08	2386.84	2454.58	2427.96	2411.97	2424.53	2409.36	2375.87	2356.09	2398.59	2298.46	2278.47	2368.93	2327	2313.31	2378.27	2404.2	2413.92	2493.19	2448.6	2520.96	2502.67
421	202.342	421	225.362	421	239.86	421	283.506						0.5509	218.84	1.009	514.26	0.5872	817.95		19.0739	2249.34	2261.16	2373.69	2345.19	2392.29	2363.21	2513.86	2388.32	2362.65	2461.48	2523.03	2497.79	2528.12	2427.51	2384.66	2415.78	2455.53	2326.29	2378.77	2377.12	2317.47	2471.29	2451.8	2409.29	2501.51	2426.91	2457.19	2553.19	2452.18
422	201.178	422	225.083	422	240.003	422	283.367						0.5496	219.36	1.01	514.78	0.5856	818.47		19.0776	2312.9	2182.18	2384.31	2371.91	2446.28	2407.54	2489.4	2386.86	2375.73	2413.16	2392.44	2420.17	2501.26	2513.84	2400.09	2340.69	2312.78	2300.72	2279.15	2287.18	2332.93	2412.27	2325.93	2433.49	2496.84	2540.96	2580.73	2535.95	2483.85
423	199.984	423	225.221	423	239.717	423	283.367						0.5485	219.88	1.011	515.29	0.5838	818.99		19.0814	2225.68	2233.71	2351.73	2332.16	2402.01	2419.48	2412.67	2331.26	2465.34	2487.48	2453.96	2537.2	2504.04	2482.33	2372.84	2405.64	2227.03	2270.22	2288.65	2289.83	2323.82	2377.76	2335.68	2365.31	2434.68	2410.8	2450.54	2489.81	2477.31
424	200.867	424	225.222	424	239.717	424	283.506						0.5474	220.4	1.0118	515.81	0.5821	819.52		19.0851	2314.39	2229.28	2337.15	2373.15	2296.99	2400.85	2388.44	2386.94	2392.98	2419.28	2458.98	2443.16	2553.91	2407.27	2326.22	2301.64	2384.53	2325.21	2392.8	2295.2	2278.48	2327.34	2421.88	2422.56	2529.56	2499.88	2480.07	2472.9	2495.36
425	201.905	425	224.945	425	239.717	425	283.089						0.5461	220.92	1.0127	516.33	0.5804	820.03		19.0889	2159.82	2191.69	2307.05	2331.29	2364.05	2471.14	2448.64	2470.52	2383.48	2406.21	2474.49	2519	2507.19	2359.9	2386.52	2311.07	2356.05	2347.36	2327.58	2327.17	2406.85	2398.28	2358.21	2476.29	2503.33	2494.75	2516.17	2434.85	2553.27
426	199.103	426	225.084	426	239.574	426	283.089						0.545	221.44	1.0137	516.85	0.5787	820.56		19.0926	2194.85	2176.86	2383.9	2370.13	2282.35	2280.44	2445.64	2393.43	2423.97	2336.38	2383.27	2488.4	2422.34	2393.84	2400.15	2337.25	2295.89	2348.11	2289.39	2361.15	2271.57	2291.9	2292.92	2353.2	2434.25	2449.12	2515.92	2500.6	2517.58
427	200.422	427	225.223	427	239.717	427	283.228						0.5438	221.96	1.0147	517.37	0.5772	821.08		19.0964	2202.91	2193.28	2350.47	2403.79	2388.45	2327.65	2356.91	2425.19	2459.38	2397.43	2461.61	2499.15	2441.93	2445.14	2437.9	2379.82	2370.82	2349.49	2391.9	2308.46	2353.05	2249.42	2377.63	2402.72	2522.42	2390.2	2557.91	2559.05	2513.88
428	197.489	428	225.083	428	239.574	428	282.811						0.5427	222.49	1.0156	517.89	0.5756	821.6		19.1001	2251.71	2214.95	2342.92	2298.15	2332.11	2279.04	2417.03	2410.39	2414.57	2415.46	2449.62	2504.88	2451.85	2465.55	2422.92	2372.81	2325.01	2341.91	2274.07	2338.69	2300.37	2259.06	2320.02	2408.27	2361.86	2431.91	2511.02	2550.25	2483.05
429	197.07	429	224.945	429	239.574	429	282.95						0.5416	223	1.0166	518.41	0.574	822.12		19.1039	2303.02	2224.86	2451.14	2430.08	2388.13	2350.47	2390.76	2459.36	2412.51	2430.72	2504.24	2507.87	2487.28	2426.25	2364.32	2340.9	2392	2399.69	2354.27	2381.97	2395.88	2474.17	2356.72	2432.25	2505.28	2490.19	2519.8	2538.48	2518.65
430	195.884	430	224.805	430	239.574	430	282.95						0.5404	223.53	1.0176	518.93	0.5725	822.64		19.1076	2245.35	2161.87	2336.82	2339.75	2367.99	2326.87	2446.23	2488.27	2403.68	2491.31	2450.9	2401.13	2385.67	2364.12	2339.82	2305.91	2349.72	2306.06	2275.34	2224.68	2282.19	2249.68	2379.81	2361.11	2454.98	2500.02	2504.56	2463.28	2493.45
431	197.35	431	224.529	431	239.431	431	284.617						0.5395	224.05	1.0184	519.45	0.5711	823.16		19.1114	2252.78	2202.17	2300.31	2373.32	2375.67	2436.49	2399.46	2418.12	2348.01	2469.76	2459.13	2443.61	2438.83	2357.78	2279.6	2349.29	2384.49	2318.74	2282.2	2249.22	2297.53	2287.23	2339.56	2339.18	2469.37	2419.18	2479.96	2647.12	2612.54
432	197.219	432	224.39	432	239.574	432	283.228						0.5383	224.57	1.0195	519.97	0.5696	823.69		19.1151	2309.61	2150.4	2389.97	2415.48	2336.14	2359.6	2405.58	2466.96	2413.34	2534.67	2416.95	2369.65	2407.22	2386.26	2349.76	2338.16	2358.3	2328.81	2287.42	2309.35	2288.63	2308.27	2335.99	2317.86	2424.04	2352.33	2405.99	2436.03	2537.31
433	198.684	433	224.668	433	239.288	433	282.811						0.5372	225.09	1.0205	520.48	0.5682	824.2		19.1189	2223.42	2262.63	2419.43	2382.78	2419.39	2426.57	2394.31	2426.7	2462.83	2489.87	2378.89	2407.32	2452.56	2423.26	2364.18	2306.7	2366.09	2317.69	2301.3	2369.1	2322.27	2414.42	2321.54	2369.25	2379.99	2471.06	2492.13	2465.17	2483.93
434	199.565	434	224.39	434	239.431	434	282.95						0.5361	225.61	1.0214	521	0.5667	824.73		19.1226	2180.04	2215.79	2365	2392.86	2420.13	2356.93	2344.81	2475.3	2472.5	2407.56	2515.15	2388.99	2505.83	2429.18	2424.05	2416.06	2402.8	2264.19	2379.4	2259.46	2381.73	2340.89	2352.03	2387.78	2437.96	2496.28	2424.44	2506.6	2568.72
435	198.98	435	224.251	435	239.145	435	282.672						0.5351	226.13	1.0224	521.53	0.5653	825.25		19.1264	2277.04	2213.88	2315.91	2361.1	2424.13	2426.86	2470.4	2400.34	2497.57	2486.48	2510.29	2445.4	2461.87	2415.37	2389.02	2282.35	2312.64	2364.68	2353.91	2358.63	2333.46	2302.04	2266.91	2459.28	2446.31	2454.78	2539.89	2488.28	2477.31
436	200.462	436	223.973	436	239.288	436	283.505						0.534	226.66	1.0234	522.04	0.564	825.76		19.1301	2224.75	2219.52	2386.34	2392.68	2323.16	2350.65	2331.56	2365.48	2501.86	2401.4	2465.01	2463	2398.96	2444.38	2315.18	2411.52	2283.34	2380.14	2308.19	2250.61	2250.6	2248.04	2312.93	2292.97	2465.93	2467.35	2447.08	2415.32	2525.36
437	199.28	437	223.973	437	239.145	437	282.95						0.533	227.17	1.0245	522.56	0.5625	826.29		19.1339	2175.06	2220.88	2321.08	2258.81	2425.71	2448.72	2369.41	2382.99	2417.27	2413.18	2464.06	2434.36	2421.91	2331.06	2412.42	2338.39	2258.69	2294.21	2310.62	2274.84	2322.44	2274.48	2375.29	2423.11	2349.29	2429.99	2410.72	2457.17	2435.74
438	199.427	438	223.973	438	239.288	438	282.533						0.532	227.7	1.0255	523.08	0.5612	826.81		19.1376	2257.18	2216.67	2318.2	2342.5	2349.87	2352.26	2426.97	2352.36	2372.86	2448.28	2461.12	2428.01	2462.27	2418.85	2291.37	2323.42	2350.36	2296.88	2229.25	2228.13	2298.53	2278.84	2384.41	2300.11	2410.65	2454.48	2376.14	2397.59	2432.85
439	200.013	439	223.696	439	238.859	439	282.672						0.5311	228.22	1.0266	523.6	0.56	827.33		19.1414	2236.62	2301.05	2330.76	2305.47	2384.92	2472.7	2406.3	2414.77	2416.14	2496.39	2485.33	2477.76	2330.28	2488.55	2306.16	2328.8	2330.43	2265.84	2347.89	2362.77	2383.85	2353.86	2312.12	2393.86	2296.82	2439.76	2466.64	2506.92	2446.89
440	197.081	440	223.696	440	239.002	440	282.394						0.5299	228.73	1.0276	524.12	0.5587	827.85		19.1451	2189.45	2287.82	2379.51	2202.96	2309	2452.13	2407.25	2352.91	2392	2444.63	2414.67	2423.23	2458.18	2375.74	2332.22	2347.47	2325.79	2312.02	2285.42	2233.18	2295.15	2311.4	2246.23	2447.94	2313.93	2391.1	2405.52	2531.58	2505.98
441	197.083	441	223.696	441	238.859	441	282.533						0.529	229.26	1.0287	524.64	0.5572	828.37		19.1489	2236.42	2183.83	2368.57	2390.06	2324.15	2373.53	2401.26	2440.77	2481.74	2357.78	2514.21	2372.28	2341.86	2409.24	2347.5	2336.35	2292.53	2331.16	2344.13	2335.96	2351.1	2253.83	2350.54	2401.25	2321.65	2421.94	2471.78	2508.11	2475.99
442	195.315	442	223.696	442	238.859	442	282.393						0.528	229.78	1.0297	525.16	0.5559	828.89		19.1526	2246.48	2190.5	2298.22	2373.73	2305.53	2472.13	2449.25	2465.19	2465.55	2570.76	2522.74	2449.21	2421.94	2344.12	2281.97	2314.87	2278.3	2398.64	2319.79	2218	2384.41	2307.29	2360.57	2336.96	2318.98	2407.59	2471.96	2472.04	2472.96
443	196.052	443	223.418	443	238.716	443	282.809						0.527	230.3	1.0308	525.67	0.5548	829.42		19.1564	2249.05	2251.46	2367	2451.59	2388.19	2428.92	2456.08	2472.59	2456.7	2491.44	2383.1	2444.25	2448.32	2436.36	2276.15	2383.54	2331.56	2261.85	2272.03	2251.51	2284.63	2348.32	2452.22	2409.32	2336.36	2482.79	2502.94	2459.94	2459.87
444	195.615	444	223.14	444	238.716	444	282.671						0.5261	230.82	1.0318	526.2	0.5535	829.93		19.1601	2222.75	2170.89	2372.84	2375.59	2391.74	2471.78	2269.35	2526.48	2479.99	2359.18	2478.36	2434.59	2354.58	2289.91	2297.7	2244.95	2337.2	2365.28	2281.5	2221.59	2319.67	2328.4	2329.35	2305.28	2355.49	2427.11	2414.71	2444.66	2519.54
445	193.995	445	223.001	445	238.573	445	282.95						0.5251	231.34	1.0329	526.72	0.5522	830.46		19.1639	2195.84	2100.31	2322.08	2382	2368.35	2403.92	2478.56	2450.8	2470.9	2558.95	2509.6	2423.4	2389.13	2366.47	2324.2	2354.07	2374.61	2361.53	2266.8	2256.31	2369.37	2288.7	2422.85	2394.27	2398.65	2452.52	2525.11	2527.25	2463.91
446	192.963	446	223.139	446	238.573	446	280.727						0.5241	231.86	1.034	527.23	0.5511	830.98		19.1676	2203.26	2227.59	2414.35	2356.9	2287.41	2393.52	2478.64	2403.87	2518.94	2359.55	2401.93	2332.92	2400.77	2302.62	2290.2	2315.62	2284.18	2212.81	2237.37	2304.58	2346.59	2285.53	2349.19	2392.61	2255.51	2461.71	2380.58	2428.47	2418.21
447	192.822	447	223.001	447	238.287	447	281.144						0.5232	232.39	1.0352	527.75	0.5498	831.5		19.1714	2139.61	2251.75	2347.69	2326.45	2441.32	2414.42	2510.85	2421.79	2429.25	2407.14	2453.23	2403.98	2394	2263.28	2411.21	2365.2	2269.1	2382.92	2294.04	2335.78	2346.16	2397.74	2405	2322.37	2344.52	2412.71	2429.4	2372.77	2431.88
448	193.841	448	223.14	448	239.002	448	282.255						0.5222	232.9	1.0363	528.27	0.5487	832.02		19.1751	2206.98	2177.01	2351.14	2368.9	2420.4	2450.03	2424.07	2374.55	2416.17	2450.75	2473.62	2373.68	2434.68	2412.37	2375.66	2236.78	2312.82	2283.15	2286.16	2335.64	2294.97	2261.36	2328.41	2325.16	2324.09	2473.62	2443.17	2460.17	2437.44
449	192.524	449	222.584	449	238.287	449	280.032						0.5214	233.43	1.0374	528.79	0.5475	832.54		19.1789	2238.47	2225.6	2351.45	2386.8	2413.82	2448.84	2474.06	2503.46	2463.41	2465.9	2523.5	2390.62	2469.69	2316.42	2288.52	2246.23	2296.24	2233.25	2242.27	2307.68	2331.98	2350.55	2324.39	2367.47	2427.57	2439.9	2425.71	2364.34	2504.69
450	193.988	450	222.445	450	238.43	450	281.699						0.5204	233.95	1.0385	529.31	0.5464	833.06		19.1826	2188.62	2244.48	2407.22	2397.86	2305.81	2480.19	2440.25	2454.57	2449.16	2411.81	2554.79	2377.09	2345.34	2394.4	2271.7	2380.21	2283.68	2179.74	2291.95	2179.32	2308.28	2263.72	2371.57	2293.71	2386.15	2382.44	2431.41	2409.6	2415.74
451	193.99	451	222.445	451	238.43	451	281.561						0.5195	234.47	1.0395	529.83	0.5451	833.59		19.1864	2236.02	2172.4	2390.74	2325.37	2414.61	2441.16	2519.84	2412.32	2453.24	2496.33	2507.7	2440.65	2375.62	2301.14	2214.64	2196.2	2398.5	2275.01	2195.56	2263.44	2292.47	2228	2360.94	2390.52	2374.78	2352.6	2464.65	2385.29	2431.08
452	192.083	452	222.723	452	238.573	452	283.088						0.5187	234.99	1.0408	530.35	0.544	834.1		19.1901	2246.3	2131.5	2398.42	2298.57	2392.09	2416.5	2411.21	2436.79	2456.15	2433.86	2502.82	2365.53	2329.6	2341.63	2320.48	2227.69	2245.24	2269.41	2214.53	2261.26	2226.16	2214.17	2285.18	2257.71	2420.76	2378.15	2440.53	2388.77	2399.55
453	194.436	453	222.446	453	238.43	453	280.588						0.5177	235.51	1.0419	530.86	0.5429	834.62		19.1939	2220.24	2161.16	2391.99	2381.97	2452.63	2384.38	2375.63	2506.19	2424.84	2468.86	2442.99	2384.6	2347.14	2420.62	2286.22	2358.42	2268.93	2265.75	2295.45	2346.89	2318.35	2360.18	2379.16	2302.41	2391.88	2345.67	2376.39	2385.72	2391.78
454	195.028	454	222.168	454	238.144	454	282.255						0.5167	236.03	1.0432	531.39	0.5417	835.15		19.1976	2215.55	2220.86	2368.46	2314.66	2343.66	2341.62	2442.08	2404.32	2427.75	2455.76	2415.3	2370.08	2387.45	2339.9	2297.71	2262.94	2356.55	2364.8	2200.34	2290.56	2286.44	2306.65	2260.51	2283.94	2383.67	2383.3	2513.99	2463.86	2407.52
455	191.35	455	222.445	455	238.144	455	281.7						0.5159	236.55	1.0444	531.91	0.5406	835.66		19.2014	2220.38	2173.74	2372.36	2401.46	2391.97	2444.59	2472.73	2466.41	2414.59	2492.65	2399.37	2333.67	2369.59	2243.11	2376.82	2334.84	2369.16	2285.51	2296.6	2328.75	2277.48	2249.14	2289.68	2307.63	2329.95	2342.16	2318.34	2430.74	2396.34
456	193.701	456	222.028	456	238.144	456	281.56						0.5149	237.07	1.0456	532.42	0.5395	836.19		19.2051	2168.05	2167.16	2337.11	2353.92	2339.08	2415.33	2465.4	2397.92	2399.48	2409.06	2361.35	2397.13	2301.8	2376.25	2358	2244.95	2245.68	2185.55	2267.81	2290.39	2265.35	2326.36	2304.76	2288.51	2278.83	2406.85	2315.46	2400.68	2383.05
457	192.674	457	221.75	457	237.715	457	281.838						0.5141	237.59	1.0468	532.94	0.5383	836.71		19.2089	2224.09	2240.7	2334.78	2430.67	2424.98	2408.65	2418.87	2461.36	2504.21	2442.35	2388.08	2418.07	2368.91	2333.3	2201.18	2203	2318.32	2317.81	2274.51	2299.13	2240.75	2298.32	2342.4	2302.81	2337.82	2274.1	2382.43	2403.9	2402.48
458	193.996	458	221.751	458	238.001	458	281.004						0.5132	238.12	1.0481	533.47	0.5372	837.23		19.2126	2185.94	2212.57	2296.77	2462.58	2464.91	2463.57	2464.39	2417.57	2443.34	2428.39	2393.77	2345.92	2389.94	2318.21	2261.46	2353.99	2281.32	2271.6	2270.74	2218	2313.33	2241.6	2260.1	2251.23	2294.7	2339.06	2380.71	2356.55	2404.07
459	192.518	459	221.334	459	237.715	459	281.143						0.5122	238.63	1.0494	533.98	0.5361	837.75		19.2164	2197.13	2179.58	2443.62	2337.84	2452.46	2445.79	2389.95	2477.06	2474.85	2411.05	2242.92	2345.56	2373.95	2257.22	2334.07	2368.17	2217.94	2241.37	2254.47	2326.67	2380.8	2242.26	2272.14	2324.73	2359.85	2307.49	2466.01	2445.73	2438.57
460	193.11	460	221.473	460	238.144	460	281.282						0.5114	239.16	1.0505	534.5	0.5349	838.27		19.2201	2207.6	2159.55	2367.23	2345.31	2438.6	2469.14	2453.88	2442.4	2413.29	2427.43	2374.81	2277.86	2259.27	2359.32	2356.68	2222.32	2325.4	2352.73	2270.69	2174.56	2247.84	2241.17	2277.1	2372	2337.03	2397.95	2437.34	2469.57	2426.9
461	192.963	461	221.334	461	237.715	461	281.279						0.5104	239.68	1.0518	535.02	0.5338	838.79		19.2239	2228.9	2290.18	2371.53	2389.82	2427.21	2515.98	2459	2388.54	2443.63	2411.44	2363.41	2321.52	2282.66	2264.64	2286.69	2276.36	2429.34	2300.04	2223.8	2245.05	2297.31	2245.71	2293.69	2347.36	2402.38	2328.34	2372.56	2412.92	2442.84
462	193.696	462	221.334	462	238.144	462	280.866						0.5095	240.2	1.0532	535.54	0.5327	839.32		19.2276	2283.61	2233.94	2373.32	2362.38	2364.21	2399.39	2530.65	2405.28	2466.61	2439.21	2417.96	2313.58	2275.44	2390.39	2277.55	2336.56	2332.45	2296.04	2226.52	2346.61	2259.98	2369.1	2287.18	2340.68	2372.84	2321.28	2395.3	2364.36	2367.64
463	191.203	463	221.196	463	237.858	463	281.141						0.5088	240.72	1.0544	536.06	0.5317	839.83		19.2314	2195.96	2181.93	2352.64	2368.56	2393.93	2452.02	2463.23	2392.34	2427.39	2393.34	2436.66	2382.17	2335.53	2283.69	2379.07	2335.89	2249.42	2290.55	2231.06	2183.49	2271.28	2309.89	2313.55	2265.72	2261.27	2408.65	2359.15	2388.67	2343.81
464	190.764	464	221.196	464	238.001	464	281.14						0.5078	241.24	1.0558	536.58	0.5306	840.36		19.2351	2186.31	2250.5	2327.72	2417.81	2419.12	2501.71	2422.75	2380.24	2465.43	2401.98	2328.34	2361.09	2378.96	2391.47	2357.8	2387.57	2290.28	2277.5	2306.41	2343.49	2274.72	2242.69	2212.67	2320.18	2249.46	2410.25	2415.31	2368.56	2381.82
465	192.672	465	221.335	465	237.715	465	281.42						0.5069	241.76	1.0571	537.1	0.5296	840.88		19.2389	2251.76	2179.57	2376.81	2446.93	2404.75	2432.34	2413.57	2405.03	2420.59	2378.57	2434.19	2318.03	2342.05	2298.28	2273.96	2320.63	2298.22	2354.58	2292.86	2227.59	2184.01	2289.74	2228.19	2344.27	2323.64	2431.55	2417.57	2476.7	2487.58
466	193.995	466	221.196	466	237.572	466	281.42						0.5061	242.29	1.0584	537.61	0.5285	841.4		19.2426	2223.56	2135.05	2278.88	2463.3	2388.05	2489.92	2455.67	2407.48	2426.24	2346.95	2416.35	2324.27	2266.72	2274.52	2307.61	2186	2282.15	2326.17	2190.5	2251.07	2178.47	2276.3	2339.82	2335.05	2331.69	2366.47	2327.46	2445.2	2504.9
467	194.293	467	221.474	467	237.715	467	281.42						0.5051	242.8	1.0598	538.13	0.5274	841.92		19.2464	2227.43	2246.6	2372.91	2466.79	2389.44	2446.28	2526.83	2517.87	2371.03	2392.75	2315.39	2315.72	2311.14	2345.65	2243.94	2341.66	2234.48	2299.98	2286.53	2319.57	2301.43	2296.76	2287.53	2413.96	2374.07	2421.17	2379.14	2375.85	2414.17
468	191.341	468	221.058	468	237.572	468	281.42						0.5043	243.33	1.0611	538.66	0.5262	842.44		19.2501	2211.96	2268.25	2403.58	2385.67	2432.94	2336.54	2464.19	2399.85	2431.07	2370.46	2397.43	2346.34	2312.55	2386.66	2289.97	2291.53	2290.13	2275.16	2329.27	2311.67	2327.5	2304.11	2288.33	2345.7	2312.93	2354.68	2384.94	2379.32	2368.3
469	192.368	469	221.196	469	237.572	469	281.144						0.5035	243.85	1.0626	539.17	0.5253	842.96		19.2539	2201.63	2222.02	2421.51	2465.99	2376.41	2413.9	2426.77	2310.23	2419.61	2459.03	2359.87	2404.29	2278.57	2440.31	2276.96	2248.12	2228.97	2289.57	2322.92	2298.51	2222.15	2327.44	2284.76	2288.85	2272.91	2333.65	2411.43	2398.57	2435.16
470	196.19	470	220.502	470	237.429	470	281.422						0.5025	244.37	1.064	539.69	0.5241	843.48		19.2576	2253.11	2202.63	2320.18	2447.14	2420.22	2386.13	2485.49	2404.48	2325.65	2338.69	2306.78	2345.66	2214.49	2352.36	2289.63	2294.69	2237.05	2247.99	2279.96	2214.57	2264.68	2256.77	2282.89	2297.85	2326.69	2310.06	2420.15	2317.61	2407.01
471	193.832	471	220.363	471	237.286	471	281.144						0.5017	244.89	1.0655	540.21	0.5232	844		19.2614	2263.78	2146.85	2450.27	2437.73	2484.71	2426.06	2427.93	2380.29	2368.32	2448.92	2307.92	2367.63	2329.67	2327.04	2348.42	2300.91	2219.27	2243.69	2215.62	2245.18	2207.5	2267.59	2340.18	2285.53	2320.06	2345.63	2390.09	2335.39	2350.99
472	192.661	472	220.224	472	237.572	472	281.283						0.5007	245.41	1.0669	540.73	0.522	844.52		19.2651	2267.78	2223.83	2444.73	2542.95	2472.55	2525.94	2345.85	2395.06	2415.94	2406.01	2410.14	2335.12	2381.37	2305.44	2457.6	2231.25	2282.26	2313.36	2231.56	2204.02	2286.5	2252.46	2275.4	2260.98	2277.54	2379.32	2377.47	2401.85	2441.94
473	191.612	473	220.085	473	237.143	473	281.283						0.4999	245.93	1.0684	541.25	0.5211	845.05		19.2689	2324.46	2250.98	2442.04	2486.6	2429.97	2571.47	2461.12	2403.7	2467.25	2386.54	2435.44	2261.09	2347.46	2248.16	2284.92	2223.32	2289.97	2263.55	2275.24	2221.32	2282.56	2264.78	2352.21	2262.54	2309.36	2361.55	2329.85	2419.08	2359.5
474	193.544	474	219.808	474	237.715	474	281.144						0.499	246.45	1.0698	541.77	0.5199	845.56		19.2726	2289.32	2225.86	2443.01	2470.2	2374.11	2442.84	2451.61	2392.06	2325.19	2301.3	2350.72	2304.63	2377.53	2353.43	2327.53	2264.48	2305.42	2251.28	2217.98	2305.46	2364.28	2334.5	2367.04	2293.67	2242.33	2397.83	2323.36	2275.67	2346.11
475	191.486	475	219.808	475	237.572	475	280.866						0.498	246.97	1.0715	542.29	0.519	846.09		19.2764	2260.92	2173.79	2402.27	2416.11	2367.89	2464.3	2438.82	2398.16	2390.44	2330.4	2324.65	2369.05	2313.68	2312.31	2305.81	2315.68	2294.58	2209.12	2212.49	2208.93	2237.24	2323.18	2368.87	2303.06	2317.31	2388.63	2376.79	2376.32	2359.08
476	190.745	476	219.391	476	237	476	281.005						0.4972	247.49	1.0731	542.8	0.518	846.61		19.2801	2192.5	2251.65	2464.4	2427.18	2462.27	2378.55	2414.78	2318.86	2358.28	2372.91	2299.76	2326.19	2306.55	2235.83	2259.13	2286.39	2275.77	2342.09	2250.2	2263	2282.33	2312.22	2256.47	2297.14	2343.9	2287.46	2337.12	2312.99	2395.19
477	191.629	477	219.391	477	237	477	281.283						0.4962	248.02	1.0745	543.33	0.5169	847.13		19.2839	2208.98	2295.9	2363.28	2434.64	2380.86	2448.8	2390.65	2352.2	2396.89	2381.23	2270.39	2278.39	2367.23	2303.8	2312.74	2266.06	2277	2356.11	2270.51	2294.44	2250.44	2343.81	2207.36	2321.49	2324.37	2294.94	2346.41	2399.93	2383.39
478	188.69	478	218.836	478	236.714	478	281.005						0.4954	248.53	1.0763	543.85	0.5159	847.65		19.2876	2258.96	2316.57	2389.06	2405.55	2414.69	2445.61	2355.85	2371.3	2346.56	2312.04	2314.6	2397.4	2296.54	2210.19	2343.03	2283.91	2282.6	2237.65	2239.61	2208.63	2280.93	2313.2	2282.5	2341.12	2309.73	2323.84	2348.79	2343.65	2280.64
479	189.13	479	218.558	479	237.143	479	281.283						0.4945	249.06	1.0779	544.36	0.5148	848.17		19.2914	2253.88	2302.96	2436.11	2422.3	2461.51	2436.22	2421.66	2434.44	2402.53	2339.03	2387.38	2334.8	2289.81	2267.84	2313.59	2295.73	2314.73	2266.52	2252.54	2283.41	2230.76	2290.66	2321.28	2266.37	2306.41	2276.35	2355.46	2316.09	2358.12
480	189.149	480	219.113	480	237	480	280.727						0.4936	249.58	1.0794	544.88	0.5137	848.69		19.2951	2263.65	2239.16	2411.09	2456.67	2432.95	2411.1	2379.28	2364.26	2327.59	2348.46	2361.24	2292.6	2370.5	2297.55	2199.63	2309.28	2326.63	2288.85	2323.67	2190.17	2279.82	2230.26	2210.83	2291.84	2281.9	2333.37	2344.95	2354.43	2338.89
481	190.468	481	218.975	481	236.571	481	280.727						0.4928	250.1	1.0811	545.4	0.5125	849.22		19.2989	2286.71	2243.91	2474.34	2394.24	2379.79	2350	2343.45	2348.99	2339.14	2358.91	2327.68	2289.83	2314.47	2347.27	2327.55	2252.23	2266.27	2202.64	2314.53	2224.44	2252.64	2214.68	2212.25	2345.29	2383.53	2345.55	2304.37	2321.02	2292.72
482	191.351	482	219.113	482	237.143	482	280.589						0.4919	250.62	1.0829	545.92	0.5116	849.73		19.3026	2235.68	2268.79	2329.33	2378.26	2419.3	2354.56	2384.85	2339.38	2365.96	2353.19	2353.15	2336.69	2276.74	2270.31	2328.38	2297.24	2358.42	2223.98	2275.02	2261.55	2270.87	2205.1	2234.09	2280.27	2318.15	2280.53	2321.22	2343.99	2404.65
483	190.904	483	218.974	483	236.142	483	280.589						0.4911	251.14	1.0845	546.44	0.5106	850.26		19.3064	2199.53	2298.88	2433.01	2460.26	2398.43	2375.44	2441.79	2297.89	2378.52	2289.02	2354.12	2256.31	2271.85	2242.13	2288.67	2249.27	2248.76	2185.74	2328.33	2185.38	2331.34	2261.49	2277.81	2305.34	2310.01	2302.09	2386.88	2310.7	2349.23
484	188.998	484	218.974	484	236.857	484	280.311						0.4901	251.66	1.0863	546.96	0.5095	850.78		19.3101	2351.18	2213.99	2442.96	2423.6	2399.88	2386.55	2381.87	2373.77	2398.62	2291.14	2309.45	2289.28	2265.27	2238.74	2238.22	2299.03	2244.02	2219.96	2284.92	2252.24	2276.99	2341.62	2239.7	2213.73	2327.49	2362.7	2301.29	2327.91	2409.98
485	188.115	485	218.835	485	236.428	485	280.311						0.4893	252.19	1.0881	547.48	0.5085	851.29		19.3139	2250.01	2247.58	2416.01	2427.21	2410.87	2336.28	2401.58	2373.44	2390.63	2278.87	2337.62	2307.55	2235.35	2319.5	2285.34	2254.64	2245.26	2271.17	2265.51	2318.12	2257.38	2259.29	2371.27	2278.72	2355.79	2303.51	2379.79	2339.1	2364.83
486	189.586	486	218.697	486	236.857	486	280.172						0.4883	252.7	1.0898	548	0.5074	851.82		19.3176	2346.22	2310.32	2419.49	2398.7	2356.08	2321.58	2388.31	2274.59	2362.31	2318.98	2269.48	2306.13	2279.3	2331.42	2301.51	2224.9	2197.3	2263.91	2320.79	2267.54	2268.75	2274.15	2259.03	2246.87	2375.53	2300.58	2316.44	2291.71	2328.33
487	189.438	487	218.697	487	236.285	487	280.311						0.4875	253.23	1.0916	548.52	0.5064	852.34		19.3214	2343.27	2371.92	2420.4	2368.77	2361.21	2387.11	2300.72	2281.37	2382.5	2329.73	2318.67	2299.29	2342.91	2247.13	2321.53	2296.47	2288.56	2293.09	2284.77	2233.08	2343.48	2281.52	2302.68	2342.28	2356.28	2396.83	2303.6	2376.78	2332.62
488	188.268	488	218.558	488	236.714	488	280.172						0.4865	253.75	1.0936	549.04	0.5053	852.86		19.3251	2218.37	2269.28	2361.62	2494.74	2345.55	2408.76	2374.02	2356.98	2402.61	2361.4	2333.38	2313.28	2295.36	2284.87	2307.9	2284.53	2195.48	2328.8	2277.31	2216.35	2267.68	2350.34	2221.97	2210.53	2328.16	2296.21	2376.81	2314.68	2337.9
489	188.116	489	218.419	489	236.142	489	280.311						0.4857	254.26	1.0953	549.55	0.5041	853.38		19.3289	2244.85	2337.39	2397.42	2466.92	2375.08	2305.03	2407.43	2369.4	2408.08	2321.55	2360.28	2273.64	2263.35	2279.25	2310.01	2318.43	2328.51	2283.54	2352.96	2276.48	2262.64	2223.88	2248.07	2275.42	2283.25	2362.71	2359.43	2359.04	2314.09
490	1.17577	490	220.363	490	236.428	490	279.894						0.4849	254.79	1.0974	550.07	0.5032	853.9		19.3326	2361.04	2344.64	2458.42	2434.41	2337.94	2334.38	2341.86	2306.25	2375.21	2398.56	2359.65	2339.27	2256.75	2286.4	2326.71	2271.9	2312.64	2202.5	2217.82	2346.04	2235.32	2291.31	2277.22	2300.74	2329.17	2279.89	2307.38	2332.87	2297.19
491	3.38032	491	218.974	491	235.999	491	280.033						0.484	255.31	1.0992	550.6	0.502	854.42		19.3364	2277.3	2397.8	2419.25	2466.15	2451.73	2369.81	2451.55	2375.6	2345.33	2312.98	2336.74	2291.7	2222.96	2302.27	2308.24	2229.59	2287.72	2245.41	2284.43	2290.54	2302.48	2288.01	2301.55	2373.62	2262.79	2287.91	2339	2330	2358.55
492	195.909	492	218.418	492	235.999	492	280.033						0.483	255.83	1.1013	551.11	0.5009	854.95		19.3401	2287.27	2340.38	2420.98	2413.74	2302.71	2301.32	2332.1	2320.1	2297.86	2333.4	2266.09	2249.36	2249.18	2247.12	2273.36	2248.02	2219.53	2285.44	2315.68	2186.13	2256.56	2233.32	2315.15	2323.4	2309.4	2268.56	2312.94	2336.91	2274.55
493	194.144	493	218.279	493	236.142	493	280.033						0.4822	256.35	1.1032	551.63	0.4999	855.46		19.3439	2284.06	2269.38	2441.28	2338.48	2328.38	2340.28	2343.22	2279.62	2277.71	2236.74	2317.28	2316.65	2262.89	2251.32	2296.73	2228.76	2279.12	2256.11	2235.21	2265.39	2202.92	2212.21	2339.83	2200.31	2253.68	2304.97	2266.32	2353.82	2305.52
494	196.643	494	218.418	494	235.999	494	280.033						0.4812	256.87	1.1053	552.15	0.4988	855.99		19.3476	2376.01	2276.59	2423.49	2360.85	2374.26	2280.75	2287.3	2241.64	2256.78	2276.96	2238.43	2293.44	2325.07	2273.72	2207.16	2169.04	2266.42	2313.08	2293.86	2320.54	2316.46	2262.33	2316.21	2243.02	2261.34	2289.74	2303.65	2298.86	2276.02
495	194.287	495	218.558	495	235.856	495	279.894						0.4804	257.39	1.1074	552.67	0.4978	856.51		19.3514	2288.7	2232.24	2425.6	2380.66	2378.69	2363.22	2357.99	2320.11	2335.19	2287.79	2336.24	2266.33	2226.19	2327.25	2318.4	2213.39	2313.01	2229.87	2259.6	2234.07	2327.56	2299.41	2227.39	2285.16	2374.67	2389.32	2379.18	2302.56	2376.89
496	194.145	496	218.695	496	235.999	496	279.894						0.4795	257.92	1.1095	553.19	0.4967	857.03		19.3551	2326.22	2268.06	2440.94	2263.17	2302.7	2268.18	2357.88	2298.63	2222.01	2319.6	2298.96	2228.71	2288.15	2348.85	2285.91	2240.7	2253.76	2229.18	2194.59	2287.17	2210.8	2297.32	2291.44	2255.63	2301.62	2322.56	2333.26	2364.33	2342.24
497	191.348	497	218.141	497	236.142	497	280.033						0.4785	258.43	1.1116	553.71	0.4956	857.55		19.3589	2252.1	2292.35	2454.22	2338.03	2279.14	2290.22	2307.43	2304.05	2311.5	2237.97	2296.59	2297.42	2286.47	2300.6	2258.27	2292.22	2229.3	2291.28	2265.49	2249.36	2262.28	2269.72	2295.79	2233.78	2268.27	2285.1	2354.33	2254.6	2327.75
498	194.72	498	218.28	498	235.856	498	280.033						0.4777	258.96	1.1139	554.23	0.4945	858.07		19.3626	2343.84	2244.04	2393.99	2277.96	2300.65	2339.77	2346.18	2266.99	2293.42	2243.13	2238.24	2316.53	2231.72	2314.96	2266.57	2256.8	2218.37	2257.53	2206.87	2197.7	2230.29	2244.56	2187.48	2268.39	2290.06	2315.1	2273.72	2367.5	2333.45
499	191.644	499	218.002	499	235.713	499	279.894						0.4767	259.48	1.1161	554.74	0.4935	858.59		19.3664	2291.2	2375.65	2380.28	2307.63	2345.23	2377.81	2297.24	2245.01	2289.02	2376.58	2286.15	2296.88	2184.95	2258.88	2311.35	2252.36	2235.91	2259.81	2261.01	2200.22	2232.2	2230.82	2272.18	2323.98	2208.96	2366.26	2361.17	2317.54	2281.37
500	192.379	500	217.863	500	235.713	500	279.894						0.4757	260	1.1184	555.26	0.4924	859.12		19.3701	2294.38	2310.09	2355.64	2293.45	2286.66	2353.63	2248.58	2258.26	2260.89	2267.81	2260.13	2289.68	2237.23	2301.33	2211.71	2268.27	2222.32	2197.01	2199.74	2193.55	2263.74	2248.58	2266.07	2320.56	2253.51	2264.02	2366.36	2338.96	2284.88
501	191.646	501	218.001	501	235.713	501	279.338						0.4748	260.52	1.1207	555.79	0.4912	859.63		19.3739	2314.7	2365.22	2358.1	2426.7	2336.4	2339.74	2329.69	2318.36	2322.73	2304.07	2283.88	2300.39	2298.03	2307.1	2247.95	2265.35	2236.12	2211.95	2197.19	2274.31	2264.32	2262.22	2251.88	2391.78	2265.29	2319.13	2377.44	2352.86	2325.11
502	191.5	502	218.001	502	235.57	502	279.477						0.4738	261.04	1.1231	556.3	0.4901	860.15		19.3776	2339.91	2328.38	2370.09	2421.6	2308.67	2351.94	2288.68	2321.44	2273.39	2297.86	2305.73	2266.82	2252.78	2244.89	2314.49	2259.77	2261.28	2198.36	2207.84	2272.39	2246.78	2191.31	2260.99	2315.47	2270.08	2332.03	2311.57	2347.99	2363.28
503	189.884	503	217.862	503	235.856	503	279.616						0.473	261.56	1.1253	556.82	0.489	860.68		19.3814	2339.1	2347.87	2349.43	2308.34	2335.84	2395.9	2287.25	2308.94	2368.21	2333.59	2263.71	2294.56	2258.07	2260.32	2339.08	2288.39	2324.24	2215.73	2217.72	2256.26	2230.29	2264.21	2328.49	2299.7	2210.25	2305.18	2314.52	2366.04	2307.86
504	187.827	504	217.718	504	235.57	504	279.477						0.4719	262.08	1.1279	557.34	0.488	861.19		19.3851	2218.24	2259.91	2326.98	2206.58	2284.32	2259.77	2250.46	2268.64	2335.65	2344.73	2293.84	2295.77	2256.98	2220.33	2311.51	2286.08	2257.62	2191.33	2202.71	2191.12	2274.77	2273.5	2259.06	2366.21	2256.98	2346.13	2364.2	2340.08	2308.7
505	188.856	505	216.333	505	235.427	505	279.2						0.4709	262.6	1.1303	557.86	0.4869	861.72		19.3889	2331.12	2273.04	2383.1	2313.66	2306.57	2326.6	2201.17	2342.68	2263.75	2335.01	2308.29	2276.7	2311.77	2264.73	2276.21	2325.76	2297.66	2282.58	2261.88	2257.92	2277.49	2272.01	2275.95	2316.87	2274.67	2335.67	2310.03	2301.02	2325.13
506	191.501	506	218.137	506	235.57	506	279.2						0.4699	263.12	1.1329	558.38	0.4857	862.24		19.3926	2326.5	2254.43	2378.23	2358.49	2354.29	2290.65	2330.63	2319.83	2254.92	2284.54	2294.88	2294.56	2279.44	2273.69	2244.7	2265.17	2221.52	2195.91	2292.6	2260.36	2261.09	2315.9	2252.81	2250.74	2260.16	2313.07	2367.67	2296.65	2312.83
507	190.323	507	218.555	507	235.284	507	278.783						0.469	263.65	1.1355	558.9	0.4846	862.76		19.3964	2360.53	2300.38	2454.15	2378.63	2263.95	2344.96	2353.81	2311.89	2327.79	2307.13	2299.05	2328.56	2295.02	2233.3	2201.17	2172.76	2256.85	2224.74	2292.47	2315.44	2371.55	2302.83	2327.63	2319.46	2324.45	2220.75	2290.6	2310.78	2338.24
508	193.411	508	217.863	508	235.284	508	278.783						0.468	264.16	1.1381	559.42	0.4835	863.28		19.4001	2317.59	2279.19	2320.6	2365.64	2267.19	2359.33	2378.27	2308.38	2346.05	2300.01	2257.77	2371.66	2250.08	2335.24	2193.92	2196.06	2297.55	2283.34	2219.39	2278.26	2299.59	2279.38	2274.38	2320.57	2328.66	2259.68	2327.04	2303.11	2277.11
509	188.996	509	215.086	509	235.57	509	279.061						0.4669	264.69	1.1407	559.93	0.4824	863.8		19.4039	2306.37	2274.06	2379.48	2304.95	2285.76	2282.82	2276.86	2276.78	2238.59	2288.51	2302.84	2184.04	2227.68	2359.6	2199.53	2229.76	2263.21	2297.5	2258.88	2307.52	2224.07	2252.35	2295.88	2307.19	2306.47	2272.69	2300.24	2318.35	2308.27
510	187.534	510	216.335	510	235.141	510	278.505						0.4659	265.21	1.1434	560.46	0.4812	864.32		19.4076	2304.27	2216.2	2410.06	2335.81	2336.58	2308.29	2290.38	2264.45	2287.51	2264.14	2267.8	2284.75	2252.15	2323.91	2270.52	2256.25	2242.66	2281.09	2320.61	2300.44	2246.12	2227.95	2307.84	2297.41	2295.69	2325.85	2309.85	2291.13	2326.88
511	191.496	511	216.056	511	235.141	511	278.644						0.4649	265.73	1.1461	560.98	0.4801	864.85		19.4114	2262.88	2181.17	2366.51	2350.3	2364.46	2277.77	2324.84	2359.87	2349.95	2310.01	2311.38	2315.79	2316.88	2339.13	2208.07	2282.9	2288.64	2266.87	2245.96	2362.4	2295.45	2285.54	2327.45	2341	2350.04	2403.49	2312.3	2309.04	2309.4
512	190.179	512	216.333	512	235.284	512	278.505						0.4638	266.25	1.1489	561.49	0.479	865.36		19.4151	2276.34	2213.56	2287.2	2330.36	2300.88	2289.53	2312.62	2269.82	2288.38	2271.08	2317.76	2309.02	2221.69	2320.39	2269.5	2207.88	2279.83	2187.87	2252.34	2343.83	2294.55	2247.44	2291.4	2328.5	2338.37	2344.96	2352.78	2351.8	2316.14
513	191.646	513	214.945	513	235.141	513	278.505						0.4628	266.77	1.1518	562.01	0.4778	865.89		19.4189	2283.45	2276.59	2318.05	2319.22	2332.83	2249.63	2238.89	2275.68	2371.5	2306.91	2291.15	2276.72	2258.29	2177.83	2301.83	2245.74	2294.58	2235.55	2297.1	2313.11	2249.46	2302.55	2212.57	2355.62	2279.17	2316.21	2276.92	2405.34	2280.5
514	189.15	514	216.194	514	234.998	514	278.505						0.4617	267.29	1.1547	562.54	0.4765	866.41		19.4226	2236.75	2212.06	2354.98	2261.7	2225.85	2280.22	2227.28	2263.49	2271.57	2299.19	2280.45	2261.24	2277.41	2199.67	2304.88	2273.51	2217.44	2218.71	2274.26	2226.03	2224.03	2267.08	2356.32	2264.03	2334.82	2210.62	2298.62	2328.78	2281.8
515	188.415	515	220.501	515	234.998	515	278.504						0.4606	267.82	1.1576	563.05	0.4756	866.93		19.4264	2211.53	2185.57	2329.17	2268.11	2234.93	2289.1	2261.48	2265.82	2277.53	2304.71	2280.4	2215.44	2282.33	2231.76	2289.3	2271.64	2180.19	2233.12	2262.31	2215.79	2227.63	2245.41	2369.4	2204.07	2313.87	2200.82	2304.78	2311.17	2303.15
516	187.974	516	213.97	516	234.855	516	278.364						0.4594	268.33	1.1605	563.57	0.4744	867.45		19.4301	2198.95	2184.44	2286.1	2300.33	2299.19	2279.84	2302.88	2279.79	2341.57	2323.56	2281.89	2157.12	2290.68	2247.6	2267.66	2265.56	2166.39	2268.72	2260.57	2236.73	2238.18	2243.36	2310.87	2168.01	2256.05	2235.72	2289.95	2325.8	2325.52
517	185.181	517	218.695	517	234.712	517	278.504						0.4583	268.86	1.1637	564.09	0.4733	867.97		19.4339	2278.55	2218.71	2255.71	2327.43	2254.98	2293.79	2298.41	2291.52	2326.27	2286.85	2299.92	2280.88	2254.75	2235.9	2296.5	2240.32	2212.59	2285.72	2206.42	2265.84	2228.77	2198.73	2260.56	2201.53	2293.2	2350.31	2360.6	2304.75	2273.76
518	187.975	518	216.473	518	234.712	518	278.505						0.4573	269.38	1.1668	564.61	0.472	868.49		19.4376	2248.86	2133.4	2297.77	2326.93	2275.62	2262.86	2286.53	2296.62	2270.73	2242.62	2217.56	2284.64	2248.3	2236.65	2297.26	2228.68	2266.59	2248.71	2248.41	2226.55	2198.81	2151.98	2214.99	2261.55	2256.09	2331.3	2337.74	2305.57	2224.33
519	187.384	519	216.749	519	234.569	519	278.504						0.4561	269.9	1.1699	565.13	0.4709	869.01		19.4414	2319.79	2212.95	2317.9	2258.99	2283.23	2315	2268.81	2256.16	2268.75	2211.1	2209.84	2268.3	2278.75	2273.16	2239.45	2269.08	2218.58	2224.08	2259.66	2182.38	2241.6	2266.1	2243.11	2243.39	2250.6	2276.67	2301.3	2295.05	2273.84
520	184.593	520	216.334	520	234.569	520	278.783						0.4549	270.42	1.1731	565.65	0.4696	869.53		19.4451	2223.07	2194.05	2290.79	2295.93	2274.24	2293.68	2297.03	2250.42	2284.39	2248.29	2207.06	2224.58	2257.32	2256.56	2248.29	2295.02	2202.58	2242.68	2203.69	2230.59	2265.41	2259.07	2266.07	2247.6	2240.21	2283.15	2356.3	2359.66	2214.45
521	181.8	521	216.196	521	234.569	521	278.505						0.4538	270.94	1.1763	566.17	0.4683	870.05		19.4489	2226.2	2190.46	2297.24	2230.85	2292.13	2273.73	2321.17	2306.58	2287.15	2270.83	2287.55	2207.15	2303.37	2280.36	2279.88	2226.44	2205.43	2265.23	2232.91	2314.63	2211.58	2198.72	2286.25	2259.58	2304.4	2361.83	2371.4	2276.24	2276.54
522	189.289	522	216.057	522	234.569	522	278.365						0.4525	271.46	1.1797	566.68	0.4672	870.58		19.4526	2209.88	2140.08	2291.16	2316.58	2222.11	2215.78	2356.64	2348.85	2261.25	2279.65	2265.29	2278.72	2297.35	2280.52	2279.86	2261.12	2271.37	2265.35	2253.53	2256.3	2285.29	2260.4	2303.29	2278.61	2320.83	2310.47	2282.54	2304.02	2338.57
523	192.371	523	216.334	523	234.569	523	278.087						0.4514	271.98	1.1831	567.2	0.4659	871.09		19.4564	2190.46	2179.55	2268.19	2277.59	2311.09	2276.48	2353.97	2310.89	2236.26	2311.57	2307.17	2269.91	2298.36	2280.38	2289.87	2282.99	2278.24	2286.51	2245.37	2223.64	2296.12	2303.28	2369.69	2336.04	2270	2299.87	2340.1	2368.35	2351.33
524	188.552	524	216.056	524	234.569	524	278.086						0.4501	272.5	1.1865	567.73	0.4648	871.62		19.4601	2195.77	2178.24	2316.77	2336.49	2302.4	2309.47	2264.78	2348.07	2234.99	2277.72	2284.67	2275.98	2303.49	2259.87	2326.49	2246.35	2224.54	2264.3	2281.16	2296.29	2255.39	2353.62	2319.86	2293.68	2284.51	2319.25	2369.39	2348.59	2328.06
525	187.083	525	215.779	525	234.569	525	278.502						0.4488	273.02	1.19	568.24	0.4633	872.14		19.4639	2250.03	2165.24	2354.75	2408.03	2305.52	2323.77	2322.32	2291.18	2292.92	2242.62	2301.41	2247.21	2328.34	2266.54	2308.67	2334.94	2234.78	2222.13	2280.56	2277.86	2271.4	2297.5	2261.21	2266.07	2298.56	2303.94	2407.53	2352.51	2383.84
526	187.384	526	215.501	526	234.426	526	277.807						0.4475	273.55	1.1936	568.76	0.462	872.66		19.4676	2204.29	2225.47	2334.27	2313.72	2248.04	2311.31	2295.05	2254.97	2310.89	2264.17	2292.53	2313.02	2327.82	2256.12	2309.41	2298.88	2234.65	2220.61	2250.3	2226.45	2288.44	2266.62	2286.97	2222.17	2289.59	2300.74	2303.4	2328.79	2361.84
527	184.147	527	215.641	527	234.283	527	277.807						0.4462	274.06	1.1971	569.28	0.4607	873.18		19.4714	2208.92	2248.53	2251.76	2284.74	2265.92	2339.3	2308.58	2308.18	2293.8	2261.71	2300.44	2324.76	2250.38	2288.76	2303.63	2262.01	2259.86	2267.85	2244.27	2238.65	2227.76	2314.29	2266.76	2276.41	2300.29	2378.62	2349.57	2375.21	2319.01
528	183.415	528	215.36	528	234.139	528	277.944						0.4449	274.59	1.2007	569.8	0.4594	873.7		19.4751	2163.23	2142.25	2252.29	2261.55	2274.59	2268.22	2295.33	2273.42	2271.23	2203.48	2294.62	2317.53	2241.78	2255.55	2226.96	2200.19	2230.25	2194.62	2249.92	2252.13	2213.81	2292.94	2174.17	2254.19	2239.06	2280.45	2353.17	2286.66	2264.82
529	186.356	529	215.639	529	234.569	529	277.805						0.4435	275.11	1.2044	570.32	0.4582	874.22		19.4789	2220	2172.24	2280.06	2312.91	2284.76	2210.91	2309.67	2234.01	2262.9	2186.27	2277.73	2298.19	2205.83	2194.83	2267.74	2228.12	2282.38	2221.56	2266.13	2253.66	2197.1	2289.49	2239.92	2260.82	2202.23	2262.97	2328.44	2395.18	2244.17
530	186.203	530	215.361	530	234.283	530	277.528						0.4422	275.63	1.2083	570.84	0.4567	874.75		19.4826	2224.98	2269.07	2289.75	2260.4	2277.34	2266.58	2280.06	2273.08	2262.31	2261.31	2316.93	2251.6	2204.36	2263.32	2342.7	2239.57	2227.08	2238.4	2239.42	2290.24	2197.8	2305.27	2234.84	2271.94	2248.28	2359.65	2379.19	2333.62	2310.67
531	186.645	531	215.499	531	234.139	531	277.946						0.4407	276.15	1.212	571.36	0.4554	875.26		19.4864	2243.53	2259.9	2311.57	2294.08	2267.77	2322.18	2287.43	2283.45	2354.12	2278.17	2317.06	2232.85	2300.87	2298.38	2310.57	2226.6	2272.32	2220.37	2275.22	2305.18	2313.89	2314.58	2291.25	2321.22	2275	2376.44	2383.82	2388.45	2322.39
532	0	532	215.08	532	234.712	532	277.388						0.4393	276.67	1.2158	571.87	0.454	875.79		19.4901	2148.73	2154.13	2268.69	2266.23	2217.93	2226.04	2283.34	2275.04	2279.79	2278.29	2318.11	2204.22	2311.1	2227.02	2278.08	2241.65	2244.07	2184.81	2168.4	2213.67	2307.37	2293.16	2255.71	2252.03	2232.21	2328.05	2331.49	2377.36	2273.57
533	--	533	215.501	533	233.853	533	277.665						0.4378	277.19	1.2199	572.4	0.4525	876.31		19.4939	2167.57	2143.77	2272.53	2265.77	2262.05	2223.45	2258.23	2268.93	2225.23	2308.49	2322.33	2226.23	2270.77	2292.13	2282.21	2251.27	2280.52	2235.2	2223.45	2252.3	2232.18	2281.12	2317.84	2246.32	2260.19	2329.86	2325.12	2317.64	2274.68
534	--	534	214.944	534	234.855	534	277.665						0.4364	277.72	1.2237	572.92	0.4512	876.83		19.4976	2200.32	2098.18	2267.92	2256.2	2264.56	2232.06	2256.84	2317.14	2264.22	2295.88	2282.83	2288.52	2326.8	2283.9	2249.28	2257.38	2344.64	2256.86	2289.99	2275.5	2264.46	2223.51	2271.32	2261.66	2266.38	2364.82	2328.45	2341.94	2285.75
535	--	535	215.084	535	233.853	535	277.387						0.4348	278.23	1.2278	573.43	0.4498	877.35		19.5014	2166.09	2168.22	2304.69	2276.1	2254.76	2231.59	2256.17	2392.81	2284.8	2311.65	2300.23	2291.12	2333.53	2271.3	2298.56	2292.09	2283.73	2233.25	2270.39	2237.64	2305.5	2265.43	2222.68	2266.02	2301.76	2354.01	2369.08	2315.14	2335.53
536	--	536	215.497	536	234.712	536	277.389						0.4331	278.76	1.232	573.95	0.4482	877.87
537	--	537	214.944	537	233.996	537	277.251						0.4315	279.28	1.2362	574.47	0.4467	878.39
538	--	538	215.084	538	233.71	538	277.531						0.4299	279.79	1.2405	574.99	0.4451	878.91
539	--	539	214.808	539	234.712	539	277.254						0.4281	280.32	1.2449	575.51	0.4436	879.43
540	--	540	214.807	540	233.138	540	276.975						0.4265	280.84	1.2492	576.03	0.442	879.95
541	--	541	214.669	541	234.426	541	276.836						0.4246	281.36	1.2537	576.55	0.4404	880.48
542	--	542	214.947	542	233.71	542	277.393						0.4228	281.88	1.2584	577.07	0.4388	880.99
543	--	543	214.67	543	233.853	543	276.838						0.4207	282.4	1.2631	577.59	0.437	881.52
544		544	214.67	544	234.139	544	277.254						0.4188	282.92	1.2681	578.11	0.4354	882.04
545		545	214.392	545	233.71	545	276.838						0.4167	283.45	1.2729	578.62	0.4335	882.56
546		546	214.392	546	233.853	546	276.977						0.4144	283.96	1.2781	579.14	0.4317	883.08
547		547	214.392	547	233.424	547	276.421						0.4123	284.49	1.2833	579.67	0.4299	883.6
548		548	214.392	548	233.567	548	276.977						0.4101	285.01	1.2888	580.18	0.428	884.12
549		549	214.392	549	233.853	549	276.977						0.4078	285.53	1.2942	580.7	0.426	884.65
550		550	214.392	550	233.567	550	276.699						0.4054	286.05	1.2999	581.22	0.424	885.16
551		551	214.531	551	233.424	551	277.116						0.4028	286.57	1.3055	581.74	0.422	885.68
552		552	214.809	552	233.424	552	276.699						0.4002	287.09	1.3112	582.26	0.4199	886.21
553		553	213.975	553	233.281	553	276.421						0.3977	287.61	1.3171	582.78	0.4177	886.72
554		554	213.974	554	233.567	554	276.283						0.3947	288.13	1.3231	583.3	0.4156	887.25
555		555	213.836	555	233.281	555	276.699						0.3918	288.65	1.3291	583.81	0.4131	887.77
556		556	213.836	556	233.138	556	276.282						0.3886	289.18	1.3352	584.33	0.4109	888.29
557		557	213.42	557	233.138	557	276.421						0.3856	289.69	1.3413	584.86	0.4083	888.81
558		558	213.559	558	233.138	558	275.866						0.3822	290.22	1.3476	585.37	0.4057	889.33
559		559	213.42	559	233.71	559	276.421						0.3786	290.74	1.3539	585.89	0.4031	889.85
560		560	213.281	560	233.567	560	276.144						0.3749	291.26	1.3602	586.41	0.4004	890.38
561		561	213.281	561	232.852	561	276.421						0.371	291.78	1.3665	586.93	0.3975	890.89
562		562	213.143	562	233.281	562	275.727						0.367	292.3	1.373	587.45	0.3944	891.42
563		563	213.282	563	233.281	563	275.866						0.3628	292.82	1.3794	587.97	0.3914	891.94
564		564	212.865	564	232.709	564	275.727						0.3585	293.35	1.386	588.49	0.3881	892.46
565		565	213.004	565	233.138	565	276.005						0.3538	293.86	1.3926	589	0.3846	892.98
566		566	212.865	566	232.566	566	275.727						0.3489	294.39	1.3993	589.53	0.381	893.5
567		567	212.865	567	232.852	567	276.005						0.3439	294.91	1.406	590.05	0.3775	894.02
568		568	212.865	568	232.566	568	275.727						0.3386	295.43	1.4126	590.56	0.3736	894.54
569		569	212.587	569	232.423	569	275.866						0.3331	295.95	1.4194	591.08	0.3697	895.06
570		570	212.587	570	232.423	570	275.31						0.3273	296.47	1.4262	591.6	0.3655	895.58
571		571	212.448	571	232.423	571	275.31						0.3217	296.99	1.433	592.12	0.3612	896.11
572		572	212.448	572	232.423	572	275.727						0.3157	297.51	1.4399	592.64	0.3565	896.62
573		573	212.17	573	232.28	573	275.171						0.3092	298.03	1.4468	593.16	0.3518	897.15
574		574	212.171	574	232.709	574	275.727						0.303	298.55	1.4538	593.68	0.3468	897.67
575		575	212.032	575	231.851	575	274.755						0.2997	298.81	1.4607	594.2	0.3417	898.19
576		576	212.171	576	232.137	576	275.31								1.4678	594.72	0.3362	898.71
577		577	211.893	577	232.28	577	275.171								1.4751	595.24	0.3305	899.23
578		578	211.754	578	231.994	578	274.893								1.4822	595.75	0.3249	899.75
579		579	211.754	579	231.994	579	275.449								1.4894	596.27	0.3188	900.28
580		580	211.199	580	231.994	580	275.032								1.4969	596.8	0.3126	900.8
581		581	211.615	581	232.28	581	275.032								1.5043	597.31	0.3062	901.32
582		582	211.615	582	232.137	582	274.893								1.5119	597.83	0.2997	901.84
583		583	211.06	583	231.994	583	274.893								1.5194	598.35		--
584		584	211.06	584	231.994	584	274.477								1.5273	598.87		--
585		585	211.476	585	231.851	585	274.755								1.5353	599.39		--
586		586	211.338	586	231.708	586	274.616								1.5433	599.91		--
587		587	210.921	587	231.851	587	274.755								1.5515	600.43		--
588		588	211.338	588	231.994	588	274.616								1.5599	600.95		--
589		589	210.782	589	232.137	589	274.755								1.5685	601.47		--
590		590	210.921	590	232.137	590	274.199								1.5775	601.99		--
591		591	211.06	591	231.708	591	274.477								1.5866	602.51		--
592		592	210.92	592	231.994	592	274.338								1.5959	603.02		--
593		593	210.504	593	231.708	593	274.477								1.6007	603.29		--
594		594	210.643	594	230.993	594	274.199
595		595	210.364	595	231.279	595	274.06
596		596	210.226	596	231.565	596	274.338
597		597	209.81	597	230.993	597	273.365
598		598	210.503	598	231.279	598	274.06
599		599	209.809	599	231.422	599	273.921
600		600	209.81	600	230.707	600	273.504
601		601	210.085	601	231.422	601	273.504
602		602	209.808	602	231.565	602	273.504
603		603	210.504	603	231.279	603	273.782
604		604	210.364	604	231.136	604	273.227
605		605	210.365	605	231.136	605	273.504
606		606	210.643	606	231.136	606	273.086
607		607	210.921	607	230.993	607	273.365
608		608	210.226	608	231.136	608	273.504
609		609	210.503	609	230.85	609	273.503
610		610	210.086	610	231.136	610	273.225
611		611	210.362	611	230.85	611	272.948
612		612	209.668	612	231.136	612	273.226
613		613	210.082	613	230.993	613	272.67
614		614	209.667	614	230.85	614	273.226
615		615	209.528	615	230.85	615	273.087
616		616	209.388	616	230.707	616	273.087
617		617	209.391	617	230.85	617	272.808
618		618	209.391	618	230.85	618	272.808
619		619	209.389	619	230.85	619	272.393
620		620	209.389	620	230.564	620	272.254
621		621	209.527	621	230.707	621	272.253
622		622	208.552	622	230.135	622	272.115
623		623	208.828	623	230.85	623	272.254
624		624	208.414	624	230.278	624	272.253
625		625	208.829	625	230.993	625	272.114
626		626	208.413	626	230.564	626	271.974
627		627	208.554	627	230.278	627	272.114
628		628	208.279	628	230.278	628	271.698
629		629	208.276	629	230.278	629	271.559
630		630	208.559	630	229.992	630	271.837
631		631	208.002	631	229.992	631	271.56
632		632	208.279	632	230.135	632	271.559
633		633	208.28	633	229.992	633	271.559
634		634	208	634	229.849	634	271.559
635		635	208.281	635	230.135	635	271.418
636		636	208.699	636	229.992	636	271.559
637		637	207.586	637	230.135	637	271.004
638		638	208.558	638	229.849	638	271.282
639		639	207.863	639	229.42	639	271.142
640		640	208.143	640	229.849	640	271.002
641		641	207.866	641	229.706	641	271.142
642		642	207.587	642	229.563	642	271.143
643		643	207.864	643	229.706	643	271.142
644		644	207.167	644	229.849	644	270.865
645		645	207.448	645	229.706	645	271.004
646		646	207.448	646	229.563	646	271.143
647		647	207.725	647	229.563	647	270.726
648		648	207.31	648	229.563	648	270.587
649		649	207.727	649	229.42	649	270.587
650		650	207.033	650	229.277	650	270.449
651		651	207.033	651	229.134	651	270.449
652		652	207.45	652	229.42	652	270.31
653		653	207.31	653	229.563	653	270.171
654		654	207.171	654	229.42	654	270.726
655		655	207.172	655	229.42	655	270.31
656		656	207.033	656	229.277	656	270.171
657		657	207.033	657	228.991	657	270.31
658		658	207.033	658	228.991	658	270.171
659		659	207.033	659	228.991	659	269.893
660		660	206.616	660	228.991	660	269.754
661		661	207.033	661	229.277	661	269.754
662		662	206.478	662	228.848	662	269.754
663		663	206.616	663	228.848	663	269.893
664		664	206.755	664	229.277	664	269.893
665		665	206.477	665	228.133	665	269.754
666		666	206.755	666	229.134	666	269.615
667		667	206.478	667	228.419	667	269.754
668		668	206.755	668	228.848	668	269.476
669		669	206.2	669	228.705	669	269.615
670		670	206.478	670	228.276	670	269.337
671		671	206.478	671	228.705	671	269.476
672		672	206.2	672	228.562	672	269.198
673		673	206.339	673	228.133	673	269.476
674		674	205.644	674	228.276	674	269.198
675		675	205.922	675	228.562	675	269.615
676		676	205.922	676	228.562	676	268.921
677		677	205.503	677	228.276	677	269.059
678		678	206.2	678	228.848	678	268.643
679		679	205.226	679	228.419	679	269.059
680		680	206.061	680	228.276	680	268.504
681		681	205.367	681	228.133	681	268.921
682		682	205.644	682	227.561	682	268.226
683		683	205.505	683	228.991	683	268.365
684		684	205.506	684	227.99	684	268.782
685		685	205.367	685	228.562	685	268.365
686		686	205.506	686	227.275	686	268.087
687		687	205.228	687	228.705	687	268.226
688		688	205.506	688	227.418	688	267.948
689		689	205.089	689	228.276	689	267.948
690		690	205.228	690	228.133	690	267.809
691		691	204.672	691	227.847	691	267.809
692		692	205.089	692	227.99	692	267.809
693		693	204.672	693	227.561	693	267.948
694		694	204.673	694	227.704	694	267.531
695		695	204.95	695	227.561	695	267.531
696		696	204.95	696	227.704	696	267.531
697		697	205.089	697	227.847	697	267.531
698		698	205.228	698	227.561	698	267.531
699		699	204.395	699	227.561	699	267.254
700		700	204.673	700	227.418	700	267.254
701		701	204.534	701	227.561	701	266.698
702		702	204.672	702	227.418	702	267.392
703		703	204.672	703	227.561	703	266.837
704		704	203.978	704	227.418	704	266.976
705		705	204.533	705	227.418	705	266.976
706		706	204.117	706	227.418	706	266.698
707		707	204.256	707	227.561	707	266.976
708		708	203.978	708	227.99	708	266.559
709		709	203.422	709	226.989	709	266.559
710		710	203.838	710	228.133	710	266.281
711		711	203.561	711	226.989	711	266.003
712		712	203.561	712	226.845	712	266.142
713		713	203.283	713	227.704	713	266.142
714		714	203.421	714	226.559	714	265.865
715		715	203.143	715	227.561	715	266.142
716		716	203.003	716	226.416	716	265.726
717		717	203.28	717	227.418	717	265.726
718		718	202.865	718	227.275	718	266.003
719		719	203.28	719	226.702	719	265.726
720		720	203.003	720	227.704	720	266.142
721		721	202.998	721	226.416	721	265.17
722		722	203.143	722	227.561	722	265.865
723		723	203.002	723	226.989	723	265.865
724		724	203.557	724	226.559	724	265.309
725		725	203.274	725	226.989	725	265.17
726		726	203.002	726	226.273	726	265.587
727		727	202.864	727	226.845	727	265.17
728		728	202.305	728	226.702	728	265.031
729		729	202.864	729	226.416	729	265.17
730		730	202.447	730	226.559	730	265.309
731		731	202.725	731	226.702	731	265.031
732		732	203.005	732	226.416	732	264.476
733		733	202.727	733	226.702	733	264.615
734		734	202.589	734	226.416	734	264.892
735		735	202.587	735	226.559	735	264.337
736		736	202.725	736	226.989	736	264.337
737		737	202.588	737	226.416	737	264.476
738		738	202.033	738	225.558	738	264.198
739		739	202.17	739	226.559	739	263.92
740		740	201.753	740	225.987	740	264.198
741		741	201.613	741	225.844	741	263.781
742		742	201.755	742	226.273	742	264.476
743		743	201.615	743	225.701	743	263.503
744		744	201.476	744	225.415	744	264.198
745		745	201.754	745	225.987	745	263.642
746		746	201.615	746	225.415	746	263.642
747		747	201.474	747	226.416	747	263.225
748		748	201.475	748	226.13	748	263.642
749		749	201.613	749	225.701	749	262.809
750		750	201.478	750	226.13	750	263.086
751		751	201.338	751	225.844	751	263.225
752		752	201.339	752	225.558	752	262.809
753		753	201.198	753	225.844	753	263.225
754		754	201.339	754	225.701	754	262.531
755		755	201.061	755	225.701	755	262.947
756		756	201.199	756	225.701	756	262.67
757		757	201.06	757	225.844	757	262.67
758		758	201.199	758	225.415	758	262.67
759		759	200.918	759	225.701	759	262.808
760		760	200.643	760	225.415	760	262.392
761		761	200.644	761	225.701	761	262.53
762		762	200.367	762	225.129	762	262.392
763		763	200.367	763	225.415	763	262.252
764		764	200.229	764	225.415	764	262.529
765		765	200.227	765	225.558	765	262.669
766		766	199.669	766	225.272	766	262.53
767		767	199.531	767	225.844	767	261.974
768		768	199.809	768	225.272	768	262.391
769		769	199.812	769	225.272	769	261.695
770		770	199.534	770	225.701	770	261.975
771		771	199.812	771	225.129	771	261.835
772		772	199.673	772	225.272	772	261.42
773		773	199.673	773	225.272	773	261.558
774		774	199.533	774	224.843	774	261.002
775		775	199.673	775	225.129	775	261.697
776		776	199.396	776	225.272	776	261.696
777		777	199.118	777	224.557	777	261.419
778		778	199.395	778	224.843	778	261.419
779		779	199.396	779	224.7	779	261.142
780		780	199.257	780	224.7	780	261.281
781		781	199.674	781	224.843	781	261.003
782		782	199.812	782	224.843	782	261.28
783		783	199.534	783	224.557	783	261.142
784		784	199.535	784	224.7	784	261.003
785		785	199.534	785	224.843	785	260.864
786		786	199.812	786	224.7	786	260.725
787		787	199.535	787	225.129	787	260.586
788		788	199.396	788	224.843	788	260.447
789		789	199.535	789	224.7	789	260.169
790		790	199.673	790	224.843	790	260.308
791		791	199.396	791	224.414	791	259.752
792		792	199.118	792	224.557	792	260.029
793		793	199.118	793	224.414	793	259.61
794		794	199.118	794	224.414	794	260.028
795		795	199.118	795	224.414	795	259.607
796		796	198.979	796	224.7	796	259.75
797		797	198.841	797	224.414	797	259.196
798		798	199.395	798	224.271	798	259.335
799		799	199.535	799	223.985	799	259.196
800		800	199.118	800	223.985	800	259.054
801		801	198.979	801	223.842	801	259.055
802		802	198.84	802	224.414	802	259.192
803		803	199.118	803	223.413	803	259.191
804		804	198.84	804	224.128	804	258.913
805		805	198.424	805	223.985	805	258.913
806		806	198.702	806	223.27	806	258.777
807		807	198.563	807	224.414	807	258.636
808		808	198.563	808	223.842	808	258.639
809		809	198.424	809	223.842	809	258.64
810		810	198.702	810	223.842	810	258.636
811		811	198.701	811	223.699	811	258.499
812		812	198.424	812	223.699	812	258.22
813		813	198.562	813	223.842	813	258.079
814		814	198.979	814	223.699	814	258.222
815		815	198.563	815	223.699	815	258.219
816		816	198.146	816	223.842	816	258.359
817		817	198.424	817	223.556	817	257.943
818		818	198.146	818	223.842	818	257.798
819		819	198.84	819	223.842	819	257.385
820		820	198.285	820	223.413	820	257.938
821		821	198.007	821	223.699	821	257.519
822		822	198.563	822	223.27	822	257.794
823		823	197.59	823	222.984	823	257.243
824		824	198.285	824	223.27	824	257.938
825		825	197.869	825	222.841	825	256.404
826		826	198.424	826	223.27	826	257.378
827		827	197.73	827	222.984	827	256.823
828		828	198.146	828	223.27	828	257.241
829		829	197.452	829	222.841	829	256.82
830		830	197.869	830	223.127	830	256.957
831		831	197.452	831	222.984	831	256.685
832		832	197.452	832	222.555	832	256.406
833		833	197.59	833	222.698	833	256.966
834		834	197.451	834	222.555	834	256.959
835		835	197.452	835	222.555	835	256.683
836		836	197.313	836	222.412	836	256.822
837		837	197.452	837	222.841	837	256.401
838		838	197.452	838	222.555	838	255.991
839		839	197.452	839	222.698	839	256.824
840		840	197.311	840	221.983	840	255.579
841		841	197.174	841	222.841	841	256.693
842		842	197.035	842	222.412	842	255.717
843		843	197.035	843	222.269	843	256.14
844		844	197.174	844	222.412	844	255.997
845		845	197.173	845	222.269	845	256
846		846	196.896	846	222.269	846	255.719
847		847	197.174	847	222.412	847	255.579
848		848	197.035	848	222.126	848	255.44
849		849	196.063	849	225.701	849	255.301
850		850	196.758	850	221.554	850	255.441
851		851	196.48	851	222.555	851	255.444
852		852	196.063	852	221.983	852	255.162
853		853	196.48	853	221.983	853	255.167
854		854	196.341	854	221.983	854	255.167
855		855	196.341	855	221.84	855	255.029
856		856	196.202	856	221.983	856	255.168
857		857	196.619	857	221.84	857	254.891
858		858	196.202	858	221.697	858	255.168
859		859	195.924	859	221.983	859	254.89
860		860	196.202	860	221.697	860	254.335
861		861	195.786	861	221.554	861	255.306
862		862	195.924	862	221.554	862	253.641
863		863	195.923	863	221.411	863	255.447
864		864	195.646	864	221.697	864	253.78
865		865	195.786	865	221.554	865	254.752
866		866	195.647	866	221.554	866	253.78
867		867	195.647	867	221.411	867	254.752
868		868	195.786	868	221.411	868	253.78
869		869	195.647	869	221.268	869	254.474
870		870	195.647	870	221.268	870	254.474
871		871	195.508	871	221.268	871	254.335
872		872	195.786	872	221.268	872	253.641
873		873	195.508	873	221.125	873	254.058
874		874	195.369	874	221.268	874	253.641
875		875	195.925	875	221.411	875	253.919
876		876	195.647	876	221.268	876	253.502
877		877	196.341	877	221.125	877	253.641
878		878	194.675	878	221.268	878	253.363
879		879	195.508	879	221.125	879	253.641
880		880	195.369	880	221.268	880	253.224
881		881	195.647	881	220.982	881	253.641
882		882	195.092	882	220.982	882	253.78
883		883	195.647	883	220.696	883	253.085
884		884	194.814	884	220.982	884	253.641
885		885	195.786	885	220.696	885	252.391
886		886	194.675	886	221.125	886	253.224
887		887	195.091	887	220.839	887	252.946
888		888	195.508	888	220.696	888	252.808
889		889	194.814	889	220.696	889	252.53
890		890	194.814	890	220.553	890	252.669
891		891	194.675	891	220.696	891	253.085
892		892	194.675	892	220.41	892	252.669
893		893	194.675	893	220.553	893	252.808
894		894	194.953	894	220.553	894	252.113
895		895	194.258	895	220.553	895	252.669
896		896	194.536	896	220.267	896	252.113
897		897	194.258	897	219.98	897	252.53
898		898	194.536	898	219.837	898	252.252
899		899	194.397	899	220.124	899	252.113
900		900	194.397	900	219.98	900	251.974
901		901	194.397	901	219.98	901	252.113
902		902	194.536	902	219.98	902	251.974
903		903	194.397	903	219.98	903	251.835
904		904	194.674	904	220.124	904	252.113
905		905	194.953	905	220.124	905	251.557
906		906	193.842	906	219.837	906	252.252
907		907	194.119	907	219.98	907	251.696
908		908	194.674	908	219.98	908	251.835
909		909	193.841	909	219.837	909	251.974
910		910	193.425	910	219.98	910	251.418
911		911	194.119	911	219.837	911	251.557
912		912	193.703	912	219.552	912	250.863
913		913	193.98	913	219.552	913	251.557
914		914	193.563	914	219.408	914	250.724
915		915	193.425	915	219.552	915	251.002
916		916	193.563	916	219.408	916	250.863
917		917	193.564	917	219.837	917	250.863
918		918	193.564	918	219.552	918	251.002
919		919	193.425	919	219.98	919	250.724
920		920	193.702	920	219.122	920	250.863
921		921	193.147	921	220.124	921	250.585
922		922	193.286	922	218.693	922	250.863
923		923	193.702	923	219.552	923	250.724
924		924	193.564	924	218.55	924	250.724
925		925	193.425	925	219.265	925	250.446
926		926	193.702	926	219.122	926	250.307
927		927	193.286	927	218.693	927	250.168
928		928	193.563	928	219.122	928	250.307
929		929	193.424	929	218.979	929	250.307
930		930	193.424	930	218.979	930	250.307
931		931	193.144	931	218.979	931	250.029
932		932	193.284	932	218.836	932	249.891
933		933	193.423	933	219.122	933	249.196
934		934	193.563	934	218.979	934	249.891
935		935	193.421	935	218.836	935	249.057
936		936	193.561	936	219.122	936	250.307
937		937	193.7	937	218.407	937	248.779
938		938	193.562	938	219.122	938	250.029
939		939	193.005	939	218.693	939	249.335
940		940	193.701	940	218.836	940	249.335
941		941	193.144	941	218.407	941	249.335
942		942	192.866	942	218.693	942	249.196
943		943	193.145	943	218.55	943	249.335
944		944	192.867	944	218.407	944	249.057
945		945	192.729	945	218.407	945	249.057
946		946	192.868	946	218.407	946	249.057
947		947	192.312	947	218.407	947	249.196
948		948	192.035	948	218.979	948	248.918
949		949	192.451	949	218.55	949	249.057
950		950	192.73	950	218.55	950	248.64
951		951	192.728	951	218.407	951	248.363
952		952	192.591	952	218.121	952	248.363
953		953	192.592	953	217.835	953	248.363
954		954	192.592	954	218.264	954	248.224
955		955	192.452	955	217.978	955	248.501
956		956	192.591	956	217.549	956	248.085
957		957	192.312	957	217.549	957	248.224
958		958	192.453	958	217.549	958	247.668
959		959	192.45	959	217.692	959	247.807
960		960	192.451	960	217.406	960	247.668
961		961	192.452	961	217.406	961	247.529
962		962	192.452	962	217.406	962	247.946
963		963	192.59	963	217.406	963	247.529
964		964	192.314	964	217.549	964	247.668
965		965	192.175	965	217.406	965	247.668
966		966	192.313	966	217.406	966	247.529
967		967	192.314	967	217.406	967	247.251
968		968	192.452	968	217.549	968	247.112
969		969	192.034	969	217.263	969	247.251
970		970	192.172	970	217.406	970	247.251
971		971	191.757	971	217.406	971	246.974
972		972	192.31	972	217.406	972	246.14
973		973	192.028	973	217.549	973	247.668
974		974	191.892	974	217.263	974	246.974
975		975	192.171	975	217.263	975	246.696
976		976	192.028	976	216.977	976	246.696
977		977	191.89	977	216.977	977	246.835
978		978	192.034	978	216.834	978	246.696
979		979	191.619	979	217.12	979	246.696
980		980	191.617	980	216.834	980	246.279
981		981	191.618	981	216.691	981	246.418
982		982	191.618	982	216.548	982	246.14
983		983	191.614	983	216.548	983	246.279
984		984	191.338	984	216.262	984	245.862
985		985	191.337	985	216.691	985	246.14
986		986	191.614	986	216.548	986	245.862
987		987	191.335	987	216.405	987	245.723
988		988	191.754	988	216.548	988	245.723
989		989	191.339	989	216.405	989	245.723
990		990	191.337	990	216.262	990	245.723
991		991	191.477	991	216.405	991	245.584
992		992	191.336	992	216.548	992	245.446
993		993	191.337	993	217.12	993	245.584
994		994	191.201	994	216.405	994	245.307
995		995	191.339	995	216.405	995	245.307
996		996	191.198	996	216.119	996	245.168
997		997	191.197	997	216.119	997	245.307
998		998	191.059	998	215.976	998	245.168
999		999	191.058	999	216.262	999	244.89
1000		1000	190.919	1000	215.976	1000	245.168
[truncated: 99 more columns]
